# Supplementary material for: Palladium-Catalyzed Ortho C–H Arylation of Unprotected Anilines: Chemo- and Regioselectivity Enabled by the Cooperating Ligand [2,2′-Bipyridin]-6(1H)-one
Source: ACS Catal. 2022 Nov 11;12(23):14527–32. doi: 10.1021/acscatal.2c05206 (PMC9724229; doi:10.1021/acscatal.2c05206)
Supplement: Supplementary file 3 — cs2c05206_si_003.cif [file cs2c05206_si_003.cif]

data_cp-651c
_audit_creation_date               2022-03-24
_audit_creation_method
;
Olex2 1.2
(compiled 2018.05.29 svn.r3508 for OlexSys, GUI svn.r5506)
;
_shelx_SHELXL_version_number       '2014/7'
_audit_contact_author_address      ?
_audit_contact_author_email        ?
_audit_contact_author_name         ''
_audit_contact_author_phone        ?
_publ_contact_author_id_orcid      ?
_publ_section_references
;
Dolomanov, O.V., Bourhis, L.J., Gildea, R.J, Howard, J.A.K. & Puschmann, H.
 (2009), J. Appl. Cryst. 42, 339-341.

Sheldrick, G.M. (2015). Acta Cryst. A71, 3-8.

Sheldrick, G.M. (2015). Acta Cryst. C71, 3-8.
;
_chemical_name_common              ?
_chemical_name_systematic          ?
_chemical_formula_moiety           'C22 H14 F5 N3 O Pd'
_chemical_formula_sum              'C22 H14 F5 N3 O Pd'
_chemical_formula_weight           537.76
_chemical_melting_point            ?
_chemical_oxdiff_formula           'C22 H14 F5 N3 O Pd'
_chemical_oxdiff_usercomment       'yellow prism'
loop_
  _atom_type_symbol
  _atom_type_description
  _atom_type_scat_dispersion_real
  _atom_type_scat_dispersion_imag
  _atom_type_scat_source
 'C' 'C' 0.0033 0.0016 'International Tables Vol C Tables 4.2.6.8 and 6.1.1.4'
 'H' 'H' 0.0000 0.0000 'International Tables Vol C Tables 4.2.6.8 and 6.1.1.4'
 'N' 'N' 0.0061 0.0033 'International Tables Vol C Tables 4.2.6.8 and 6.1.1.4'
 'O' 'O' 0.0106 0.0060 'International Tables Vol C Tables 4.2.6.8 and 6.1.1.4'
 'F' 'F' 0.0171 0.0103 'International Tables Vol C Tables 4.2.6.8 and 6.1.1.4'
 'Pd' 'Pd' -0.9988 1.0072
 'International Tables Vol C Tables 4.2.6.8 and 6.1.1.4'

_shelx_space_group_comment
;
The symmetry employed for this shelxl refinement is uniquely defined
by the following loop, which should always be used as a source of
symmetry information in preference to the above space-group names.
They are only intended as comments.
;
_space_group_crystal_system        'triclinic'
_space_group_IT_number             2
_space_group_name_H-M_alt          'P -1'
_space_group_name_Hall             '-P 1'
loop_
  _space_group_symop_operation_xyz
 'x, y, z'
 '-x, -y, -z'

_cell_length_a                     7.6417(8)
_cell_length_b                     10.5945(9)
_cell_length_c                     12.9337(13)
_cell_angle_alpha                  94.254(8)
_cell_angle_beta                   90.812(9)
_cell_angle_gamma                  103.361(8)
_cell_volume                       1015.43(17)
_cell_formula_units_Z              2
_cell_measurement_reflns_used      2066
_cell_measurement_temperature      298
_cell_measurement_theta_max        24.1030
_cell_measurement_theta_min        4.1090
_shelx_estimated_absorpt_T_max     ?
_shelx_estimated_absorpt_T_min     ?
_exptl_absorpt_coefficient_mu      0.979
_exptl_absorpt_correction_T_max    1.000
_exptl_absorpt_correction_T_min    0.704
_exptl_absorpt_correction_type     gaussian
_exptl_absorpt_process_details
;
CrysAlisPro 1.171.39.45g (Rigaku Oxford Diffraction, 2018)
Numerical absorption correction based on gaussian integration over
			a multifaceted crystal model
Empirical absorption correction using spherical harmonics,
 implemented in SCALE3 ABSPACK scaling algorithm.
;
_exptl_absorpt_special_details     ?
_exptl_crystal_colour              'clear light yellow'
_exptl_crystal_colour_lustre       clear
_exptl_crystal_colour_modifier     light
_exptl_crystal_colour_primary      yellow
_exptl_crystal_density_diffrn      1.759
_exptl_crystal_density_meas        ?
_exptl_crystal_density_method      ?
_exptl_crystal_description         prism
_exptl_crystal_F_000               532
loop_
  _exptl_crystal_face_index_h
  _exptl_crystal_face_index_k
  _exptl_crystal_face_index_l
  _exptl_crystal_face_perp_dist
 0 5 -18 0.1395
 -1 -4 18 0.0706
 11 -6 0 0.2015
 -11 6 0 0.2015
 0 14 0 0.0383
 0 -14 -1 0.0199

_exptl_crystal_size_max            0.435
_exptl_crystal_size_mid            0.247
_exptl_crystal_size_min            0.063
loop_
  _exptl_oxdiff_crystal_face_indexfrac_h
  _exptl_oxdiff_crystal_face_indexfrac_k
  _exptl_oxdiff_crystal_face_indexfrac_l
  _exptl_oxdiff_crystal_face_x
  _exptl_oxdiff_crystal_face_y
  _exptl_oxdiff_crystal_face_z
 -0.0606 5.0267 -17.9931 0.4489 0.0829 -0.9148
 -0.9426 -4.0269 18.0002 -0.3506 -0.0964 0.9466
 11.0319 -5.9955 -0.0769 -0.9402 -0.1604 -0.4092
 -11.0319 5.9955 0.0769 0.9402 0.1604 0.4092
 -0.0106 14.0080 0.0026 0.3951 -0.8665 -0.1664
 0.0074 -14.0066 -1.0022 -0.3780 0.8883 0.1189

_exptl_transmission_factor_max     ?
_exptl_transmission_factor_min     ?
_diffrn_reflns_av_R_equivalents    0.0304
_diffrn_reflns_av_unetI/netI       0.0690
_diffrn_reflns_Laue_measured_fraction_full  0.992
_diffrn_reflns_Laue_measured_fraction_max  0.818
_diffrn_reflns_limit_h_max         9
_diffrn_reflns_limit_h_min         -10
_diffrn_reflns_limit_k_max         14
_diffrn_reflns_limit_k_min         -10
_diffrn_reflns_limit_l_max         17
_diffrn_reflns_limit_l_min         -17
_diffrn_reflns_number              7073
_diffrn_reflns_point_group_measured_fraction_full  0.992
_diffrn_reflns_point_group_measured_fraction_max  0.818
_diffrn_reflns_theta_full          25.242
_diffrn_reflns_theta_max           29.499
_diffrn_reflns_theta_min           3.346
_diffrn_ambient_temperature        298
_diffrn_detector                   'CCD plate'
_diffrn_detector_area_resol_mean   10.4757
_diffrn_detector_type              Atlas
_diffrn_measured_fraction_theta_full  0.992
_diffrn_measured_fraction_theta_max  0.818
_diffrn_measurement_details
;
List of Runs (angles in degrees, time in seconds):

  # Type    Start    End  Width  t~exp~   \w     \q     \k     \f   Frames
--------------------------------------------------------------------------
  1  \w    -35.00  61.00   1.00    4.72    --  -10.48  57.00-120.00   96
  2  \w    -77.00  15.00   1.00    4.72    --  -10.48 -57.00  90.00   92
  3  \w     34.00 100.00   1.00    4.72    --   12.36-178.00  90.00   66
;
_diffrn_measurement_device         'four-circle diffractometer'
_diffrn_measurement_device_type    'SuperNova, Dual, Cu at home/near, Atlas'
_diffrn_measurement_method         '\w scans'
_diffrn_orient_matrix_type        
 'CrysAlisPro convention (1999,Acta A55,543-557)'
_diffrn_orient_matrix_UB_11        -0.0700424000
_diffrn_orient_matrix_UB_12        0.0281588000
_diffrn_orient_matrix_UB_13        -0.0168478000
_diffrn_orient_matrix_UB_21        -0.0483246000
_diffrn_orient_matrix_UB_22        -0.0618894000
_diffrn_orient_matrix_UB_23        -0.0217321000
_diffrn_orient_matrix_UB_31        -0.0432405000
_diffrn_orient_matrix_UB_32        -0.0119214000
_diffrn_orient_matrix_UB_33        0.0476574000
_diffrn_radiation_monochromator    mirror
_diffrn_radiation_probe            x-ray
_diffrn_radiation_type             MoK\a
_diffrn_radiation_wavelength       0.71073
_diffrn_source                     'micro-focus sealed X-ray tube'
_diffrn_source_type                'SuperNova (Mo) X-ray Source'
_reflns_Friedel_coverage           0.000
_reflns_Friedel_fraction_full      .
_reflns_Friedel_fraction_max       .
_reflns_number_gt                  3360
_reflns_number_total               4621
_reflns_odcompleteness_completeness  98.70
_reflns_odcompleteness_iscentric   1
_reflns_odcompleteness_theta       26.32
_reflns_special_details
;
 Reflections were merged by SHELXL according to the crystal
 class for the calculation of statistics and refinement.
 
 _reflns_Friedel_fraction is defined as the number of unique
 Friedel pairs measured divided by the number that would be
 possible theoretically, ignoring centric projections and
 systematic absences.
;
_reflns_threshold_expression       'I > 2\s(I)'
_computing_cell_refinement         'CrysAlisPro 1.171.39.45g (Rigaku OD, 2018)'
_computing_data_collection         'CrysAlisPro 1.171.39.45g (Rigaku OD, 2018)'
_computing_data_reduction          'CrysAlisPro 1.171.39.45g (Rigaku OD, 2018)'
_computing_molecular_graphics      'Olex2 (Dolomanov et al., 2009)'
_computing_publication_material    'Olex2 (Dolomanov et al., 2009)'
_computing_structure_refinement    'ShelXL (Sheldrick, 2015)'
_computing_structure_solution      'ShelXT (Sheldrick, 2015)'
_refine_diff_density_max           0.760
_refine_diff_density_min           -0.587
_refine_diff_density_rms           0.082
_refine_ls_extinction_coef         .
_refine_ls_extinction_method       none
_refine_ls_goodness_of_fit_ref     1.053
_refine_ls_hydrogen_treatment      constr
_refine_ls_matrix_type             full
_refine_ls_number_parameters       289
_refine_ls_number_reflns           4621
_refine_ls_number_restraints       0
_refine_ls_R_factor_all            0.0753
_refine_ls_R_factor_gt             0.0454
_refine_ls_restrained_S_all        1.053
_refine_ls_shift/su_max            0.001
_refine_ls_shift/su_mean           0.000
_refine_ls_structure_factor_coef   Fsqd
_refine_ls_weighting_details      
 'w=1/[\s^2^(Fo^2^)+(0.0260P)^2^] where P=(Fo^2^+2Fc^2^)/3'
_refine_ls_weighting_scheme        calc
_refine_ls_wR_factor_gt            0.0750
_refine_ls_wR_factor_ref           0.0899
_refine_special_details            ?
_olex2_refinement_description
;
1. Fixed Uiso
 At 1.2 times of:
  All C(H) groups, All N(H,H) groups
2.a Secondary CH2 refined with riding coordinates:
 N3(H3a,H3b)
2.b Aromatic/amide H refined with riding coordinates:
 C1(H1), C7(H7), C2(H2), C3(H3), C8(H8), C9(H9), C4(H4), C18(H18), C19(H19),
 C22(H22), C20(H20), C21(H21)
;
_atom_sites_solution_hydrogens     geom
_atom_sites_solution_primary       dual
_atom_sites_solution_secondary     ?
loop_
  _atom_site_label
  _atom_site_type_symbol
  _atom_site_fract_x
  _atom_site_fract_y
  _atom_site_fract_z
  _atom_site_U_iso_or_equiv
  _atom_site_adp_type
  _atom_site_occupancy
  _atom_site_site_symmetry_order
  _atom_site_calc_flag
  _atom_site_refinement_flags_posn
  _atom_site_refinement_flags_adp
  _atom_site_refinement_flags_occupancy
  _atom_site_disorder_assembly
  _atom_site_disorder_group
 Pd1 Pd 0.35475(4) 0.69379(3) 0.37304(2) 0.04511(12) Uani 1 1 d . . . . .
 F1 F 0.7302(4) 0.7368(3) 0.2528(2) 0.0881(9) Uani 1 1 d . . . . .
 N2 N 0.2638(4) 0.6910(3) 0.5236(2) 0.0446(8) Uani 1 1 d . . . . .
 N1 N 0.3182(4) 0.5024(3) 0.3918(2) 0.0429(8) Uani 1 1 d . . . . .
 F5 F 0.1053(4) 0.6201(3) 0.1767(2) 0.0936(10) Uani 1 1 d . . . . .
 O1 O 0.2743(4) 0.9094(3) 0.5566(2) 0.0744(10) Uani 1 1 d . . . . .
 F3 F 0.5131(5) 0.6478(3) -0.0905(2) 0.1141(13) Uani 1 1 d . . . . .
 N3 N 0.3980(5) 0.8919(3) 0.3652(3) 0.0572(10) Uani 1 1 d . . . . .
 H3A H 0.3525 0.9242 0.4215 0.069 Uiso 1 1 calc R . . . .
 H3B H 0.5164 0.9249 0.3690 0.069 Uiso 1 1 calc R . . . .
 F2 F 0.7919(4) 0.7124(3) 0.0495(2) 0.1143(12) Uani 1 1 d . . . . .
 F4 F 0.1702(5) 0.6044(3) -0.0256(2) 0.1237(13) Uani 1 1 d . . . . .
 C5 C 0.2537(5) 0.4651(4) 0.4843(3) 0.0456(9) Uani 1 1 d . . . . .
 C6 C 0.2196(5) 0.5696(4) 0.5575(3) 0.0450(9) Uani 1 1 d . . . . .
 C11 C 0.4164(6) 0.6780(3) 0.2231(3) 0.0478(10) Uani 1 1 d . . . . .
 C1 C 0.3565(5) 0.4109(4) 0.3223(3) 0.0521(11) Uani 1 1 d . . . . .
 H1 H 0.4016 0.4365 0.2588 0.063 Uiso 1 1 calc R . . . .
 C7 C 0.1506(5) 0.5439(4) 0.6523(3) 0.0609(12) Uani 1 1 d . . . . .
 H7 H 0.1224 0.4595 0.6730 0.073 Uiso 1 1 calc R . . . .
 C12 C 0.5875(6) 0.7001(4) 0.1860(4) 0.0579(12) Uani 1 1 d . . . . .
 C2 C 0.3320(6) 0.2834(4) 0.3413(4) 0.0624(12) Uani 1 1 d . . . . .
 H2 H 0.3615 0.2237 0.2922 0.075 Uiso 1 1 calc R . . . .
 C3 C 0.2635(6) 0.2450(4) 0.4338(4) 0.0678(13) Uani 1 1 d . . . . .
 H3 H 0.2438 0.1582 0.4482 0.081 Uiso 1 1 calc R . . . .
 C10 C 0.2367(6) 0.7958(4) 0.5867(3) 0.0575(12) Uani 1 1 d . . . . .
 C8 C 0.1235(6) 0.6486(5) 0.7174(3) 0.0705(14) Uani 1 1 d . . . . .
 H8 H 0.0772 0.6343 0.7827 0.085 Uiso 1 1 calc R . . . .
 C16 C 0.2790(7) 0.6443(4) 0.1483(3) 0.0621(13) Uani 1 1 d . . . . .
 C9 C 0.1638(6) 0.7688(5) 0.6864(4) 0.0706(14) Uani 1 1 d . . . . .
 H9 H 0.1440 0.8371 0.7307 0.085 Uiso 1 1 calc R . . . .
 C4 C 0.2239(6) 0.3359(4) 0.5052(3) 0.0603(11) Uani 1 1 d . . . . .
 H4 H 0.1767 0.3103 0.5683 0.072 Uiso 1 1 calc R . . . .
 C14 C 0.4803(9) 0.6568(4) 0.0116(4) 0.0739(16) Uani 1 1 d . . . . .
 C15 C 0.3076(8) 0.6352(5) 0.0450(4) 0.0742(15) Uani 1 1 d . . . . .
 C13 C 0.6209(8) 0.6903(4) 0.0815(4) 0.0701(15) Uani 1 1 d . . . . .
 C17 C 0.3283(7) 0.9388(4) 0.2780(4) 0.0626(13) Uani 1 1 d . . . . .
 C18 C 0.4431(8) 0.9924(4) 0.2023(4) 0.0820(16) Uani 1 1 d . . . . .
 H18 H 0.5659 0.9974 0.2094 0.098 Uiso 1 1 calc R . . . .
 C19 C 0.3754(15) 1.0386(6) 0.1159(6) 0.118(3) Uani 1 1 d . . . . .
 H19 H 0.4514 1.0741 0.0647 0.142 Uiso 1 1 calc R . . . .
 C22 C 0.1483(9) 0.9316(5) 0.2673(5) 0.0931(18) Uani 1 1 d . . . . .
 H22 H 0.0704 0.8963 0.3178 0.112 Uiso 1 1 calc R . . . .
 C20 C 0.1961(17) 1.0305(7) 0.1083(7) 0.143(4) Uani 1 1 d . . . . .
 H20 H 0.1511 1.0630 0.0514 0.172 Uiso 1 1 calc R . . . .
 C21 C 0.0809(11) 0.9783(7) 0.1786(7) 0.118(2) Uani 1 1 d . . . . .
 H21 H -0.0417 0.9726 0.1696 0.142 Uiso 1 1 calc R . . . .

loop_
  _atom_site_aniso_label
  _atom_site_aniso_U_11
  _atom_site_aniso_U_22
  _atom_site_aniso_U_33
  _atom_site_aniso_U_23
  _atom_site_aniso_U_13
  _atom_site_aniso_U_12
 Pd1 0.0567(2) 0.04420(19) 0.03227(18) 0.00433(13) 0.00277(14) 0.00696(14)
 F1 0.0695(18) 0.136(3) 0.065(2) 0.0322(18) 0.0095(16) 0.0275(18)
 N2 0.0466(18) 0.053(2) 0.0307(18) 0.0000(15) 0.0012(15) 0.0066(15)
 N1 0.0452(18) 0.0455(18) 0.0365(18) 0.0066(14) 0.0007(15) 0.0066(15)
 F5 0.0772(19) 0.126(3) 0.0583(19) 0.0108(17) -0.0082(16) -0.0156(17)
 O1 0.102(2) 0.0560(19) 0.059(2) -0.0092(16) 0.0143(19) 0.0107(18)
 F3 0.210(4) 0.092(2) 0.0370(17) 0.0094(15) 0.039(2) 0.025(2)
 N3 0.087(3) 0.0405(19) 0.039(2) 0.0023(16) 0.003(2) 0.0033(18)
 F2 0.125(3) 0.149(3) 0.090(2) 0.043(2) 0.060(2) 0.059(2)
 F4 0.156(3) 0.139(3) 0.0453(19) 0.0107(19) -0.026(2) -0.027(2)
 C5 0.041(2) 0.052(2) 0.042(2) 0.0075(19) -0.0074(19) 0.0066(18)
 C6 0.040(2) 0.059(3) 0.033(2) 0.0086(18) -0.0042(18) 0.0041(19)
 C11 0.074(3) 0.037(2) 0.033(2) 0.0076(17) 0.006(2) 0.012(2)
 C1 0.060(2) 0.055(3) 0.042(2) 0.002(2) 0.002(2) 0.015(2)
 C7 0.060(3) 0.079(3) 0.039(3) 0.011(2) 0.001(2) 0.004(2)
 C12 0.074(3) 0.055(3) 0.048(3) 0.012(2) 0.005(3) 0.019(2)
 C2 0.072(3) 0.050(3) 0.066(3) 0.001(2) 0.000(3) 0.017(2)
 C3 0.084(3) 0.046(3) 0.071(3) 0.010(2) -0.016(3) 0.010(2)
 C10 0.057(3) 0.064(3) 0.045(3) -0.006(2) 0.001(2) 0.004(2)
 C8 0.068(3) 0.103(4) 0.035(3) 0.005(3) 0.006(2) 0.008(3)
 C16 0.085(3) 0.056(3) 0.038(3) 0.007(2) 0.008(3) 0.002(2)
 C9 0.075(3) 0.089(4) 0.043(3) -0.011(3) 0.011(3) 0.013(3)
 C4 0.068(3) 0.064(3) 0.049(3) 0.019(2) -0.006(2) 0.010(2)
 C14 0.132(5) 0.054(3) 0.037(3) 0.012(2) 0.023(3) 0.022(3)
 C15 0.110(4) 0.061(3) 0.038(3) 0.005(2) -0.011(3) -0.007(3)
 C13 0.098(4) 0.064(3) 0.056(3) 0.021(2) 0.032(3) 0.029(3)
 C17 0.087(4) 0.038(2) 0.062(3) 0.000(2) 0.000(3) 0.013(2)
 C18 0.132(5) 0.055(3) 0.062(4) 0.012(3) 0.011(4) 0.027(3)
 C19 0.222(9) 0.067(4) 0.068(5) 0.018(3) 0.010(6) 0.032(6)
 C22 0.105(5) 0.064(4) 0.106(5) -0.003(3) -0.018(4) 0.015(3)
 C20 0.231(11) 0.080(5) 0.115(7) 0.017(4) -0.054(8) 0.029(7)
 C21 0.131(6) 0.077(5) 0.141(8) -0.003(5) -0.062(6) 0.021(4)

_geom_special_details
;
 All esds (except the esd in the dihedral angle between two l.s. planes)
 are estimated using the full covariance matrix.  The cell esds are taken
 into account individually in the estimation of esds in distances, angles
 and torsion angles; correlations between esds in cell parameters are only
 used when they are defined by crystal symmetry.  An approximate (isotropic)
 treatment of cell esds is used for estimating esds involving l.s. planes.
;
loop_
  _geom_bond_atom_site_label_1
  _geom_bond_atom_site_label_2
  _geom_bond_distance
  _geom_bond_site_symmetry_2
  _geom_bond_publ_flag
 Pd1 N2 2.077(3) . ?
 Pd1 N1 2.015(3) . ?
 Pd1 N3 2.059(3) . ?
 Pd1 C11 2.006(4) . ?
 F1 C12 1.347(5) . ?
 N2 C6 1.360(5) . ?
 N2 C10 1.385(5) . ?
 N1 C5 1.351(5) . ?
 N1 C1 1.357(4) . ?
 F5 C16 1.354(5) . ?
 O1 C10 1.264(5) . ?
 F3 C14 1.348(5) . ?
 N3 H3A 0.8900 . ?
 N3 H3B 0.8900 . ?
 N3 C17 1.411(6) . ?
 F2 C13 1.350(5) . ?
 F4 C15 1.347(6) . ?
 C5 C6 1.475(5) . ?
 C5 C4 1.383(5) . ?
 C6 C7 1.363(5) . ?
 C11 C12 1.374(5) . ?
 C11 C16 1.383(6) . ?
 C1 H1 0.9300 . ?
 C1 C2 1.361(5) . ?
 C7 H7 0.9300 . ?
 C7 C8 1.398(6) . ?
 C12 C13 1.379(6) . ?
 C2 H2 0.9300 . ?
 C2 C3 1.365(6) . ?
 C3 H3 0.9300 . ?
 C3 C4 1.372(6) . ?
 C10 C9 1.434(6) . ?
 C8 H8 0.9300 . ?
 C8 C9 1.333(6) . ?
 C16 C15 1.357(6) . ?
 C9 H9 0.9300 . ?
 C4 H4 0.9300 . ?
 C14 C15 1.369(7) . ?
 C14 C13 1.359(7) . ?
 C17 C18 1.388(6) . ?
 C17 C22 1.364(7) . ?
 C18 H18 0.9300 . ?
 C18 C19 1.393(9) . ?
 C19 H19 0.9300 . ?
 C19 C20 1.355(10) . ?
 C22 H22 0.9300 . ?
 C22 C21 1.418(9) . ?
 C20 H20 0.9300 . ?
 C20 C21 1.334(10) . ?
 C21 H21 0.9300 . ?

loop_
  _geom_angle_atom_site_label_1
  _geom_angle_atom_site_label_2
  _geom_angle_atom_site_label_3
  _geom_angle
  _geom_angle_site_symmetry_1
  _geom_angle_site_symmetry_3
  _geom_angle_publ_flag
 N1 Pd1 N2 80.35(12) . . ?
 N1 Pd1 N3 175.79(13) . . ?
 N3 Pd1 N2 96.20(12) . . ?
 C11 Pd1 N2 172.90(14) . . ?
 C11 Pd1 N1 94.97(13) . . ?
 C11 Pd1 N3 88.68(13) . . ?
 C6 N2 Pd1 113.3(2) . . ?
 C6 N2 C10 119.5(3) . . ?
 C10 N2 Pd1 127.1(3) . . ?
 C5 N1 Pd1 115.4(2) . . ?
 C5 N1 C1 118.3(3) . . ?
 C1 N1 Pd1 126.3(3) . . ?
 Pd1 N3 H3A 107.7 . . ?
 Pd1 N3 H3B 107.7 . . ?
 H3A N3 H3B 107.1 . . ?
 C17 N3 Pd1 118.5(3) . . ?
 C17 N3 H3A 107.7 . . ?
 C17 N3 H3B 107.7 . . ?
 N1 C5 C6 115.8(3) . . ?
 N1 C5 C4 120.1(3) . . ?
 C4 C5 C6 124.2(4) . . ?
 N2 C6 C5 115.1(3) . . ?
 N2 C6 C7 123.5(4) . . ?
 C7 C6 C5 121.4(4) . . ?
 C12 C11 Pd1 125.5(4) . . ?
 C12 C11 C16 115.3(4) . . ?
 C16 C11 Pd1 119.2(3) . . ?
 N1 C1 H1 118.5 . . ?
 N1 C1 C2 123.1(4) . . ?
 C2 C1 H1 118.5 . . ?
 C6 C7 H7 121.1 . . ?
 C6 C7 C8 117.8(4) . . ?
 C8 C7 H7 121.1 . . ?
 F1 C12 C11 119.7(4) . . ?
 F1 C12 C13 117.7(4) . . ?
 C11 C12 C13 122.6(5) . . ?
 C1 C2 H2 120.6 . . ?
 C1 C2 C3 118.7(4) . . ?
 C3 C2 H2 120.6 . . ?
 C2 C3 H3 120.4 . . ?
 C2 C3 C4 119.2(4) . . ?
 C4 C3 H3 120.4 . . ?
 N2 C10 C9 117.0(4) . . ?
 O1 C10 N2 120.8(4) . . ?
 O1 C10 C9 122.2(4) . . ?
 C7 C8 H8 119.8 . . ?
 C9 C8 C7 120.4(4) . . ?
 C9 C8 H8 119.8 . . ?
 F5 C16 C11 120.0(4) . . ?
 F5 C16 C15 116.6(5) . . ?
 C15 C16 C11 123.4(4) . . ?
 C10 C9 H9 119.1 . . ?
 C8 C9 C10 121.8(4) . . ?
 C8 C9 H9 119.1 . . ?
 C5 C4 H4 119.7 . . ?
 C3 C4 C5 120.6(4) . . ?
 C3 C4 H4 119.7 . . ?
 F3 C14 C15 120.7(6) . . ?
 F3 C14 C13 119.4(5) . . ?
 C13 C14 C15 119.9(4) . . ?
 F4 C15 C16 121.7(5) . . ?
 F4 C15 C14 119.0(5) . . ?
 C16 C15 C14 119.3(5) . . ?
 F2 C13 C12 120.1(5) . . ?
 F2 C13 C14 120.5(5) . . ?
 C14 C13 C12 119.4(4) . . ?
 C18 C17 N3 119.9(5) . . ?
 C22 C17 N3 120.4(5) . . ?
 C22 C17 C18 119.6(6) . . ?
 C17 C18 H18 119.8 . . ?
 C17 C18 C19 120.3(7) . . ?
 C19 C18 H18 119.8 . . ?
 C18 C19 H19 120.8 . . ?
 C20 C19 C18 118.3(8) . . ?
 C20 C19 H19 120.8 . . ?
 C17 C22 H22 120.3 . . ?
 C17 C22 C21 119.5(6) . . ?
 C21 C22 H22 120.3 . . ?
 C19 C20 H20 118.4 . . ?
 C21 C20 C19 123.2(9) . . ?
 C21 C20 H20 118.4 . . ?
 C22 C21 H21 120.5 . . ?
 C20 C21 C22 118.9(8) . . ?
 C20 C21 H21 120.5 . . ?

_shelx_res_file
;
    cp-651c.res created by SHELXL-2014/7

TITL cp-651c_a.res in P-1
REM Old TITL CP-651c in P1
REM SHELXT solution in P-1
REM R1 0.146, Rweak 0.011, Alpha 0.070, Orientation as input
REM Formula found by SHELXT: C22 N O3 F5 Pd
CELL 0.71073 7.6417 10.5945 12.9337 94.254 90.812 103.361
ZERR 2 0.0008 0.0009 0.0013 0.008 0.009 0.008
LATT 1
SFAC C H N O F Pd
UNIT 44 28 6 2 10 2

L.S. 10
PLAN  1
TEMP 24.85
BOND $H
list 4
fmap 2
acta
REM <olex2.extras>
REM <HklSrc "%.\\CP-651c.hkl">
REM </olex2.extras>

WGHT    0.026000
FVAR       0.58713
PD1   6    0.354747    0.693788    0.373040    11.00000    0.05674    0.04420 =
         0.03227    0.00433    0.00277    0.00696
F1    5    0.730207    0.736762    0.252810    11.00000    0.06945    0.13563 =
         0.06491    0.03221    0.00946    0.02749
N2    3    0.263765    0.691027    0.523589    11.00000    0.04664    0.05341 =
         0.03075    0.00002    0.00119    0.00656
N1    3    0.318174    0.502400    0.391778    11.00000    0.04524    0.04549 =
         0.03651    0.00661    0.00068    0.00657
F5    5    0.105313    0.620117    0.176681    11.00000    0.07721    0.12640 =
         0.05827    0.01076   -0.00822   -0.01563
O1    4    0.274319    0.909435    0.556554    11.00000    0.10206    0.05605 =
         0.05945   -0.00917    0.01430    0.01073
F3    5    0.513101    0.647804   -0.090520    11.00000    0.20990    0.09216 =
         0.03698    0.00935    0.03944    0.02532
N3    3    0.398025    0.891942    0.365228    11.00000    0.08664    0.04049 =
         0.03861    0.00232    0.00326    0.00327
AFIX  23
H3A   2    0.352492    0.924199    0.421462    11.00000   -1.20000
H3B   2    0.516355    0.924852    0.368970    11.00000   -1.20000
AFIX   0
F2    5    0.791914    0.712414    0.049496    11.00000    0.12475    0.14869 =
         0.08960    0.04271    0.05992    0.05912
F4    5    0.170231    0.604359   -0.025632    11.00000    0.15604    0.13930 =
         0.04528    0.01073   -0.02553   -0.02742
C5    1    0.253745    0.465093    0.484254    11.00000    0.04147    0.05156 =
         0.04212    0.00751   -0.00738    0.00658
C6    1    0.219648    0.569593    0.557481    11.00000    0.03996    0.05891 =
         0.03305    0.00857   -0.00420    0.00412
C11   1    0.416385    0.677981    0.223122    11.00000    0.07413    0.03662 =
         0.03344    0.00762    0.00633    0.01247
C1    1    0.356501    0.410914    0.322344    11.00000    0.05984    0.05511 =
         0.04189    0.00192    0.00240    0.01507
AFIX  43
H1    2    0.401586    0.436502    0.258830    11.00000   -1.20000
AFIX   0
C7    1    0.150566    0.543877    0.652299    11.00000    0.06000    0.07865 =
         0.03919    0.01116    0.00127    0.00444
AFIX  43
H7    2    0.122366    0.459517    0.672985    11.00000   -1.20000
AFIX   0
C12   1    0.587533    0.700109    0.186007    11.00000    0.07378    0.05518 =
         0.04818    0.01217    0.00499    0.01928
C2    1    0.332038    0.283419    0.341311    11.00000    0.07171    0.05046 =
         0.06604    0.00094   -0.00037    0.01736
AFIX  43
H2    2    0.361474    0.223676    0.292200    11.00000   -1.20000
AFIX   0
C3    1    0.263487    0.244990    0.433787    11.00000    0.08378    0.04638 =
         0.07120    0.01028   -0.01573    0.01016
AFIX  43
H3    2    0.243809    0.158221    0.448220    11.00000   -1.20000
AFIX   0
C10   1    0.236693    0.795780    0.586735    11.00000    0.05709    0.06422 =
         0.04469   -0.00623    0.00065    0.00437
C8    1    0.123535    0.648600    0.717405    11.00000    0.06831    0.10298 =
         0.03472    0.00528    0.00638    0.00826
AFIX  43
H8    2    0.077194    0.634261    0.782726    11.00000   -1.20000
AFIX   0
C16   1    0.279011    0.644325    0.148324    11.00000    0.08545    0.05649 =
         0.03805    0.00686    0.00752    0.00221
C9    1    0.163774    0.768839    0.686425    11.00000    0.07472    0.08925 =
         0.04260   -0.01149    0.01074    0.01342
AFIX  43
H9    2    0.144024    0.837118    0.730661    11.00000   -1.20000
AFIX   0
C4    1    0.223939    0.335866    0.505217    11.00000    0.06769    0.06396 =
         0.04851    0.01935   -0.00577    0.00991
AFIX  43
H4    2    0.176674    0.310342    0.568286    11.00000   -1.20000
AFIX   0
C14   1    0.480342    0.656817    0.011567    11.00000    0.13167    0.05449 =
         0.03735    0.01197    0.02341    0.02161
C15   1    0.307608    0.635202    0.045041    11.00000    0.10980    0.06135 =
         0.03805    0.00493   -0.01119   -0.00663
C13   1    0.620864    0.690284    0.081541    11.00000    0.09789    0.06449 =
         0.05605    0.02147    0.03245    0.02870
C17   1    0.328313    0.938808    0.277997    11.00000    0.08717    0.03774 =
         0.06170   -0.00030    0.00015    0.01338
C18   1    0.443113    0.992355    0.202343    11.00000    0.13217    0.05530 =
         0.06248    0.01189    0.01147    0.02701
AFIX  43
H18   2    0.565871    0.997387    0.209399    11.00000   -1.20000
AFIX   0
C19   1    0.375421    1.038596    0.115901    11.00000    0.22158    0.06732 =
         0.06775    0.01770    0.01023    0.03238
AFIX  43
H19   2    0.451396    1.074129    0.064661    11.00000   -1.20000
AFIX   0
C22   1    0.148291    0.931584    0.267314    11.00000    0.10497    0.06414 =
         0.10572   -0.00287   -0.01753    0.01509
AFIX  43
H22   2    0.070399    0.896310    0.317809    11.00000   -1.20000
AFIX   0
C20   1    0.196133    1.030512    0.108344    11.00000    0.23129    0.07980 =
         0.11460    0.01737   -0.05411    0.02937
AFIX  43
H20   2    0.151148    1.062976    0.051351    11.00000   -1.20000
AFIX   0
C21   1    0.080867    0.978274    0.178623    11.00000    0.13133    0.07713 =
         0.14077   -0.00282   -0.06180    0.02106
AFIX  43
H21   2   -0.041745    0.972573    0.169589    11.00000   -1.20000
AFIX   0
HKLF 4

REM  cp-651c_a.res in P-1
REM R1 =  0.0454 for    3360 Fo > 4sig(Fo)  and  0.0753 for all    4621 data
REM    289 parameters refined using      0 restraints

END

WGHT      0.0260      0.0000

REM Highest difference peak  0.760,  deepest hole -0.587,  1-sigma level  0.082
Q1    1   0.0592  1.0844  0.1199  11.00000  0.05    0.76
;
_shelx_res_checksum                79536
_shelx_hkl_file
;
 -10   0  -2    0.05    1.31
 -10   0  -1    2.40    6.98
 -10   0   0   28.63    9.46
 -10   0   1    2.74    6.87
 -10   0   2    1.54    3.39
 -10   0   3    5.55    5.72
 -10   1  -4   -4.99    4.97
 -10   1  -3   19.51    9.83
 -10   1  -2    8.40    6.23
 -10   1  -1    0.88    1.77
 -10   1   0    4.52    6.62
 -10   1   1    7.77    6.18
 -10   1   2   13.22    6.97
 -10   1   3    0.66    5.19
 -10   2  -3    9.66    7.77
 -10   2  -2   19.56    8.51
 -10   2  -1   -0.87    6.52
 -10   2   0   -4.83    4.05
 -10   2   1    4.70    6.47
 -10   2   2   12.58    6.01
  -9  -2   1    9.03    6.08
  -9  -2   2   10.07    6.04
  -9  -2   3   27.38    7.88
  -9  -2   4   22.13    7.73
  -9  -2   5  -14.14    5.59
  -9  -2   6    5.83    5.39
  -9  -2   7   17.32    6.57
  -9  -1  -3   29.44    8.68
  -9  -1  -2   -1.74    2.18
  -9  -1  -1   -4.70    4.73
  -9  -1   0   -1.48    3.33
  -9  -1   1    3.60    4.91
  -9  -1   2   14.14    7.10
  -9  -1   3    4.91    3.64
  -9  -1   4   14.09    5.52
  -9  -1   5   19.86    7.61
  -9  -1   6    4.41    5.16
  -9  -1   7    7.19    6.01
  -9   0  -5   15.85    7.58
  -9   0  -4  -14.17    6.53
  -9   0  -3    1.69    5.75
  -9   0  -2   19.27    8.48
  -9   0  -1   15.67    6.32
  -9   0   0    8.94    5.97
  -9   0   1    7.51    5.62
  -9   0   2   14.38    7.17
  -9   0   3   21.38    8.67
  -9   0   4    4.38    5.15
  -9   0   5    1.65    4.46
  -9   0   6   22.42    7.68
  -9   0   7   -0.72    4.66
  -9   1  -5    9.78    6.34
  -9   1  -4   21.44    7.51
  -9   1  -3   10.95    7.00
  -9   1  -2    3.67    4.49
  -9   1  -1   19.62    8.87
  -9   1   0   33.30   10.44
  -9   1   1   20.92    8.13
  -9   1   2   -6.27    6.03
  -9   1   3   11.55    6.32
  -9   1   4   18.38    8.48
  -9   1   5   23.14    7.78
  -9   1   6   -1.58    5.66
  -9   1   7   22.86    8.28
  -9   2  -4    6.27    5.38
  -9   2  -3   22.98    8.81
  -9   2  -2    6.08    6.68
  -9   2  -1    5.32    4.21
  -9   2   0   -8.33    4.60
  -9   2   1   15.64    6.29
  -9   2   2   25.71    8.82
  -9   2   3    8.85    6.82
  -9   2   4   11.06    6.50
  -9   2   5   34.61    9.76
  -9   2   6   34.00    9.89
  -9   3  -3    5.22    5.31
  -9   3  -2    4.91    4.70
  -9   3  -1   34.15    9.72
  -9   3   0   20.24    8.49
  -9   3   1    0.65    1.65
  -9   3   2   26.19    9.33
  -9   3   3   36.45    9.93
  -9   3   4   19.36    9.64
  -9   3   5   -2.03    6.14
  -9   3   6   38.42   12.00
  -9   4  -3    7.22    5.92
  -9   4  -2   11.36    5.77
  -9   4  -1    7.84    5.73
  -9   4   0   34.17   11.37
  -9   4   1   25.39    8.77
  -9   4   2   -0.05    4.95
  -9   4   3   -3.22    7.27
  -9   4   4   -7.07    6.96
  -9   4   5   -3.71    4.74
  -9   5  -3   -4.66    6.24
  -9   5  -2   11.05    8.92
  -9   5  -1    1.83    2.37
  -9   5   0   -2.31    4.50
  -9   5   1   -1.95    3.50
  -9   5   2   13.20    7.49
  -9   5   3    9.62    8.21
  -9   5   4   16.06    9.58
  -9   6  -3  -15.66    8.82
  -9   6  -2    5.59    5.84
  -9   6  -1    1.87    6.39
  -9   6   0   10.73    6.27
  -9   6   1   21.51    8.30
  -9   6   2   -1.70    3.30
  -9   6   3    1.77    5.50
  -9   7  -2   22.43    9.49
  -9   7  -1   -4.89    8.23
  -9   7   0    9.61    8.46
  -9   7   1   24.05   10.68
  -8  -3   0   27.48    6.87
  -8  -3   1   27.97    7.55
  -8  -3   2    0.58    4.99
  -8  -3   3    2.18    4.21
  -8  -3   4   10.96    5.73
  -8  -3   5   27.18    6.85
  -8  -3   6   11.32    4.63
  -8  -3   7    3.55    4.69
  -8  -3   8   22.40    7.03
  -8  -3   9   12.86    5.50
  -8  -2  -5   20.04    6.96
  -8  -2  -4   -4.57    3.20
  -8  -2  -3   16.57    5.77
  -8  -2  -2   21.65    6.56
  -8  -2  -1   21.14    6.73
  -8  -2   0   -3.59    4.47
  -8  -2   1   15.39    6.43
  -8  -2   2   25.32    7.48
  -8  -2   3   21.49    7.52
  -8  -2   4   -1.39    3.70
  -8  -2   5   16.85    6.64
  -8  -2   6   34.87    9.27
  -8  -2   7   18.90    7.01
  -8  -2   8    0.66    4.50
  -8  -2   9   16.13    6.96
  -8  -1  -4   17.23    7.27
  -8  -1  -3   -5.95    4.09
  -8  -1  -2    5.96    5.37
  -8  -1  -1   14.86    6.67
  -8  -1   0   60.71   11.28
  -8  -1   1   17.12    6.38
  -8  -1   2    3.96    4.72
  -8  -1   3   17.31    8.16
  -8  -1   4   25.57    7.50
  -8  -1   5    2.48    4.30
  -8  -1   6    8.63    5.01
  -8  -1   7   28.77    8.45
  -8  -1   8   17.45    7.50
  -8  -1   9    8.64    6.32
  -8   0  -4  -15.20    6.69
  -8   0  -3   31.07    9.30
  -8   0  -2   12.38    7.42
  -8   0  -1    4.11    4.66
  -8   0   0   38.19    9.84
  -8   0   1  102.14   14.76
  -8   0   2   52.03   10.37
  -8   0   3    7.68    4.84
  -8   0   4   13.32    6.12
  -8   0   5   41.48    9.50
  -8   0   6   11.89    6.27
  -8   0   7    6.68    4.32
  -8   0   8   30.77    8.94
  -8   0   9   22.56    9.35
  -8   1  -3   -4.14    4.94
  -8   1  -2   12.16    7.33
  -8   1  -1   49.63   12.33
  -8   1   0   16.19    6.47
  -8   1   1   -0.28    4.97
  -8   1   2   45.79   11.79
  -8   1   3   40.19    9.38
  -8   1   4   19.69    7.24
  -8   1   5    8.13    6.06
  -8   1   6   14.17    6.16
  -8   1   7   32.41    9.03
  -8   1   8   -5.33    5.62
  -8   1   9   -1.02    3.18
  -8   2  -2    9.95    7.02
  -8   2  -1    3.93    5.76
  -8   2   0   63.82    9.03
  -8   2   0   63.75   12.65
  -8   2   1   47.30   10.79
  -8   2   2   -0.62    5.62
  -8   2   3   15.08    6.37
  -8   2   4   67.17   13.47
  -8   2   5   64.56   13.07
  -8   2   6   -5.13    6.05
  -8   2   7    1.18    3.46
  -8   2   8   63.25   12.96
  -8   2   9   29.35    9.13
  -8   3  -2   29.05    9.22
  -8   3  -1   17.30    9.25
  -8   3   0    3.16    4.63
  -8   3   1   58.66   12.44
  -8   3   2   85.97   14.82
  -8   3   3    7.54    6.35
  -8   3   4    4.33    5.43
  -8   3   5   13.55    7.58
  -8   3   6   44.23   11.21
  -8   3   7   25.26    9.69
  -8   3   8    2.24    4.66
  -8   3   9   16.01    9.43
  -8   4  -2   -8.11    6.84
  -8   4  -1   26.40    9.05
  -8   4   0    9.92    6.62
  -8   4   1    6.82    5.91
  -8   4   2   17.35    7.76
  -8   4   3   73.41   14.34
  -8   4   4   43.98   10.95
  -8   4   5    1.17    5.86
  -8   4   6   17.48    8.49
  -8   4   7   18.16    8.05
  -8   4   8   54.00   11.91
  -8   5  -2   24.63    9.51
  -8   5  -1   -3.62    6.44
  -8   5   0   11.87    7.47
  -8   5   1   50.93   12.75
  -8   5   2   18.79    8.24
  -8   5   3   -4.98    4.25
  -8   5   4   -3.29    5.47
  -8   5   5   20.29    9.65
  -8   5   6    3.72    5.02
  -8   5   7    4.54    3.46
  -8   5   8   24.78    8.90
  -8   6  -2    9.82    5.96
  -8   6  -1   34.45   10.47
  -8   6   0    9.67    7.81
  -8   6   1    8.03    5.16
  -8   6   2   66.66   14.68
  -8   6   3   32.40   10.37
  -8   6   4    9.78    6.58
  -8   6   5    4.46    5.46
  -8   6   6   26.04   10.26
  -8   6   7   34.67   10.73
  -8   7  -3   13.52    6.49
  -8   7  -2    2.84    3.78
  -8   7  -2   -8.63    7.88
  -8   7  -1    0.24    5.50
  -8   7   0   32.99   11.00
  -8   7   1   30.99    9.95
  -8   7   2   -1.61    5.38
  -8   7   3   20.91    9.05
  -8   7   4   30.98   10.69
  -8   7   5   15.95    8.15
  -8   7   6    4.54    6.57
  -8   8  -9   15.58    9.08
  -8   8  -8   11.41    8.36
  -8   8  -7   -2.13    5.81
  -8   8  -6   14.31    7.42
  -8   8  -5    4.45    5.93
  -8   8  -4   11.71    5.62
  -8   8  -3   36.71    7.86
  -8   8  -2   12.55    7.12
  -8   8  -1    1.14    5.62
  -8   8   0   18.93    8.11
  -8   8   1   31.50    9.80
  -8   8   2   28.90    9.84
  -8   8   3   -0.21    1.84
  -8   8   4   -2.39    3.62
  -8   8   5   19.99    9.58
  -8   9  -8    9.63    5.66
  -8   9  -7   -0.99    5.73
  -8   9  -6   12.28    7.36
  -8   9  -5    9.81    5.87
  -8   9  -2   -3.03    5.30
  -8   9  -1    5.07    5.24
  -8   9   0    6.72    6.39
  -8   9   1    3.06    5.88
  -8   9   2   12.68    7.79
  -8   9   3   33.75   10.81
  -8   9   4   -1.57    5.82
  -8  10  -7    1.05    6.63
  -7  -4  -1   44.17    7.38
  -7  -4   0   -1.56    3.36
  -7  -4   1   40.52    7.33
  -7  -4   2   90.80   11.03
  -7  -4   3   38.12    7.17
  -7  -4   4    2.77    3.85
  -7  -4   5   21.46    5.90
  -7  -4   6   34.89    8.27
  -7  -4   7   11.45    5.40
  -7  -3  -5   50.42    9.37
  -7  -3  -4   44.96    8.94
  -7  -3  -3    3.14    3.65
  -7  -3  -2    5.91    3.58
  -7  -3  -1   56.86    8.59
  -7  -3   0   54.97    9.36
  -7  -3   1    6.14    3.61
  -7  -3   2   18.90    6.04
  -7  -3   3  117.57   13.17
  -7  -3   4  105.70   12.53
  -7  -3   5    0.31    2.74
  -7  -3   6   19.02    6.21
  -7  -3   7   46.71    9.66
  -7  -3   8   42.39    9.63
  -7  -3   9   11.84    4.94
  -7  -2  -4   28.95    7.68
  -7  -2  -3   64.50   10.98
  -7  -2  -2   38.67    8.76
  -7  -2  -1   -5.63    3.88
  -7  -2   0   35.47    7.54
  -7  -2   1   77.03   11.17
  -7  -2   2   28.10    7.48
  -7  -2   3   -2.65    2.50
  -7  -2   4   79.59   11.44
  -7  -2   5   68.31   10.98
  -7  -2   6   33.05    8.08
  -7  -2   7   -6.04    4.68
  -7  -2   8   40.25    9.39
  -7  -2   9   61.78   11.72
  -7  -2  10   25.69    8.25
  -7  -1  -3    2.21    4.42
  -7  -1  -2   64.65   11.29
  -7  -1  -1   58.85   10.63
  -7  -1   0   13.03    5.43
  -7  -1   1    9.09    4.76
  -7  -1   2   51.56    7.95
  -7  -1   2   52.39    9.45
  -7  -1   3   91.20    9.89
  -7  -1   3   99.46   12.91
  -7  -1   4    9.80    5.44
  -7  -1   4   -1.68    2.65
  -7  -1   5    5.31    3.22
  -7  -1   5    6.89    5.14
  -7  -1   6   34.23    7.87
  -7  -1   7   25.78    7.97
  -7  -1   8    3.07    2.40
  -7  -1   9   15.90    7.16
  -7  -1  10   30.85    9.24
  -7  -1  11   42.98   10.72
  -7   0  -2   -5.74    4.85
  -7   0  -1   22.22    7.97
  -7   0   0   72.19   11.83
  -7   0   0   67.58    9.62
  -7   0   1   82.20   12.69
  -7   0   1   84.83    9.96
  -7   0   2   24.68    5.49
  -7   0   2   31.26    8.11
  -7   0   3   55.49    7.48
  -7   0   3   30.57    7.89
  -7   0   4  102.30    9.61
  -7   0   4  139.14   16.24
  -7   0   5   19.35    4.43
  -7   0   5   17.41    6.82
  -7   0   6   -5.51    4.29
  -7   0   7   16.17    6.60
  -7   0   8   37.41    8.93
  -7   0   9   15.69    6.14
  -7   0  10    1.74    2.28
  -7   0  11   14.09    7.64
  -7   1  -2  105.52   15.36
  -7   1  -1    1.21    3.24
  -7   1  -1    7.20    5.37
  -7   1   0    3.37    4.54
  -7   1   0   13.47    4.39
  -7   1   1  102.69   15.09
  -7   1   1   96.37    9.63
  -7   1   2  184.35   18.90
  -7   1   2  192.47   13.03
  -7   1   3   75.64    7.74
  -7   1   3   85.53   12.96
  -7   1   4   35.05    9.34
  -7   1   4   30.45    4.75
  -7   1   5   79.42   13.33
  -7   1   5   61.48    6.21
  -7   1   6  112.07   14.80
  -7   1   7   10.10    5.93
  -7   1   8   -9.40    5.91
  -7   1   9   28.51    8.92
  -7   1  10   43.17   10.67
  -7   1  11   22.97    7.87
  -7   2  -2  107.78   13.03
  -7   2  -1   65.83   12.75
  -7   2  -1   75.09   10.42
  -7   2   0   49.46   11.16
  -7   2   0   61.14    8.25
  -7   2   1    4.74    5.54
  -7   2   1    5.52    3.52
  -7   2   2    9.15    2.91
  -7   2   2    4.99    5.66
  -7   2   3  175.00   19.21
  -7   2   3  177.03   10.08
  -7   2   4   71.48    5.75
  -7   2   4   82.99   13.29
  -7   2   5    4.48    6.24
  -7   2   6   50.10   11.20
  -7   2   7  131.20   17.23
  -7   2   8   69.13   12.88
  -7   2   9    2.72    3.73
  -7   2  10   27.69    9.10
  -7   2  11   41.74   11.29
  -7   3  -3  150.69   15.15
  -7   3  -2   18.48    6.02
  -7   3  -2    8.94    4.20
  -7   3  -1    5.25    3.02
  -7   3  -1   11.70    5.62
  -7   3   0   67.74    8.66
  -7   3   0   33.98   10.32
  -7   3   1  139.21   10.56
  -7   3   1  137.07   17.61
  -7   3   2   66.20   12.79
  -7   3   2   60.69    6.17
  -7   3   3    7.33    5.55
  -7   3   3   10.61    2.30
  -7   3   4  163.51   18.95
  -7   3   5   26.72    9.31
  -7   3   6   -1.18    5.09
  -7   3   7   56.99   11.85
  -7   3   8  116.38   16.48
  -7   3   9   66.35   12.99
  -7   3  10    2.93    5.20
  -7   3  11   12.08    7.56
  -7   4  -3   26.37    7.53
  -7   4  -2   98.70   11.54
  -7   4  -1    6.39    6.09
  -7   4  -1    4.94    2.83
  -7   4   0  -15.28    7.39
  -7   4   0   -4.21    2.83
  -7   4   1   27.61    4.70
  -7   4   1   40.62   10.21
  -7   4   2  111.64   16.35
  -7   4   2   96.92    6.58
  -7   4   3  141.39   18.56
  -7   4   4    3.10    4.74
  -7   4   5  -12.03    6.11
  -7   4   6    0.25    3.77
  -7   4   7   10.69    6.89
  -7   4   8   -0.04    4.75
  -7   4   9   11.58    6.47
  -7   4  10   33.98   10.32
  -7   5  -3   89.70   12.66
  -7   5  -2    6.85    3.06
  -7   5  -1   -8.71    7.69
  -7   5  -1    7.00    4.02
  -7   5   0   11.58    6.90
  -7   5   0   19.49    4.53
  -7   5   1    6.36    2.73
  -7   5   1    7.18    2.57
  -7   5   1    8.73    6.56
  -7   5   2    0.35    1.30
  -7   5   2   -0.50    5.05
  -7   5   2    2.37    1.41
  -7   5   3   65.27   12.77
  -7   5   4  121.93   17.29
  -7   5   5   45.44   10.90
  -7   5   6    4.81    5.18
  -7   5   7   70.69   14.60
  -7   5   8   63.75   13.32
  -7   5   9   11.42    8.16
  -7   5  10   -0.42    3.26
  -7   6  -3  143.04   16.12
  -7   6  -2   57.26    9.57
  -7   6  -1    1.85    2.69
  -7   6  -1   -7.67    6.05
  -7   6   0    5.25    3.28
  -7   6   0    8.79    3.51
  -7   6   0    5.50    6.69
  -7   6   1   50.26    5.38
  -7   6   1   56.90   12.42
  -7   6   1   64.38    5.80
  -7   6   2   50.87    3.01
  -7   6   2   67.41   13.17
  -7   6   3    7.55    5.84
  -7   6   4   10.34    7.05
  -7   6   5   37.95   10.02
  -7   6   6   51.06   11.95
  -7   6   7    5.46    4.05
  -7   6   8   14.70    7.18
  -7   6   9   29.78    8.98
  -7   7  -4   62.41   12.10
  -7   7  -3    8.14    4.83
  -7   7  -2   49.94    9.55
  -7   7  -2   68.55   10.04
  -7   7  -1   51.48    9.07
  -7   7  -1   85.82    9.70
  -7   7  -1   54.95   12.38
  -7   7   0   35.65   10.47
  -7   7   1   -1.36    1.72
  -7   7   1    7.93    6.75
  -7   7   2   47.19   12.73
  -7   7   3  128.04   18.17
  -7   7   4   20.39    8.48
  -7   7   5    6.12    5.14
  -7   7   6   25.84    9.35
  -7   7   7   53.12   13.20
  -7   7   8   10.72    7.35
  -7   7   9   -1.83    4.12
  -7   8 -10    6.20    8.23
  -7   8  -9   10.44    8.25
  -7   8  -8   21.06    9.46
  -7   8  -7   13.91    8.67
  -7   8  -6   10.74    6.85
  -7   8  -5    6.05    5.65
  -7   8  -4   31.20    8.37
  -7   8  -3   54.36    9.90
  -7   8  -2    4.24    3.77
  -7   8  -1    8.34    6.45
  -7   8  -1   18.08    5.16
  -7   8   0   95.82   15.53
  -7   8   1   40.90   11.07
  -7   8   2    4.15    4.29
  -7   8   3    9.57    6.67
  -7   8   4   38.93   10.96
  -7   8   5    4.73    5.89
  -7   8   6    4.70    6.83
  -7   8   7    8.49    7.93
  -7   8   8    4.92    3.88
  -7   9  -9   17.60    9.99
  -7   9  -8  -10.16    6.63
  -7   9  -7   14.65    6.46
  -7   9  -6   12.64    6.93
  -7   9  -5   20.75    6.17
  -7   9  -4   -2.15    4.92
  -7   9  -3    7.42    4.48
  -7   9  -2    5.92    3.82
  -7   9  -1    1.93    5.28
  -7   9  -1   -0.79    2.75
  -7   9   0   -4.21    4.65
  -7   9   1    6.67    5.15
  -7   9   2   28.70   10.24
  -7   9   3   14.27    6.79
  -7   9   4   -1.26    3.95
  -7   9   5    7.40    4.37
  -7   9   6   21.66    9.92
  -7   9   7    8.57    6.02
  -7  10  -8   18.35    7.91
  -7  10  -7   11.56    7.69
  -7  10  -6    2.11    4.10
  -7  10  -5   11.70    6.14
  -7  10  -4   46.66   10.03
  -7  10  -3   27.00    7.58
  -7  10  -2    7.11    4.45
  -7  10  -1   19.39    8.69
  -7  10   0   13.51    6.34
  -7  10   1    8.88    5.19
  -7  10   2    2.38    4.89
  -7  10   3   15.21    8.82
  -7  10   4    0.90    6.41
  -7  10   5    6.78    4.86
  -7  10   6   -1.89    7.17
  -7  11  -7    4.05    4.04
  -7  11  -6   11.38    6.45
  -7  11  -5   -0.25    2.82
  -7  11  -4   11.56    6.02
  -7  11  -2   25.68    9.35
  -7  11  -1    2.10    5.78
  -7  11   0   15.44    7.92
  -7  11   1   35.28   11.47
  -7  11   2   17.42    6.91
  -7  11   3    4.57    6.06
  -7  11   4   13.00    6.89
  -7  12  -1   28.87    8.96
  -7  12   0    1.67    6.04
  -7  12   1    7.30    5.35
  -6  -5  -1   83.60    7.95
  -6  -5   0   11.19    3.42
  -6  -5   1   -2.65    2.52
  -6  -5   2   48.72    6.95
  -6  -5   3  185.51   13.61
  -6  -5   4  229.51   15.89
  -6  -4  -5   -4.34    4.05
  -6  -4  -4   79.18    9.37
  -6  -4  -3  145.04   12.30
  -6  -4  -2  145.42   11.93
  -6  -4  -1    3.54    2.93
  -6  -4   0   36.30    6.30
  -6  -4   1   93.13    9.93
  -6  -4   2   15.20    4.97
  -6  -4   3   23.65    5.96
  -6  -4   4  250.44   17.16
  -6  -4   5  118.11   12.63
  -6  -4   6   -4.55    3.97
  -6  -4   7   12.18    4.73
  -6  -3  -4   -3.37    3.63
  -6  -3  -3   24.82    6.14
  -6  -3  -2  293.90   18.60
  -6  -3  -1   82.99   10.34
  -6  -3   0   -1.99    2.85
  -6  -3   1   23.63    5.90
  -6  -3   2   90.73   10.37
  -6  -3   3  193.99   15.45
  -6  -3   4   10.21    4.37
  -6  -3   5   82.11   10.93
  -6  -3   6   72.59   10.45
  -6  -3   7   89.54   12.22
  -6  -3   8    4.55    2.82
  -6  -2  -3  102.40   12.53
  -6  -2  -2    6.38    4.89
  -6  -2  -1  160.57   14.53
  -6  -2   0   29.32    7.00
  -6  -2   1   14.75    5.14
  -6  -2   1   18.54    4.87
  -6  -2   2   -4.03    2.23
  -6  -2   2   -1.25    2.39
  -6  -2   3   41.31    8.14
  -6  -2   3   42.82    7.19
  -6  -2   4  196.76   14.94
  -6  -2   4  200.60   16.53
  -6  -2   5   31.78    7.67
  -6  -2   5   32.18    6.51
  -6  -2   6    7.64    4.91
  -6  -2   6   -0.55    2.60
  -6  -2   7   77.42   11.73
  -6  -2   7   85.33   10.81
  -6  -2   8   81.77   11.65
  -6  -2   9    8.94    6.35
  -6  -2  10   -5.39    4.98
  -6  -1  -2  254.70   19.72
  -6  -1  -1    6.53    4.73
  -6  -1  -1   -7.86    4.77
  -6  -1   0    6.14    3.12
  -6  -1   0    3.81    4.12
  -6  -1   1  128.28   13.56
  -6  -1   1  115.40   11.19
  -6  -1   2  166.40   15.51
  -6  -1   2  175.30   13.24
  -6  -1   3   66.72   10.40
  -6  -1   3   63.97    7.88
  -6  -1   4   14.82    6.10
  -6  -1   4    8.06    3.22
  -6  -1   5   86.98    9.29
  -6  -1   5  106.27   12.92
  -6  -1   6   89.06   12.11
  -6  -1   6   83.91    9.24
  -6  -1   7   14.91    6.17
  -6  -1   7   14.11    3.84
  -6  -1   8   38.24    9.02
  -6  -1   9  106.44   14.26
  -6  -1  10   60.53   11.53
  -6  -1  11   -4.28    4.26
  -6   0  -2  165.73   15.68
  -6   0  -1  148.37   15.75
  -6   0  -1  144.76   13.78
  -6   0   0   27.00    6.99
  -6   0   0   22.78    5.48
  -6   0   1    7.08    3.01
  -6   0   1    7.66    5.63
  -6   0   2  288.57   15.59
  -6   0   2  302.20   21.26
  -6   0   3  407.39   24.38
  -6   0   3  393.65   17.46
  -6   0   4  112.95    9.29
  -6   0   4  122.27   14.07
  -6   0   5   20.24    6.46
  -6   0   5   13.97    3.44
  -6   0   6   70.58   11.29
  -6   0   6   54.40    6.53
  -6   0   7  153.48   16.51
  -6   0   8   19.24    6.71
  -6   0   9   23.11    6.90
  -6   0  10   33.39    9.53
  -6   0  11   69.50   12.43
  -6   1  -4  546.52   28.95
  -6   1  -3  799.04   35.35
  -6   1  -2   75.40   10.73
  -6   1  -1  119.11   14.59
  -6   1  -1  122.33   12.15
  -6   1   0   90.40    9.66
  -6   1   0   87.47   12.49
  -6   1   1  147.52   11.03
  -6   1   1  152.66   16.03
  -6   1   2   22.79    4.30
  -6   1   2   20.69    7.00
  -6   1   3   14.71    6.54
  -6   1   3    4.68    2.05
  -6   1   4  162.04    9.39
  -6   1   4  168.55   16.88
  -6   1   5  187.41   17.84
  -6   1   5  157.97    8.99
  -6   1   6   16.17    6.42
  -6   1   7   26.33    7.63
  -6   1   8  105.44   14.50
  -6   1   9   46.72   10.06
  -6   1  10   10.58    5.69
  -6   1  11   17.62    7.22
  -6   1  12   31.35    9.01
  -6   2  -4    4.28    4.62
  -6   2  -3   59.45    9.24
  -6   2  -2  300.04   18.56
  -6   2  -1   23.87    5.90
  -6   2   0   -3.59    3.20
  -6   2   0    2.65    5.40
  -6   2   1   96.28   13.34
  -6   2   1  101.44    9.00
  -6   2   2  258.80   21.07
  -6   2   2  270.18   12.36
  -6   2   3   85.94   12.68
  -6   2   3   91.97    6.28
  -6   2   4    4.50    5.89
  -6   2   4    9.32    1.78
  -6   2   5  125.25   15.23
  -6   2   6  275.90   22.19
  -6   2   7  135.00   16.40
  -6   2   8    9.28    5.85
  -6   2   9   86.66   13.29
  -6   2  10  110.90   14.99
  -6   2  11   46.48   11.82
  -6   2  12    2.55    4.79
  -6   3  -4  157.11   16.21
  -6   3  -3  189.65   16.66
  -6   3  -2   39.12    7.19
  -6   3  -1  226.92   14.69
  -6   3   0  190.46   13.37
  -6   3   0  202.91   19.67
  -6   3   1   22.03    7.77
  -6   3   1   36.84    5.32
  -6   3   2   83.36   12.91
  -6   3   2   81.78    6.16
  -6   3   3  147.46   16.84
  -6   3   3  136.70    5.51
  -6   3   4  177.07   18.00
  -6   3   5   41.74    9.97
  -6   3   6    0.51    3.56
  -6   3   7   81.69   13.23
  -6   3   8  134.24   16.94
  -6   3   9    2.23    3.77
  -6   3  10    6.92    5.68
  -6   3  11   99.83   15.16
  -6   3  12   11.34    5.61
  -6   4  -4    5.76    3.79
  -6   4  -3  145.23   15.11
  -6   4  -2  186.44   15.55
  -6   4  -1    5.21    3.34
  -6   4   0   12.28    7.03
  -6   4   0    5.13    2.51
  -6   4   1  110.29   15.47
  -6   4   1  115.37    8.92
  -6   4   2   36.55    3.86
  -6   4   2   46.70   10.28
  -6   4   3    2.81    4.95
  -6   4   4   70.40   12.29
  -6   4   5  181.19   19.03
  -6   4   6   30.31    9.12
  -6   4   7   -5.10    5.72
  -6   4   8   67.21   12.19
  -6   4   9  101.66   15.36
  -6   4  10   46.29   10.62
  -6   4  11    4.15    4.26
  -6   4  12   25.45    8.68
  -6   5  -4   71.10   11.54
  -6   5  -3   -1.12    2.89
  -6   5  -2  161.74   15.14
  -6   5  -1  192.00   14.77
  -6   5   0   71.56   12.49
  -6   5   0   68.43    7.83
  -6   5   1    4.09    2.31
  -6   5   1    2.34    1.92
  -6   5   1    0.33    4.72
  -6   5   2  154.84    6.25
  -6   5   2  135.48    6.86
  -6   5   2  173.54   18.79
  -6   5   3  114.80   15.61
  -6   5   4   70.00   12.84
  -6   5   5    9.19    7.01
  -6   5   6   44.55   10.61
  -6   5   7   32.75    9.50
  -6   5   8   26.24    8.26
  -6   5   9    6.72    5.04
  -6   5  10   24.86    8.26
  -6   5  11   27.55    9.10
  -6   6  -4  175.11   18.46
  -6   6  -3  122.17   14.78
  -6   6  -2    4.40    4.46
  -6   6  -1   44.06    7.85
  -6   6   0  137.36   12.02
  -6   6   0  135.35   10.23
  -6   6   0  129.56   17.03
  -6   6   1   91.12    8.45
  -6   6   1   98.54    7.26
  -6   6   1   84.68   14.17
  -6   6   2    2.94    1.69
  -6   6   2    0.98    0.82
  -6   6   3   24.63    7.85
  -6   6   4  126.98   17.06
  -6   6   5  112.22   15.86
  -6   6   6    9.77    6.75
  -6   6   7   14.04    7.60
  -6   6   8  155.22   18.91
  -6   6   9   27.69    8.83
  -6   6  10   -3.36    5.66
  -6   6  11   24.26    8.56
  -6   7  -5   27.92    7.93
  -6   7  -4    2.04    3.27
  -6   7  -3   49.95    9.33
  -6   7  -3   49.36    9.71
  -6   7  -2  205.56   15.84
  -6   7  -2  223.43   19.42
  -6   7  -1   67.73    9.98
  -6   7   0    6.81    3.09
  -6   7   0    1.55    2.08
  -6   7   1   78.91   13.07
  -6   7   1   78.35    6.67
  -6   7   1   87.43    9.11
  -6   7   2  105.20   16.10
  -6   7   2  101.47    8.45
  -6   7   2  114.70    6.50
  -6   7   3   14.24    2.01
  -6   7   3   29.87    8.15
  -6   7   4    2.67    4.62
  -6   7   5   96.51   15.23
  -6   7   6   45.65   11.31
  -6   7   7   38.48   10.67
  -6   7   8    7.30    5.86
  -6   7   9   79.25   14.01
  -6   7  10   62.59   13.44
  -6   7  11   13.03    8.11
  -6   8 -11   20.66   10.83
  -6   8 -10    8.31    5.99
  -6   8  -9   34.45   11.81
  -6   8  -8   36.67   11.20
  -6   8  -7    5.75    4.27
  -6   8  -6   28.94    9.11
  -6   8  -5   65.39   11.66
  -6   8  -4   35.23    8.89
  -6   8  -3   15.63    5.86
  -6   8  -2    4.06    4.41
  -6   8  -2   12.56    4.74
  -6   8  -1   88.15    9.56
  -6   8  -1   85.17   12.15
  -6   8   0   61.25   12.28
  -6   8   0   38.97    7.41
  -6   8   1   10.35    5.60
  -6   8   1    4.98    3.59
  -6   8   1    1.51    2.17
  -6   8   2   43.78    4.88
  -6   8   2   48.72    6.78
  -6   8   3   74.02   14.18
  -6   8   4   82.22   13.60
  -6   8   5    9.71    6.64
  -6   8   6   13.85    6.83
  -6   8   7   17.00    7.16
  -6   8   8   50.40   12.24
  -6   8   9    2.76    4.40
  -6   8  10   20.16    7.97
  -6   9 -10   20.01    9.10
  -6   9  -9    1.63    3.44
  -6   9  -8    4.09    4.38
  -6   9  -7   25.16    8.96
  -6   9  -6   14.31    7.30
  -6   9  -5    1.64    3.66
  -6   9  -4   38.73    9.08
  -6   9  -3   54.09    9.67
  -6   9  -2   24.50    6.17
  -6   9  -1    0.45    2.56
  -6   9  -1    4.51    3.45
  -6   9   0   -2.27    2.69
  -6   9   0   -0.21    2.17
  -6   9   1   26.54    8.53
  -6   9   2   11.11    3.62
  -6   9   2   24.85    7.85
  -6   9   3   11.50    5.77
  -6   9   4   22.73    7.17
  -6   9   5   58.37   12.67
  -6   9   6   -5.84    4.06
  -6   9   7   -3.64    3.97
  -6   9   8   13.44    6.48
  -6   9   9   31.95   10.30
  -6  10  -9   39.70   11.82
  -6  10  -8   15.86    7.08
  -6  10  -7   -6.56    6.50
  -6  10  -6    6.86    6.05
  -6  10  -5   14.26    6.85
  -6  10  -4    1.02    3.87
  -6  10  -3   13.75    5.85
  -6  10  -2   67.73    9.88
  -6  10  -1   23.72    7.47
  -6  10  -1   25.67    5.83
  -6  10   0    2.94    2.85
  -6  10   0   -2.23    4.18
  -6  10   1    4.89    3.50
  -6  10   1   13.20    7.41
  -6  10   2   42.03   10.87
  -6  10   3   30.84    9.00
  -6  10   4   -5.31    6.19
  -6  10   5   40.41   10.29
  -6  10   6   21.38    7.58
  -6  10   7   31.21    9.38
  -6  10   8    7.16    5.06
  -6  10   9   34.67   10.43
  -6  11  -8   29.92    9.74
  -6  11  -7   12.31    7.92
  -6  11  -6    3.86    4.02
  -6  11  -5    9.81    5.18
  -6  11  -4   30.48    7.90
  -6  11  -3   35.33    8.35
  -6  11  -2    0.33    3.19
  -6  11  -1   32.36    6.86
  -6  11  -1   18.84    8.09
  -6  11   0   22.89    7.92
  -6  11   1   18.79    7.69
  -6  11   2    9.08    5.70
  -6  11   3   13.60    7.73
  -6  11   4   29.66    9.40
  -6  11   5   10.19    5.98
  -6  11   6   -5.92    4.73
  -6  11   7   -6.99    5.85
  -6  11   8   19.19    7.41
  -6  12  -7   19.57    8.25
  -6  12  -6   10.11    5.13
  -6  12  -5    0.48    4.65
  -6  12  -4    0.03    3.34
  -6  12  -3    9.26    4.68
  -6  12  -2   25.79    8.78
  -6  12  -2   23.85    6.46
  -6  12  -1    1.62    4.39
  -6  12   0   15.21    6.64
  -6  12   1   28.04    9.17
  -6  12   2   23.58    9.10
  -6  12   3    9.44    6.98
  -6  12   4    0.09    1.83
  -6  12   5   11.91    5.75
  -6  12   6   16.87    6.72
  -6  13  -5    3.65    5.44
  -6  13  -3  -24.96    8.36
  -6  13  -2    9.61    5.95
  -6  13  -1   13.36    7.45
  -6  13   0    8.85    4.94
  -6  13   1    6.52    5.12
  -6  13   2   -1.54    2.69
  -6  13   3   22.80    7.47
  -6  13   4   18.79    7.31
  -5  -5  -5   30.90    5.22
  -5  -5  -4    2.53    1.74
  -5  -5  -3   13.27    3.07
  -5  -5  -2  261.71   11.36
  -5  -5  -1  188.88    9.97
  -5  -5   0    2.51    2.00
  -5  -5   1   73.07    6.95
  -5  -5   2  135.69    9.99
  -5  -5   3   74.49    8.12
  -5  -4  -4  128.18   10.83
  -5  -4  -3   67.43    7.52
  -5  -4  -2    6.14    3.30
  -5  -4  -1  357.87   16.08
  -5  -4   0  141.39   10.47
  -5  -4   1   53.80    6.83
  -5  -4   2   54.15    6.97
  -5  -4   3  320.72   16.95
  -5  -4   4  221.66   14.77
  -5  -4   5   81.68    9.73
  -5  -4   6    0.49    2.45
  -5  -3  -2  271.39   15.98
  -5  -3  -1    3.45    2.85
  -5  -3   0   59.36    7.35
  -5  -3   0   76.66    9.92
  -5  -3   1  253.98   17.04
  -5  -3   1  235.73   14.68
  -5  -3   2  293.32   16.62
  -5  -3   2  338.69   19.27
  -5  -3   3   -2.66    2.88
  -5  -3   3    3.13    3.04
  -5  -3   4  152.74   12.77
  -5  -3   4  156.00   13.50
  -5  -3   5  310.97   18.77
  -5  -3   5  306.59   19.27
  -5  -3   6  117.66   12.36
  -5  -3   6  123.99   12.66
  -5  -3   7    0.10    2.00
  -5  -3   7   -3.85    3.53
  -5  -3   8   96.19   12.15
  -5  -3   8   87.99   11.90
  -5  -2  -2  322.04   20.78
  -5  -2  -2  279.34   17.88
  -5  -2  -1  244.16   15.98
  -5  -2  -1  310.81   19.01
  -5  -2   0   62.59    8.27
  -5  -2   0   54.13    7.87
  -5  -2   1   11.96    4.05
  -5  -2   1   15.56    4.46
  -5  -2   2  169.81   12.76
  -5  -2   2  159.57   12.86
  -5  -2   3  164.96   13.41
  -5  -2   3  180.66   13.09
  -5  -2   4   16.94    4.76
  -5  -2   4   23.03    5.18
  -5  -2   5    8.07    3.41
  -5  -2   5    8.02    4.71
  -5  -2   6  193.32   15.90
  -5  -2   6  215.13   15.37
  -5  -2   7  189.76   16.25
  -5  -2   7  174.26   14.67
  -5  -2   8   12.05    5.39
  -5  -2   9   37.48    8.57
  -5  -1  -3  198.31   17.03
  -5  -1  -2   20.33    5.51
  -5  -1  -1  108.91   11.26
  -5  -1  -1   90.92   10.83
  -5  -1   0  310.38   18.80
  -5  -1   0  322.12   17.61
  -5  -1   1  230.74   14.12
  -5  -1   1  207.12   15.31
  -5  -1   2    0.58    2.90
  -5  -1   2    1.58    1.99
  -5  -1   3  216.63   12.93
  -5  -1   3  199.54   15.27
  -5  -1   4   34.55    7.16
  -5  -1   4   41.10    5.81
  -5  -1   5  215.01   16.44
  -5  -1   5  215.45   13.33
  -5  -1   6   16.44    5.78
  -5  -1   6   19.82    4.70
  -5  -1   7   63.12   10.17
  -5  -1   8   85.63   11.93
  -5  -1   9   80.75   12.14
  -5  -1  10    7.68    4.49
  -5   0  -5   83.25   11.64
  -5   0  -4    9.24    4.43
  -5   0  -3  279.75   20.01
  -5   0  -2  394.48   22.30
  -5   0  -1  286.83   17.56
  -5   0   0   -9.29    5.05
  -5   0   0   -0.69    2.93
  -5   0   1  361.46   21.03
  -5   0   1  386.93   16.97
  -5   0   2  778.70   30.51
  -5   0   2  820.64   23.23
  -5   0   3   88.45   10.80
  -5   0   3   94.78    7.67
  -5   0   4   -2.16    3.44
  -5   0   4    1.92    1.74
  -5   0   5  125.56   13.12
  -5   0   5  126.50    8.90
  -5   0   6  231.24   17.99
  -5   0   7    8.66    5.29
  -5   0   8   -0.59    2.84
  -5   0   9  119.37   14.56
  -5   0  10  132.53   15.91
  -5   0  11   40.20    9.38
  -5   1  -5  352.61   23.79
  -5   1  -4  249.16   18.77
  -5   1  -3   36.56    7.14
  -5   1  -2   17.90    4.94
  -5   1  -1  275.35   16.75
  -5   1   0  501.46   26.38
  -5   1   0  535.34   21.28
  -5   1   1    7.14    4.87
  -5   1   1    2.36    2.50
  -5   1   2  253.71   11.67
  -5   1   2  274.88   19.28
  -5   1   3  709.91   30.31
  -5   1   3  700.70   17.66
  -5   1   4  262.85   10.42
  -5   1   4  262.45   18.84
  -5   1   5   18.01    7.13
  -5   1   5   22.74    3.37
  -5   1   6  175.12   16.12
  -5   1   7  205.93   17.85
  -5   1   8  153.64   16.10
  -5   1   9   80.80   12.64
  -5   1  10   39.71    8.86
  -5   1  11  140.01   16.97
  -5   2  -5   13.04    5.40
  -5   2  -4  347.14   22.49
  -5   2  -3  389.88   22.17
  -5   2  -2   99.23   10.46
  -5   2  -1    2.50    2.28
  -5   2   0  323.28   22.22
  -5   2   0  316.43   15.95
  -5   2   1  407.88   24.45
  -5   2   1  433.49   16.20
  -5   2   2  311.05   21.20
  -5   2   2  306.23   11.27
  -5   2   3    0.16    0.96
  -5   2   3    5.37    4.85
  -5   2   4  112.06   13.01
  -5   2   5  564.87   28.83
  -5   2   6  201.93   17.77
  -5   2   7   57.03   10.49
  -5   2   8   80.42   12.61
  -5   2   9  508.74   29.97
  -5   2  10   50.14   10.55
  -5   2  11    7.57    5.23
  -5   2  12  110.89   15.74
  -5   3  -5  243.95   20.63
  -5   3  -4   79.40   11.32
  -5   3  -3   72.95   10.10
  -5   3  -2  163.67   13.61
  -5   3  -1  416.04   19.20
  -5   3   0   71.04    7.08
  -5   3   1  114.99   13.76
  -5   3   1  113.25    8.27
  -5   3   2  362.42   10.82
  -5   3   2  396.34   24.74
  -5   3   3  309.66   21.77
  -5   3   4    4.96    4.61
  -5   3   5   43.43    9.69
  -5   3   6  210.54   18.68
  -5   3   7    4.62    3.68
  -5   3   8    2.99    3.80
  -5   3   9  116.58   15.24
  -5   3  10  195.34   19.70
  -5   3  11  115.76   15.82
  -5   3  12    7.84    5.34
  -5   4  -5   70.47   11.81
  -5   4  -4  172.17   16.52
  -5   4  -3   73.53   10.41
  -5   4  -2    7.16    3.32
  -5   4  -1   78.69    9.04
  -5   4   0  354.08   16.39
  -5   4   1    5.09    1.89
  -5   4   1    4.54    4.61
  -5   4   2   29.77    2.83
  -5   4   2   22.07    2.88
  -5   4   2   26.15    8.23
  -5   4   3  343.10   23.61
  -5   4   4  314.87   22.61
  -5   4   5  156.85   16.58
  -5   4   6   -6.02    4.70
  -5   4   7   -1.59    4.02
  -5   4   8   16.85    5.97
  -5   4   9  126.36   15.48
  -5   4  10   -3.15    4.26
  -5   4  11   48.91   10.41
  -5   4  12   72.87   13.62
  -5   4  13    4.65    6.28
  -5   5  -5   38.49    9.39
  -5   5  -4   86.94   12.24
  -5   5  -3  202.48   17.43
  -5   5  -2  236.67   17.49
  -5   5  -1  204.08   14.97
  -5   5   0    1.37    2.39
  -5   5   0    6.19    3.02
  -5   5   1   55.14    5.29
  -5   5   1   57.52   11.32
  -5   5   1   55.14    6.07
  -5   5   2  231.71   20.37
  -5   5   2  227.28    7.52
  -5   5   2  222.10    9.41
  -5   5   3   88.08   12.87
  -5   5   4   30.41    8.41
  -5   5   5  228.98   20.10
  -5   5   6  198.78   19.20
  -5   5   7    5.02    4.94
  -5   5   8    1.66    3.76
  -5   5   9  193.12   19.87
  -5   5  10   78.84   13.51
  -5   5  11   -2.98    4.65
  -5   5  12   18.19    7.20
  -5   5  13   27.35    6.92
  -5   6  -4  227.47   20.49
  -5   6  -3   11.98    4.79
  -5   6  -3    7.89    5.07
  -5   6  -2   98.56   12.25
  -5   6  -1  256.91   17.83
  -5   6   0  161.42   13.07
  -5   6   0  161.51   10.53
  -5   6   1    0.44    2.08
  -5   6   1    1.55    5.27
  -5   6   1   -0.65    2.11
  -5   6   2   43.98   10.09
  -5   6   2   45.89    4.18
  -5   6   2   49.67    6.00
  -5   6   3  412.23   27.58
  -5   6   3  392.06   12.82
  -5   6   4  177.82   18.60
  -5   6   5    0.23    3.53
  -5   6   6  165.23   18.10
  -5   6   7   58.37   11.30
  -5   6   8   93.15   13.89
  -5   6   9    5.99    4.75
  -5   6  10   34.89    9.35
  -5   6  11   73.51   13.39
  -5   6  12   28.24    9.00
  -5   7 -12   15.71    9.82
  -5   7  -8   52.69   11.59
  -5   7  -7   71.57   13.20
  -5   7  -6   33.47    9.11
  -5   7  -5    3.33    4.18
  -5   7  -4  115.53   13.63
  -5   7  -4  127.34   15.57
  -5   7  -3  279.19   19.08
  -5   7  -3  250.27   20.97
  -5   7  -2   49.83    9.27
  -5   7  -2   57.52    8.40
  -5   7  -1   14.24    5.69
  -5   7   0  270.87   18.12
  -5   7   0  289.12   14.60
  -5   7   1  144.81   17.16
  -5   7   1  167.05   13.29
  -5   7   1  155.86    9.80
  -5   7   2   67.97   12.14
  -5   7   2   82.21    8.74
  -5   7   2   89.41    6.75
  -5   7   3   10.01    2.69
  -5   7   3   12.01    2.54
  -5   7   3    9.96    7.37
  -5   7   4  162.15   18.12
  -5   7   4  167.00    8.65
  -5   7   4  151.76    9.21
  -5   7   5  154.92    7.53
  -5   7   5  152.66    7.85
  -5   7   6   10.68    6.09
  -5   7   7   21.29    7.74
  -5   7   8   40.26    9.36
  -5   7   9  125.47   16.36
  -5   7  10   -8.52    6.28
  -5   7  11   38.32    9.35
  -5   7  12   43.47   10.87
  -5   8 -12    6.17    9.25
  -5   8 -11   -1.24    5.18
  -5   8 -10   46.05   12.14
  -5   8  -9   48.14   11.61
  -5   8  -8   12.45    7.27
  -5   8  -7   15.96    6.81
  -5   8  -6  119.22   15.49
  -5   8  -5   70.31   11.75
  -5   8  -4    2.89    3.51
  -5   8  -3   21.24    6.73
  -5   8  -3   38.65    8.01
  -5   8  -2  138.74   12.56
  -5   8  -2  146.57   16.23
  -5   8  -1   91.68    9.66
  -5   8  -1   73.43   11.12
  -5   8   0   13.34    4.93
  -5   8   0   19.47    7.30
  -5   8   1   85.53    8.05
  -5   8   1   85.48   13.72
  -5   8   1   75.35   10.06
  -5   8   2  119.69   11.64
  -5   8   2  114.21   15.57
  -5   8   2  130.95    9.26
  -5   8   3   80.51    9.32
  -5   8   3   75.14   12.69
  -5   8   3   83.79    7.14
  -5   8   4    1.59    3.82
  -5   8   4   -0.41    1.08
  -5   8   5   15.34    3.99
  -5   8   5   18.49    4.06
  -5   8   5   18.34    6.95
  -5   8   6   46.95    5.88
  -5   8   6   64.09   11.86
  -5   8   7   -6.82    4.75
  -5   8   8   15.26    6.74
  -5   8   9   16.82    6.75
  -5   8  10   66.93   12.70
  -5   8  11   30.68    9.71
  -5   8  12    7.37    6.04
  -5   9 -11   18.60    9.36
  -5   9 -10   -3.14    5.56
  -5   9  -9    7.41    7.61
  -5   9  -8   35.68   10.18
  -5   9  -7   15.43    7.15
  -5   9  -6    2.86    5.69
  -5   9  -5   72.44   11.24
  -5   9  -4   69.52   10.71
  -5   9  -3   20.41    6.06
  -5   9  -2   -0.11    3.57
  -5   9  -1    6.77    3.63
  -5   9  -1   -2.51    3.66
  -5   9   0   17.29    4.51
  -5   9   0   15.62    5.49
  -5   9   1    3.75    2.98
  -5   9   1   -1.18    4.70
  -5   9   2    2.45    2.25
  -5   9   2   -4.19    4.55
  -5   9   3   74.86    8.06
  -5   9   3   90.10   14.17
  -5   9   3   69.00    9.61
  -5   9   4  108.03    9.06
  -5   9   4  110.91   15.37
  -5   9   5   28.05    5.65
  -5   9   5   34.47    8.88
  -5   9   6    9.65    5.13
  -5   9   7   23.05    7.37
  -5   9   8   56.55   11.65
  -5   9   9    0.87    4.70
  -5   9  10   -5.60    4.87
  -5   9  11   15.44    6.57
  -5  10 -10   25.99    9.94
  -5  10  -9    5.57    6.38
  -5  10  -8   13.89    9.39
  -5  10  -7   19.84    7.41
  -5  10  -6   26.16    8.39
  -5  10  -5    9.59    5.00
  -5  10  -4   32.81    8.20
  -5  10  -3  156.94   15.57
  -5  10  -2  109.63   12.44
  -5  10  -1   10.99    4.71
  -5  10   0    8.99    4.50
  -5  10   0    5.90    5.71
  -5  10   1   44.87    7.32
  -5  10   1   37.44    9.83
  -5  10   2   75.29   13.41
  -5  10   2   88.97    9.55
  -5  10   3   15.95    7.76
  -5  10   4   22.26    7.35
  -5  10   5   79.71   13.40
  -5  10   6   19.46    7.29
  -5  10   7    1.47    5.67
  -5  10   8    5.96    5.50
  -5  10   9   28.65    8.74
  -5  10  10    9.82    6.01
  -5  11  -9   33.26   11.38
  -5  11  -8   31.78    9.37
  -5  11  -7   10.54    7.39
  -5  11  -6   22.75    7.99
  -5  11  -5   68.69   12.46
  -5  11  -4   23.86    7.24
  -5  11  -3    7.73    5.39
  -5  11  -2   44.86    8.95
  -5  11  -1   54.11   11.13
  -5  11  -1   77.27   10.43
  -5  11   0    7.61    4.49
  -5  11   0    7.00    4.53
  -5  11   1   12.14    4.97
  -5  11   1    0.71    4.11
  -5  11   2   20.32    7.32
  -5  11   2   15.12    5.00
  -5  11   3   49.97   10.97
  -5  11   4    2.78    4.53
  -5  11   5    2.42    2.64
  -5  11   6   10.18    6.51
  -5  11   7    7.28    4.10
  -5  11   8   19.93    6.87
  -5  11   9   -7.63    4.86
  -5  12  -8   18.40    9.59
  -5  12  -7   22.91    9.09
  -5  12  -6    5.75    5.04
  -5  12  -5    8.66    6.04
  -5  12  -4   24.60    8.28
  -5  12  -3   24.95    6.79
  -5  12  -2   -5.31    4.35
  -5  12  -2   -3.11    5.12
  -5  12  -1    2.31    4.72
  -5  12  -1    4.25    6.26
  -5  12   0   48.63    9.44
  -5  12   0   48.72   11.22
  -5  12   1   25.90    9.09
  -5  12   2    9.85    7.33
  -5  12   3   18.64    7.32
  -5  12   4   31.02    8.67
  -5  12   5   25.99    7.86
  -5  12   6    3.93    4.46
  -5  12   7    0.79    4.53
  -5  13  -6   18.53    8.59
  -5  13  -5   19.72    8.16
  -5  13  -4   -5.73    6.05
  -5  13  -3    5.93    4.68
  -5  13  -2    5.76    5.38
  -5  13  -2    8.01    6.66
  -5  13  -1    7.20    5.37
  -5  13  -1    4.09    5.63
  -5  13   0    9.55    4.89
  -5  13   1    7.95    4.19
  -5  13   2    9.20    5.43
  -5  13   3    3.24    4.87
  -4  -5  -6   50.65    5.65
  -4  -5  -4  103.44    6.96
  -4  -5  -3  264.84    8.96
  -4  -5  -2  158.74    6.32
  -4  -5  -1    1.13    1.31
  -4  -5   0   55.19    4.63
  -4  -5   1  220.43    9.91
  -4  -4  -3   60.65    6.40
  -4  -4  -2  550.27   16.88
  -4  -4  -1  598.19   17.21
  -4  -4  -1  657.74   27.99
  -4  -4   0  301.20   12.50
  -4  -4   0  327.02   19.39
  -4  -4   1   78.45    9.35
  -4  -4   1   72.87    6.68
  -4  -4   2  548.31   18.72
  -4  -4   2  580.90   25.21
  -4  -4   3  348.60   15.92
  -4  -4   3  327.19   19.46
  -4  -4   4   -0.49    2.89
  -4  -4   4   -1.45    3.09
  -4  -4   5  106.27   11.94
  -4  -4   6  338.37   21.82
  -4  -4   7  173.99   16.57
  -4  -3  -3  151.35   14.24
  -4  -3  -2   15.49    3.72
  -4  -3  -2   20.19    5.52
  -4  -3  -1   88.96    9.90
  -4  -3  -1   88.38    7.90
  -4  -3   0  502.37   22.43
  -4  -3   0  461.29   17.15
  -4  -3   1  265.91   13.39
  -4  -3   1  288.54   16.65
  -4  -3   2   15.27    4.04
  -4  -3   2   22.56    5.05
  -4  -3   3  283.37   14.86
  -4  -3   3  300.59   17.14
  -4  -3   4  451.40   21.33
  -4  -3   4  430.45   19.34
  -4  -3   5  184.55   13.43
  -4  -3   5  214.82   15.29
  -4  -3   6   -0.42    2.28
  -4  -3   6   -4.84    3.68
  -4  -3   7  330.13   21.11
  -4  -2  -4   60.59    9.60
  -4  -2  -3  634.85   28.46
  -4  -2  -2  109.88   11.47
  -4  -2  -1   28.44    5.73
  -4  -2  -1   36.76    5.94
  -4  -2   0    1.85    1.93
  -4  -2   0   -2.02    2.26
  -4  -2   1  362.91   16.52
  -4  -2   1  406.02   18.28
  -4  -2   2  108.50    9.48
  -4  -2   2  110.17    9.67
  -4  -2   3   86.26    8.81
  -4  -2   3   73.41    7.64
  -4  -2   4   20.85    4.39
  -4  -2   4   14.62    4.74
  -4  -2   5  401.86   18.97
  -4  -2   5  417.98   20.40
  -4  -2   6  338.04   19.28
  -4  -2   6  313.07   17.98
  -4  -2   7   11.61    4.53
  -4  -2   8   89.46   11.10
  -4  -1  -5  471.75   25.95
  -4  -1  -4  149.90   14.55
  -4  -1  -4  126.64   12.64
  -4  -1  -3    6.83    3.69
  -4  -1  -2  143.97   12.63
  -4  -1  -1  173.99   12.85
  -4  -1   0  322.68   16.16
  -4  -1   0  309.78   16.55
  -4  -1   1    2.18    1.85
  -4  -1   1   -0.06    3.08
  -4  -1   2  169.04   12.32
  -4  -1   2  191.06   11.09
  -4  -1   3  528.29   22.00
  -4  -1   3  505.08   17.91
  -4  -1   4  936.13   24.80
  -4  -1   4  910.17   29.66
  -4  -1   5   38.47    5.46
  -4  -1   5   26.18    5.89
  -4  -1   6  128.88   10.45
  -4  -1   6  133.74   12.57
  -4  -1   7  536.99   25.61
  -4  -1   8    1.85    4.05
  -4  -1   9   75.36   10.76
  -4   0  -6  431.59   26.48
  -4   0  -5    9.06    4.13
  -4   0  -4  702.23   29.40
  -4   0  -3 2089.65   47.22
  -4   0  -2 1438.53   38.60
  -4   0  -2 1451.78   36.20
  -4   0  -1  137.46   11.24
  -4   0   0  466.85   18.60
  -4   0   0  480.26   22.02
  -4   0   1  655.33   25.09
  -4   0   1  652.76   19.48
  -4   0   2   48.16    7.25
  -4   0   2   44.82    4.89
  -4   0   3  114.67    7.51
  -4   0   3  106.11   10.71
  -4   0   4 1316.27   25.51
  -4   0   4 1354.33   37.31
  -4   0   5  697.05   19.91
  -4   0   5  655.32   26.76
  -4   0   6   26.79    6.33
  -4   0   7  306.87   19.79
  -4   0   8   59.52    9.60
  -4   0   9  213.73   18.40
  -4   0  10   56.66   10.13
  -4   1  -6  533.40   29.62
  -4   1  -5  125.15   13.74
  -4   1  -4  156.62   14.30
  -4   1  -3 2385.55   50.77
  -4   1  -2 1732.31   39.73
  -4   1  -1  691.57   22.23
  -4   1   0   24.64    4.39
  -4   1   1  785.61   19.94
  -4   1   1  805.94   29.35
  -4   1   2  241.92   16.22
  -4   1   2  239.80    9.45
  -4   1   3  803.28   15.84
  -4   1   3  802.65   29.06
  -4   1   4  202.89   15.37
  -4   1   4  207.06    8.14
  -4   1   5  382.07   21.02
  -4   1   6  601.17   27.00
  -4   1   7  218.20   17.26
  -4   1   8   11.36    5.29
  -4   1   9    1.68    3.37
  -4   1  10  339.14   23.82
  -4   2  -6    1.93    2.80
  -4   2  -5  191.33   17.11
  -4   2  -4  331.74   20.86
  -4   2  -3   81.15    9.85
  -4   2  -2    2.91    3.24
  -4   2  -1  202.43   12.39
  -4   2   0  339.18   13.57
  -4   2   1  220.88   16.36
  -4   2   1  208.36    9.87
  -4   2   2    0.25    3.33
  -4   2   2    0.56    1.13
  -4   2   3  174.99   14.46
  -4   2   4 1364.52   39.74
  -4   2   5   90.56   10.75
  -4   2   6   62.47    9.54
  -4   2   7  737.84   31.64
  -4   2   8   36.54    8.23
  -4   2   9  172.09   16.68
  -4   2  10   42.50    9.52
  -4   2  11  174.71   18.37
  -4   3  -6  209.19   19.33
  -4   3  -5  124.95   14.24
  -4   3  -4   61.85    9.35
  -4   3  -3  522.51   24.86
  -4   3  -2  732.77   26.94
  -4   3  -1    6.15    3.09
  -4   3   0  287.64   13.37
  -4   3   1  478.11   24.87
  -4   3   1  447.17   13.17
  -4   3   2    5.80    4.67
  -4   3   2    9.15    1.58
  -4   3   3  150.87   13.93
  -4   3   4  275.30   18.86
  -4   3   5  719.00   30.46
  -4   3   6  452.81   24.61
  -4   3   7    4.95    4.28
  -4   3   8   20.47    6.12
  -4   3   9  217.29   18.83
  -4   3  10  123.97   15.03
  -4   3  11   -4.98    4.73
  -4   4  -6   82.42   12.28
  -4   4  -5  242.21   19.84
  -4   4  -4  521.26   27.26
  -4   4  -3    0.79    2.58
  -4   4  -2  418.06   21.16
  -4   4  -1  614.42   23.61
  -4   4   0  417.30   17.44
  -4   4   1   46.88    4.37
  -4   4   1   44.56    5.01
  -4   4   1   46.34    8.73
  -4   4   2    4.01    1.49
  -4   4   2    3.00    0.97
  -4   4   2   -1.12    4.49
  -4   4   3  173.97   15.31
  -4   4   4  253.01   18.61
  -4   4   5   60.36    9.48
  -4   4   6  203.30   17.13
  -4   4   7  181.58   16.50
  -4   4   8    2.62    1.79
  -4   4   8   -5.88    4.95
  -4   4   9   11.67    3.26
  -4   4   9   12.81    6.07
  -4   4  10  155.98   11.26
  -4   4  10  160.85   17.25
  -4   4  11  115.13   10.65
  -4   4  11  139.48   16.73
  -4   4  12   17.78    6.57
  -4   5  -6    6.68    4.14
  -4   5  -5  115.11   14.45
  -4   5  -4  857.48   36.31
  -4   5  -3  654.31   29.69
  -4   5  -2  147.51   13.37
  -4   5  -1  221.34   15.06
  -4   5  -1  219.65   13.23
  -4   5   0  558.26   21.57
  -4   5   0  584.12   18.50
  -4   5   1  370.99   15.89
  -4   5   1  368.77   23.27
  -4   5   1  365.06   12.42
  -4   5   2   18.77    3.34
  -4   5   2    9.64    4.85
  -4   5   2   14.46    2.32
  -4   5   3   95.02    6.33
  -4   5   3   76.14   10.72
  -4   5   3   77.89    3.93
  -4   5   4  518.85   12.54
  -4   5   4  538.61   12.18
  -4   5   4  536.91   27.58
  -4   5   5  274.35    8.57
  -4   5   5  266.61   19.81
  -4   5   6   33.83    8.15
  -4   5   6   44.91    3.99
  -4   5   7  110.81    7.05
  -4   5   7  105.47   13.30
  -4   5   8   62.59   10.50
  -4   5   8   62.39    6.12
  -4   5   9  128.63    9.84
  -4   5   9  139.38   15.53
  -4   5  10   12.67    6.33
  -4   5  10    7.73    2.93
  -4   5  11   16.99    7.57
  -4   5  12   52.93   11.02
  -4   6  -5   99.98   12.84
  -4   6  -5  119.43   15.15
  -4   6  -4   27.38    7.62
  -4   6  -4   22.91    7.07
  -4   6  -3  256.78   19.45
  -4   6  -3  230.31   16.48
  -4   6  -2  583.59   27.60
  -4   6  -1  127.24   12.11
  -4   6  -1  144.93   10.87
  -4   6   0    2.76    2.47
  -4   6   0    4.33    3.04
  -4   6   1  211.51   13.56
  -4   6   1  222.32   18.83
  -4   6   1  200.76   10.42
  -4   6   2  240.56   13.57
  -4   6   2  214.91   18.40
  -4   6   2  242.88   10.37
  -4   6   3  303.70   21.72
  -4   6   3  306.85   14.42
  -4   6   3  311.76   11.18
  -4   6   4    0.41    4.12
  -4   6   4    2.87    1.84
  -4   6   5  189.40   17.46
  -4   6   5  228.76   11.13
  -4   6   6  322.93   22.56
  -4   6   6  363.52   14.63
  -4   6   7   78.72    7.53
  -4   6   7   78.10   11.96
  -4   6   8    0.03    3.81
  -4   6   8   -0.61    1.21
  -4   6   9  101.83   14.25
  -4   6   9  107.91   10.02
  -4   6  10  102.10   14.26
  -4   6  10   91.09    9.81
  -4   6  11   28.34    8.46
  -4   6  12    1.91    4.29
  -4   7 -13   17.69    8.90
  -4   7 -12    5.17    5.32
  -4   7 -11    0.05    7.34
  -4   7 -10   42.29   11.72
  -4   7  -9   99.80   15.63
  -4   7  -8  150.04   17.82
  -4   7  -7   17.64    6.97
  -4   7  -6    3.62    4.13
  -4   7  -5   67.74   10.98
  -4   7  -4  389.84   26.47
  -4   7  -4  358.11   22.02
  -4   7  -3  109.97   13.80
  -4   7  -3   91.99   10.70
  -4   7  -2   62.42    9.92
  -4   7  -2   54.20    7.94
  -4   7  -1  308.42   20.20
  -4   7   0  409.95   22.30
  -4   7   1   20.94    6.64
  -4   7   1    9.65    4.58
  -4   7   1   14.25    3.71
  -4   7   2   11.81    4.35
  -4   7   2    9.49    5.66
  -4   7   2    6.66    2.84
  -4   7   3  136.47    9.11
  -4   7   3  137.97   11.34
  -4   7   3  149.30   15.65
  -4   7   4  275.21   12.69
  -4   7   4  306.73   22.14
  -4   7   5   22.81    4.36
  -4   7   5   23.43    7.08
  -4   7   6   50.08    6.72
  -4   7   6   61.11   10.45
  -4   7   7  195.70   13.28
  -4   7   7  176.02   17.38
  -4   7   8   98.97   13.61
  -4   7   8  109.52   10.43
  -4   7   9    9.02    3.75
  -4   7   9    9.51    5.00
  -4   7  10   21.97    7.50
  -4   7  11  117.99   15.93
  -4   7  12   72.88   12.16
  -4   8 -12   -4.57    6.26
  -4   8 -11   22.06    8.73
  -4   8 -10   87.10   15.56
  -4   8  -9    1.63    5.26
  -4   8  -8   35.36    9.76
  -4   8  -7   91.47   13.77
  -4   8  -6   40.39    9.08
  -4   8  -5   21.65    7.10
  -4   8  -4   63.79   10.10
  -4   8  -3  157.46   17.10
  -4   8  -3  117.89   12.49
  -4   8  -2  121.17   14.36
  -4   8  -2  130.41   12.25
  -4   8  -1    0.48    2.86
  -4   8  -1    3.36    3.94
  -4   8   0   95.35   12.05
  -4   8   1  124.26   14.85
  -4   8   1  120.19   12.94
  -4   8   2   24.95    5.05
  -4   8   2   26.12    7.85
  -4   8   2   22.06    5.93
  -4   8   3   15.80    3.98
  -4   8   3   11.29    5.94
  -4   8   4   90.41   12.37
  -4   8   4  111.19    9.65
  -4   8   5  114.50   14.25
  -4   8   6   90.10   12.55
  -4   8   7    6.91    4.41
  -4   8   8   38.36    8.65
  -4   8   9   59.90   11.29
  -4   8  10   29.19    8.64
  -4   8  11    2.96    3.95
  -4   8  12   25.64    8.17
  -4   9 -11  -14.89    8.62
  -4   9 -10   60.29   13.20
  -4   9  -9  112.45   16.94
  -4   9  -8   10.28    6.37
  -4   9  -7    6.23    6.00
  -4   9  -6    5.58    5.04
  -4   9  -5   99.37   13.26
  -4   9  -4    8.63    4.28
  -4   9  -3   21.58    5.84
  -4   9  -2  148.21   13.60
  -4   9  -1  161.80   17.18
  -4   9  -1  166.03   13.71
  -4   9   0   59.43   10.89
  -4   9   0   45.39    9.40
  -4   9   0   68.94    8.88
  -4   9   1    4.02    3.05
  -4   9   1    6.93    5.79
  -4   9   1    2.44    2.37
  -4   9   2   43.73    9.35
  -4   9   2   26.87    6.90
  -4   9   3   82.27   12.30
  -4   9   4   10.16    4.87
  -4   9   5    4.57    4.07
  -4   9   5    3.65    2.71
  -4   9   6   43.49    8.21
  -4   9   6   24.81    7.64
  -4   9   7   33.59    6.83
  -4   9   7   34.13    9.14
  -4   9   8   12.48    4.98
  -4   9   9    6.32    5.40
  -4   9  10   20.18    7.07
  -4   9  11   21.55    7.13
  -4  10 -10    6.22    7.09
  -4  10  -9   12.70    6.51
  -4  10  -8   77.63   14.13
  -4  10  -7   56.24   11.68
  -4  10  -6    7.75    5.95
  -4  10  -5    6.82    5.30
  -4  10  -4   78.44   11.75
  -4  10  -3   64.72   10.33
  -4  10  -2   -0.07    2.89
  -4  10  -1   41.53    7.76
  -4  10   0   98.10   11.43
  -4  10   0   97.84   13.87
  -4  10   1   46.68    8.00
  -4  10   1   49.06    9.96
  -4  10   2   -4.52    3.24
  -4  10   2   -5.69    4.24
  -4  10   2   -1.87    4.17
  -4  10   3   32.98    7.23
  -4  10   3   37.36    8.93
  -4  10   4  137.01   15.41
  -4  10   4  129.07   12.83
  -4  10   5   44.33    8.45
  -4  10   5   44.46    9.54
  -4  10   6   -1.44    2.59
  -4  10   6    3.78    2.65
  -4  10   7   44.49    9.36
  -4  10   8   49.80   10.36
  -4  10   9   16.35    6.40
  -4  10  10   -0.99    3.71
  -4  10  11   13.61    5.84
  -4  11  -9    9.63    7.99
  -4  11  -8    6.92    6.97
  -4  11  -7   25.01    9.15
  -4  11  -6   51.42   10.83
  -4  11  -5   52.64   11.30
  -4  11  -4    6.51    4.81
  -4  11  -3   80.14   12.03
  -4  11  -2   89.25   12.25
  -4  11  -1   37.89    8.31
  -4  11  -1   22.13    7.44
  -4  11   0   15.16    5.59
  -4  11   0   16.79    6.51
  -4  11   1   60.67    9.46
  -4  11   1   59.85   11.25
  -4  11   2   45.01    9.90
  -4  11   2   60.34    9.47
  -4  11   3   18.02    6.26
  -4  11   3   25.95    6.44
  -4  11   4    9.82    4.32
  -4  11   4    1.14    3.32
  -4  11   5   27.82    7.14
  -4  11   5   26.54    6.44
  -4  11   6   54.02   10.33
  -4  11   7    1.95    2.83
  -4  11   8   -2.93    4.48
  -4  11   9   10.24    5.49
  -4  12  -8    2.05    5.81
  -4  12  -7   -3.00    4.52
  -4  12  -6    7.16    6.44
  -4  12  -5   16.10    7.58
  -4  12  -4   53.48   10.68
  -4  12  -3   -0.42    3.65
  -4  12  -2   21.43    6.77
  -4  12  -1   46.05    9.52
  -4  12  -1   51.88   11.54
  -4  12   0   31.63    8.68
  -4  12   0   44.73    9.92
  -4  12   1    2.37    4.35
  -4  12   1   -0.59    3.70
  -4  12   2    5.21    3.99
  -4  12   2   12.28    5.73
  -4  12   3   36.92    8.16
  -4  12   3   43.09    8.86
  -4  12   4   13.36    5.88
  -4  12   5    4.15    4.38
  -4  13  -6   -6.11    6.66
  -4  13  -5   -4.37    4.93
  -4  13  -4    3.06    2.60
  -4  13  -3   10.25    6.72
  -4  13  -2   -1.96    2.26
  -4  13  -2    3.26    4.76
  -4  13  -1   -5.51    5.32
  -4  13  -1   -2.06    4.41
  -4  13   0   10.35    5.98
  -4  13   0   25.21    7.39
  -4  13   1    7.27    4.78
  -4  14  -4   -4.80    5.35
  -4  14  -3    8.65    4.93
  -4  14  -2   11.90    7.04
  -4  14  -1    6.34    5.04
  -3  -6  -6  190.85    8.70
  -3  -5  -8  230.17   14.22
  -3  -5  -7   51.84    6.09
  -3  -5  -6    2.04    1.86
  -3  -5  -5  249.96    9.91
  -3  -5  -4  405.50    9.87
  -3  -5  -2   94.84   10.99
  -3  -5  -1  351.22   20.26
  -3  -5   0  788.34   29.64
  -3  -5   1  300.51   18.27
  -3  -5   2  121.72   11.83
  -3  -5   3  265.66   17.73
  -3  -5   4  455.35   23.82
  -3  -5   5  310.45   20.64
  -3  -4  -9   -4.84    3.30
  -3  -4  -8   71.43    8.13
  -3  -4  -4  107.45   12.22
  -3  -4  -3  904.84   32.90
  -3  -4  -2  488.66   12.00
  -3  -4  -2  518.65   24.01
  -3  -4  -1   49.92    7.45
  -3  -4  -1   43.74    3.57
  -3  -4   0  361.00   10.38
  -3  -4   0  378.61   19.26
  -3  -4   1  567.49   14.68
  -3  -4   1  607.97   23.94
  -3  -4   2  308.25   12.01
  -3  -4   2  325.41   17.73
  -3  -4   3    0.19    1.83
  -3  -4   4   49.56    7.48
  -3  -4   5 1061.62   35.14
  -3  -4   6  471.55   24.91
  -3  -4   7   33.23    7.54
  -3  -3  -5  391.59   23.81
  -3  -3  -4  149.85   13.97
  -3  -3  -3   20.85    5.41
  -3  -3  -2  150.13   12.54
  -3  -3  -1 1106.76   31.48
  -3  -3  -1  997.34   20.40
  -3  -3   0  118.72    7.25
  -3  -3   0  110.62    9.79
  -3  -3   1   18.51    3.24
  -3  -3   1   14.94    4.01
  -3  -3   2  761.61   20.08
  -3  -3   2  739.43   24.33
  -3  -3   3  178.88   12.57
  -3  -3   3  198.32   11.04
  -3  -3   4  842.54   24.13
  -3  -3   4  854.70   27.74
  -3  -3   5   33.49    6.00
  -3  -3   5   30.62    5.38
  -3  -3   6  738.39   29.18
  -3  -2  -6   86.88   11.23
  -3  -2  -5  213.97   17.27
  -3  -2  -4  359.04   21.02
  -3  -2  -3  654.06   26.62
  -3  -2  -2   20.78    4.89
  -3  -2  -1  129.54   10.61
  -3  -2   0  924.33   25.56
  -3  -2   0  893.52   21.61
  -3  -2   1  830.04   21.16
  -3  -2   1  815.57   23.04
  -3  -2   2   44.57    5.47
  -3  -2   2   45.47    5.60
  -3  -2   3    5.17    2.34
  -3  -2   3    4.93    2.63
  -3  -2   4  263.58   13.94
  -3  -2   4  286.81   14.54
  -3  -2   5  770.48   25.44
  -3  -2   5  689.39   23.94
  -3  -2   6    0.88    2.63
  -3  -2   6    3.91    2.75
  -3  -1  -7  264.02   20.67
  -3  -1  -6  642.14   30.21
  -3  -1  -5  112.37   11.98
  -3  -1  -4  358.01   19.71
  -3  -1  -3  525.85   23.59
  -3  -1  -3  501.09   21.90
  -3  -1  -2  879.10   28.17
  -3  -1  -1  686.39   22.86
  -3  -1   0  237.83   12.29
  -3  -1   0  228.21   12.24
  -3  -1   1  376.71   15.42
  -3  -1   1  380.07   14.22
  -3  -1   2  388.82   16.00
  -3  -1   2  377.22   13.79
  -3  -1   3   89.41    8.37
  -3  -1   3   93.27    7.04
  -3  -1   4   19.95    3.59
  -3  -1   4   27.09    5.23
  -3  -1   5  346.38   17.50
  -3  -1   5  321.76   14.95
  -3  -1   6  423.71   20.29
  -3  -1   7  321.59   18.48
  -3  -1   8   47.54    8.23
  -3   0  -7  208.36   18.80
  -3   0  -6  237.18   18.59
  -3   0  -5  305.71   19.73
  -3   0  -4  672.86   27.18
  -3   0  -3  144.91   11.76
  -3   0  -2   96.89    8.77
  -3   0  -1 3934.54   48.35
  -3   0  -1 3880.52   52.18
  -3   0   0  623.29   18.49
  -3   0   1   88.49    6.19
  -3   0   1   88.00    8.30
  -3   0   2  566.18   20.22
  -3   0   2  557.04   14.08
  -3   0   3  765.72   16.62
  -3   0   3  792.19   24.64
  -3   0   4 1967.50   40.31
  -3   0   4 1966.68   28.86
  -3   0   5  395.71   19.05
  -3   0   6  141.53   12.04
  -3   0   7  409.91   21.23
  -3   0   8  375.58   21.33
  -3   0   9   16.04    5.69
  -3   1  -7 1157.43   43.93
  -3   1  -6  252.32   19.46
  -3   1  -5   -1.35    2.48
  -3   1  -4  117.72   11.85
  -3   1  -3 1533.22   38.11
  -3   1  -2 1797.37   37.17
  -3   1  -1  174.28   10.31
  -3   1   0  716.28   17.17
  -3   1   1 2491.18   44.94
  -3   1   1 2585.51   30.12
  -3   1   2   41.37    6.42
  -3   1   2   49.73    3.38
  -3   1   3    3.39    3.22
  -3   1   3    1.48    0.97
  -3   1   4  428.80   19.67
  -3   1   5 1163.48   33.24
  -3   1   6  276.37   17.05
  -3   1   7   -1.23    3.14
  -3   1   8  448.82   23.58
  -3   1   9  497.49   25.84
  -3   1   9  475.09   21.81
  -3   1  11   20.76    5.85
  -3   1  12  155.63   15.92
  -3   1  13  151.64   16.78
  -3   1  14   49.20    9.96
  -3   2  -7   62.61   10.89
  -3   2  -6  482.80   27.20
  -3   2  -5   86.21   10.92
  -3   2  -4  974.03   33.78
  -3   2  -3  119.23   11.14
  -3   2  -2  598.54   21.95
  -3   2  -1  937.01   24.13
  -3   2   0  105.45    7.10
  -3   2   1  209.39   14.13
  -3   2   1  177.07    6.68
  -3   2   2  929.38   28.67
  -3   2   3 1154.12   32.13
  -3   2   4  152.45   12.30
  -3   2   5   -0.33    2.31
  -3   2   6  706.55   27.72
  -3   2   6  735.31   17.30
  -3   2   7 1237.74   37.74
  -3   2   7 1168.77   26.69
  -3   2   8   63.06    7.29
  -3   2   8   64.68    9.84
  -3   2   9  289.77   16.95
  -3   2   9  293.83   20.28
  -3   2  10  500.73   27.33
  -3   2  12   17.38    5.67
  -3   2  13   17.78    6.25
  -3   2  14   58.99   11.56
  -3   3  -7  424.24   27.64
  -3   3  -6  104.51   13.15
  -3   3  -5    8.85    4.29
  -3   3  -4  521.79   25.47
  -3   3  -3  541.85   23.86
  -3   3  -2   97.25    9.45
  -3   3  -1  785.52   23.58
  -3   3   0  883.61   21.67
  -3   3   1  685.88   26.44
  -3   3   1  670.64   13.65
  -3   3   1  640.66   15.34
  -3   3   2   14.97    1.93
  -3   3   2    6.49    3.83
  -3   3   3  792.05   27.88
  -3   3   4  596.61   24.62
  -3   3   5  426.12   11.09
  -3   3   5  397.75   20.66
  -3   3   6    9.01    2.33
  -3   3   6   -6.29    3.54
  -3   3   7   24.59    4.38
  -3   3   7   26.93    6.75
  -3   3   8  112.26    9.67
  -3   3   8  108.72   12.29
  -3   3   9    4.68    3.93
  -3   3   9    3.90    3.45
  -3   3  10  100.86   12.78
  -3   3  12  168.03   16.23
  -3   3  13   45.98    8.99
  -3   3  14   -6.26    4.37
  -3   4  -7  717.09   36.72
  -3   4  -6  332.07   23.59
  -3   4  -5  109.94   12.95
  -3   4  -4    7.04    3.78
  -3   4  -3  358.32   20.15
  -3   4  -2  527.89   22.51
  -3   4  -1  271.49   14.74
  -3   4  -1  290.76   13.79
  -3   4   0   18.32    3.82
  -3   4   0   23.95    3.70
  -3   4   1  658.53   18.50
  -3   4   1  652.57   14.70
  -3   4   1  656.68   27.14
  -3   4   2   27.60    2.68
  -3   4   2   24.29    5.62
  -3   4   2   31.13    3.68
  -3   4   3   57.69    3.58
  -3   4   3   62.21    8.70
  -3   4   4  179.18   14.13
  -3   4   4  165.03    7.83
  -3   4   5  497.72   23.64
  -3   4   5  533.92   15.83
  -3   4   6  344.21   20.27
  -3   4   6  363.01   14.59
  -3   4   7  240.20   13.37
  -3   4   7  233.21   17.33
  -3   4   8   -3.06    3.26
  -3   4   8    4.90    2.84
  -3   4   9  108.60   12.96
  -3   4   9  100.66   10.44
  -3   4  10  135.33   14.86
  -3   4  12   27.56    6.93
  -3   4  13   82.05   12.10
  -3   5  -6  150.65   16.52
  -3   5  -5  319.02   22.55
  -3   5  -4  984.20   37.24
  -3   5  -3    3.76    3.43
  -3   5  -2  241.19   16.35
  -3   5  -2  246.27   14.48
  -3   5  -1  779.61   27.22
  -3   5  -1  788.94   23.00
  -3   5   0 1122.39   30.17
  -3   5   0 1095.43   24.38
  -3   5   1   77.50    7.57
  -3   5   1   69.19    9.59
  -3   5   1   76.26    5.98
  -3   5   2  140.30   13.18
  -3   5   2  152.17    7.77
  -3   5   3  787.94   29.83
  -3   5   3  731.43   16.96
  -3   5   4  246.35   16.77
  -3   5   4  268.44   11.88
  -3   5   5  101.03   11.35
  -3   5   5   99.98    8.16
  -3   5   6   54.50    8.63
  -3   5   6   57.74    6.87
  -3   5   7  449.00   24.30
  -3   5   7  463.87   20.03
  -3   5   8   96.86   12.01
  -3   5   8  100.59   10.30
  -3   5   9   11.74    5.47
  -3   5   9   10.87    4.25
  -3   5  10   78.33   11.56
  -3   5  11  159.57   15.57
  -3   5  12   42.55    8.76
  -3   6 -14   51.98   14.53
  -3   6 -13   -3.66    8.49
  -3   6 -12   36.74   10.66
  -3   6 -11    8.23    6.58
  -3   6 -10  197.81   21.72
  -3   6  -9   12.53    6.63
  -3   6  -8  259.65   22.79
  -3   6  -7  461.97   28.32
  -3   6  -6   47.06    8.97
  -3   6  -6   44.55    9.95
  -3   6  -5    2.01    3.55
  -3   6  -5   -0.57    2.79
  -3   6  -4  505.33   27.78
  -3   6  -4  457.07   23.34
  -3   6  -3  707.08   31.58
  -3   6  -2  189.34   15.57
  -3   6  -1    6.34    3.37
  -3   6  -1    0.15    2.29
  -3   6   0  301.21   17.52
  -3   6   0  273.15   13.45
  -3   6   1  592.22   27.32
  -3   6   1  599.13   18.61
  -3   6   2  349.87   20.82
  -3   6   2  371.71   14.39
  -3   6   3   74.26   10.02
  -3   6   3   71.11    6.70
  -3   6   4  365.55   21.16
  -3   6   4  381.71   15.42
  -3   6   5  492.86   19.68
  -3   6   5  512.70   25.32
  -3   6   6  102.51    9.89
  -3   6   6   87.03   10.97
  -3   6   7    6.75    2.97
  -3   6   7    6.23    3.50
  -3   6   8  220.12   17.91
  -3   6   9  253.86   19.85
  -3   6  10   18.61    6.23
  -3   6  10   22.03    7.25
  -3   6  11   -0.03    2.90
  -3   6  12  122.60   14.61
  -3   7 -13   80.07   16.21
  -3   7 -12    3.12    6.20
  -3   7 -11   18.98    8.33
  -3   7 -10  129.21   18.26
  -3   7  -9  109.64   15.67
  -3   7  -8   22.43    7.55
  -3   7  -7   45.22    9.81
  -3   7  -6  161.91   16.10
  -3   7  -5  152.96   14.74
  -3   7  -4   74.77   11.48
  -3   7  -4   91.33   10.99
  -3   7  -3   26.87    6.46
  -3   7  -3   23.32    5.73
  -3   7  -2  281.85   20.32
  -3   7  -2  239.18   15.43
  -3   7  -1  438.55   24.28
  -3   7   0   54.70    8.35
  -3   7   1  217.01   12.87
  -3   7   1  215.13   17.44
  -3   7   2  480.38   18.62
  -3   7   2  483.07   25.16
  -3   7   3  317.41   20.34
  -3   7   3  375.78   16.86
  -3   7   4   37.54    6.00
  -3   7   4   36.99    7.44
  -3   7   5  142.62   13.89
  -3   7   6  222.21   17.46
  -3   7   7  111.87   13.17
  -3   7   8    2.04    3.93
  -3   7   9   60.18    9.55
  -3   7   9   56.81   10.02
  -3   7  10   80.06   11.24
  -3   7  10   77.30   11.76
  -3   7  11   66.45   10.98
  -3   8 -13   42.74   12.75
  -3   8 -12   16.81    9.85
  -3   8 -11   65.35   14.10
  -3   8 -10    7.97    6.75
  -3   8  -9   59.24   12.43
  -3   8  -8   94.38   14.15
  -3   8  -7   72.71   11.77
  -3   8  -6   -1.25    5.22
  -3   8  -5   96.45   12.17
  -3   8  -4  348.15   21.61
  -3   8  -3   36.63    7.27
  -3   8  -3   23.90    6.83
  -3   8  -2   15.13    5.69
  -3   8  -2   15.09    4.99
  -3   8  -1  108.39   13.33
  -3   8  -1   98.81   10.40
  -3   8   0  216.03   14.41
  -3   8   1    3.40    3.79
  -3   8   2   67.31    9.97
  -3   8   3  207.25   16.70
  -3   8   4  151.53   14.29
  -3   8   5   49.39    7.81
  -3   8   5   46.28    8.23
  -3   8   6    2.39    3.15
  -3   8   6    7.55    4.17
  -3   8   7   44.57    8.31
  -3   8   7   48.87    8.59
  -3   8   8   50.45    9.23
  -3   8   8   40.70    8.17
  -3   8   9   13.27    5.75
  -3   8   9   21.28    6.41
  -3   8  10    1.70    3.13
  -3   8  10    0.65    3.79
  -3   9 -12    9.18    6.85
  -3   9 -11   12.81    6.25
  -3   9 -10  110.75   17.09
  -3   9  -9   15.25    7.11
  -3   9  -8   38.02    9.80
  -3   9  -7  119.36   15.42
  -3   9  -6   73.80   11.79
  -3   9  -5   22.95    7.33
  -3   9  -4   38.87    7.96
  -3   9  -3  191.11   16.30
  -3   9  -2  150.54   13.87
  -3   9  -1   48.34    8.51
  -3   9   0   27.86    6.82
  -3   9   0   30.51    6.58
  -3   9   1   11.56    4.62
  -3   9   1    8.34    4.10
  -3   9   2   63.53    8.76
  -3   9   2   56.74    9.29
  -3   9   3    4.35    3.72
  -3   9   3    8.68    3.77
  -3   9   4   51.32    9.17
  -3   9   4   50.49    8.25
  -3   9   5  131.67   13.72
  -3   9   6   91.59   11.89
  -3   9   6   77.96   11.19
  -3   9   7    7.38    3.59
  -3   9   7    8.30    3.75
  -3   9   8   16.54    5.81
  -3   9   8   26.32    7.56
  -3   9   9   76.74   11.43
  -3   9   9   69.75   11.78
  -3   9  10   24.39    6.47
  -3  10 -11   22.45    9.80
  -3  10 -10   10.24    6.44
  -3  10  -9   75.63   14.69
  -3  10  -8   86.15   14.22
  -3  10  -7   14.72    6.90
  -3  10  -6   30.63    8.52
  -3  10  -5   69.63   11.08
  -3  10  -4   70.77   11.29
  -3  10  -3    2.97    4.61
  -3  10  -2  170.44   15.77
  -3  10  -1  238.06   18.04
  -3  10   0  118.82   13.99
  -3  10   0  111.66   12.65
  -3  10   1   -0.75    2.78
  -3  10   1   -1.31    3.07
  -3  10   2   77.62   10.47
  -3  10   2   75.14   10.79
  -3  10   3  192.66   16.85
  -3  10   3  242.90   18.60
  -3  10   4   81.76   11.23
  -3  10   4   89.49   12.24
  -3  10   5    4.14    3.85
  -3  10   5    7.88    4.14
  -3  10   6   49.14    9.86
  -3  10   6   44.26    8.32
  -3  10   7   38.84    8.02
  -3  10   7   42.88    9.62
  -3  10   8   12.50    4.95
  -3  10   8   14.33    5.91
  -3  10   9   -4.39    4.44
  -3  11 -10   16.34    8.17
  -3  11  -9   10.58    6.63
  -3  11  -8   59.16   12.58
  -3  11  -7   84.45   14.14
  -3  11  -6   30.94    9.07
  -3  11  -5    4.75    5.80
  -3  11  -4   94.86   13.20
  -3  11  -3  104.93   13.80
  -3  11  -2   27.88    8.35
  -3  11  -1   12.58    5.66
  -3  11  -1    3.99    4.83
  -3  11   0   64.76   10.86
  -3  11   0   72.11   11.44
  -3  11   1   53.54    9.74
  -3  11   1   54.01    9.82
  -3  11   2   14.98    5.61
  -3  11   2    0.70    3.36
  -3  11   3   11.32    5.14
  -3  11   3    9.52    4.89
  -3  11   4   68.20   10.27
  -3  11   4   73.87   11.96
  -3  11   5   45.25    8.32
  -3  11   5   37.77    9.29
  -3  11   6   14.44    5.02
  -3  11   6   10.38    4.65
  -3  11   7    2.78    3.05
  -3  11   7   -2.35    2.97
  -3  12  -8    5.28    6.64
  -3  12  -7   12.39    6.91
  -3  12  -6   31.29    8.97
  -3  12  -5   35.84    9.61
  -3  12  -4    0.17    3.86
  -3  12  -3   18.86    7.34
  -3  12  -2   46.97   10.54
  -3  12  -1   21.34    6.32
  -3  12  -1    8.55    5.14
  -3  12   0    2.33    2.41
  -3  12   0    3.68    4.83
  -3  12   1   22.85    6.63
  -3  12   1   28.14    7.17
  -3  12   2   71.58   12.25
  -3  12   2   61.91    9.55
  -3  12   3   34.46    8.67
  -3  12   3   22.10    5.79
  -3  12   4    3.76    4.71
  -3  12   6   47.78   10.27
  -3  13  -6    5.74    6.87
  -3  13  -5   14.59    7.06
  -3  13  -4   23.66    8.33
  -3  13  -3   13.74    6.52
  -3  13  -2   10.08    5.87
  -3  13  -1    7.41    4.29
  -3  13   0   14.53    6.45
  -3  13   1    4.43    4.46
  -3  13   2   -7.45    5.58
  -3  13   3   30.84    8.13
  -3  13   5   -1.78    2.74
  -3  14  -3   13.84    7.15
  -3  14  -2   22.05    9.83
  -3  14  -1    0.62    5.09
  -3  14   0   -1.32    5.73
  -3  14   1    5.93    3.85
  -3  14   2   19.45    9.93
  -2  -6  -8   73.43    8.30
  -2  -6  -7  238.55   12.89
  -2  -6  -6  170.68    9.34
  -2  -6  -5   15.51    2.52
  -2  -6  -2  272.42   18.08
  -2  -6  -1   -0.41    2.84
  -2  -6   0  660.29   27.22
  -2  -6   1  369.78   20.64
  -2  -6   2  100.71   11.22
  -2  -6   3   34.26    6.98
  -2  -6   4   57.24    9.19
  -2  -5 -10  126.83   12.50
  -2  -5  -9  195.88   14.51
  -2  -5  -8   78.39    8.65
  -2  -5  -7   34.43    5.29
  -2  -5  -6  332.40   13.71
  -2  -5  -5  466.36   25.08
  -2  -5  -5  505.73   14.46
  -2  -5  -4   54.01    3.83
  -2  -5  -4   65.23    9.02
  -2  -5  -3   -0.58    2.27
  -2  -5  -2  730.69   27.59
  -2  -5  -1 1100.56   32.98
  -2  -5   0  519.92   22.46
  -2  -5   1    3.77    2.60
  -2  -5   2  695.04   26.68
  -2  -5   3   76.24    9.14
  -2  -5   4   48.25    7.72
  -2  -5   5  244.46   17.89
  -2  -5   6 1044.95   39.14
  -2  -5   7  970.94   39.94
  -2  -4 -10   -2.59    2.24
  -2  -4  -9   11.74    4.33
  -2  -4  -8  627.93   23.46
  -2  -4  -7  352.16   16.13
  -2  -4  -6    2.10    1.98
  -2  -4  -6   -1.58    3.72
  -2  -4  -5  429.43   14.01
  -2  -4  -5  390.97   22.48
  -2  -4  -4  235.31    8.83
  -2  -4  -4  251.71   17.08
  -2  -4  -3 1092.87   14.71
  -2  -4  -3 1134.47   33.92
  -2  -4  -2    2.24    2.70
  -2  -4  -1  685.64   24.19
  -2  -4   0 2206.06   42.62
  -2  -4   1 1197.43   31.41
  -2  -4   2    8.40    3.09
  -2  -4   3  764.20   26.32
  -2  -4   4 1409.85   37.79
  -2  -4   5  133.52   12.48
  -2  -4   6    8.94    4.36
  -2  -3 -10   60.57    8.72
  -2  -3  -9  364.66   19.63
  -2  -3  -8   -1.93    2.40
  -2  -3  -7  185.49   17.07
  -2  -3  -6  562.65   27.92
  -2  -3  -5   76.11   10.11
  -2  -3  -4    0.56    2.90
  -2  -3  -3  430.50   20.40
  -2  -3  -2 1002.45   28.83
  -2  -3  -1  551.41   20.16
  -2  -3  -1  525.62    9.83
  -2  -3   0  314.99    7.91
  -2  -3   0  344.68   15.28
  -2  -3   1  502.28   11.72
  -2  -3   1  492.45   17.96
  -2  -3   2  652.93   15.49
  -2  -3   2  686.19   21.73
  -2  -3   3  226.37   13.01
  -2  -3   4  217.76   13.75
  -2  -3   5  418.26   20.22
  -2  -3   6  805.22   30.16
  -2  -2  -8  397.09   25.19
  -2  -2  -7  230.11   18.21
  -2  -2  -6  384.64   22.03
  -2  -2  -5  519.84   24.11
  -2  -2  -4  325.65   18.56
  -2  -2  -3  216.49   14.10
  -2  -2  -2  501.54   19.59
  -2  -2  -1  976.34   24.90
  -2  -2   0  389.51   10.72
  -2  -2   0  397.58   14.92
  -2  -2   1  171.93    9.47
  -2  -2   1  187.39    7.99
  -2  -2   2  622.86   16.03
  -2  -2   2  611.10   18.05
  -2  -2   3  121.34    8.57
  -2  -2   3  123.31    7.93
  -2  -2   4  183.47   11.24
  -2  -2   4  187.95   10.63
  -2  -2   5   19.99    4.27
  -2  -1  -8  641.10   32.26
  -2  -1  -7 1015.69   38.11
  -2  -1  -6   46.44    7.92
  -2  -1  -5  108.66   11.05
  -2  -1  -4   18.51    4.63
  -2  -1  -3  880.07   26.20
  -2  -1  -2   23.99    4.49
  -2  -1  -2   29.90    5.09
  -2  -1  -1   51.05    5.62
  -2  -1   0    2.35    1.70
  -2  -1   0    4.01    2.03
  -2  -1   1 1596.07   25.38
  -2  -1   1 1630.65   24.71
  -2  -1   2  369.73   13.05
  -2  -1   2  360.49   11.75
  -2  -1   3  114.09    7.91
  -2  -1   3  117.82    7.25
  -2  -1   4 3585.89   46.63
  -2  -1   4 3569.64   44.11
  -2  -1   5  639.98   21.39
  -2  -1   6 1228.79   31.39
  -2  -1  10   41.76    8.22
  -2  -1  11   67.86   11.04
  -2  -1  12  145.43   17.02
  -2  -1  13  185.02   19.80
  -2   0  -8   90.75   12.55
  -2   0  -7  310.24   21.40
  -2   0  -6 1439.59   43.03
  -2   0  -5  331.36   19.43
  -2   0  -4  468.92   21.05
  -2   0  -3  825.30   25.27
  -2   0  -2 9999.00   78.16
  -2   0  -1 9698.00   66.35
  -2   0   0 4340.71   40.64
  -2   0   1  103.13    7.29
  -2   0   1   93.71    4.96
  -2   0   2 1842.24   30.67
  -2   0   2 1789.11   20.33
  -2   0   3 1696.12   22.75
  -2   0   3 1751.82   31.70
  -2   0   4 1035.88   25.97
  -2   0   5  766.37   23.78
  -2   0   6 1079.62   30.21
  -2   0   6 1082.29   27.56
  -2   0   7  174.44   12.95
  -2   0   7  164.87   12.22
  -2   0   8   14.39    5.00
  -2   0  10  485.58   26.65
  -2   0  11   85.42   12.36
  -2   0  12    2.87    4.48
  -2   0  13  200.77   20.41
  -2   0  14   79.93   14.09
  -2   0  15   20.58    7.71
  -2   0  16    0.50    5.78
  -2   1  -8 1163.97   44.54
  -2   1  -7 1867.07   52.84
  -2   1  -6   33.51    7.28
  -2   1  -5  779.79   29.91
  -2   1  -4  461.04   21.25
  -2   1  -3    4.86    2.95
  -2   1  -2 4043.03   50.11
  -2   1  -1 3468.54   40.00
  -2   1   0 1413.00   20.38
  -2   1   1  778.41   20.95
  -2   1   1  762.00   11.50
  -2   1   2  318.89   13.68
  -2   1   3 1295.15   28.51
  -2   1   4 1777.56   23.75
  -2   1   4 1757.94   34.80
  -2   1   5 1051.62   22.86
  -2   1   5 1075.98   28.83
  -2   1   6   60.11    6.47
  -2   1   6   62.42    7.86
  -2   1   7  389.20   18.16
  -2   1   7  400.49   19.78
  -2   1   8  991.92   31.84
  -2   1   8 1059.59   33.63
  -2   1  11   90.81   12.59
  -2   1  12  424.78   28.03
  -2   1  13   50.16   11.03
  -2   1  14   17.38    7.14
  -2   1  15   25.02    8.75
  -2   1  16   48.58   11.81
  -2   2  -8  241.94   20.90
  -2   2  -7  756.46   34.52
  -2   2  -6  345.80   21.94
  -2   2  -5  228.21   16.57
  -2   2  -4   84.03    9.49
  -2   2  -3 1488.80   35.50
  -2   2  -2  273.86   13.64
  -2   2  -1  514.86   16.16
  -2   2   0  351.77   11.22
  -2   2   1 1442.74   16.67
  -2   2   1 1428.57   14.62
  -2   2   2 1444.46   30.49
  -2   2   3  711.92   21.99
  -2   2   3  759.58   12.01
  -2   2   4  505.94   13.17
  -2   2   4  532.29   19.85
  -2   2   5  620.38   22.40
  -2   2   5  600.49   17.50
  -2   2   6  643.95   20.66
  -2   2   6  638.23   24.02
  -2   2   7   89.40    8.94
  -2   2   7  102.44   10.44
  -2   2   8  274.21   17.58
  -2   2   8  291.28   17.24
  -2   2  11    2.14    3.31
  -2   2  12   64.14   11.42
  -2   2  13  245.21   22.29
  -2   2  14   89.29   14.99
  -2   2  15    4.00    6.26
  -2   2  16   21.15    8.53
  -2   3  -8  314.72   24.25
  -2   3  -7    6.56    3.82
  -2   3  -6   35.53    7.62
  -2   3  -5  346.32   21.26
  -2   3  -4  546.36   24.55
  -2   3  -3   38.73    6.31
  -2   3  -2  755.67   23.89
  -2   3  -1  417.22   15.97
  -2   3  -1  379.61   14.03
  -2   3   0  530.66   13.66
  -2   3   0  495.68   15.37
  -2   3   1   12.29    1.98
  -2   3   1   18.75    4.31
  -2   3   2  275.37    7.34
  -2   3   2  273.26   14.04
  -2   3   3  613.24   13.78
  -2   3   3  628.46   21.68
  -2   3   4    3.41    3.21
  -2   3   4    8.37    2.55
  -2   3   5  123.91   10.51
  -2   3   5  125.67    8.73
  -2   3   6  656.31   24.60
  -2   3   6  658.17   21.96
  -2   3   7  642.03   24.10
  -2   3   7  685.18   26.57
  -2   3   8  331.33   19.55
  -2   3   8  316.41   18.37
  -2   3   9   16.57    5.32
  -2   3  10  262.64   19.51
  -2   3  11  181.35   17.19
  -2   3  12  109.62   13.96
  -2   3  13   25.35    7.78
  -2   3  14   24.34    7.45
  -2   3  15    9.18    7.26
  -2   4  -8  345.35   26.06
  -2   4  -7  581.22   31.92
  -2   4  -6  485.85   27.41
  -2   4  -5  239.77   18.19
  -2   4  -4  412.61   22.18
  -2   4  -3 1257.44   36.00
  -2   4  -3 1266.89   32.76
  -2   4  -2  250.51   14.97
  -2   4  -2  208.88   12.33
  -2   4  -1  133.39   10.19
  -2   4  -1  149.77    9.26
  -2   4   0  774.44   18.54
  -2   4   1 1783.09   38.68
  -2   4   1 1870.50   26.11
  -2   4   2  342.28   10.94
  -2   4   2  306.68   15.83
  -2   4   3   13.72    4.01
  -2   4   3   12.23    2.75
  -2   4   4  495.34   16.42
  -2   4   4  488.64   20.39
  -2   4   5  898.11   24.76
  -2   4   5  847.81   27.72
  -2   4   6    4.81    2.86
  -2   4   6    3.65    3.56
  -2   4   7   22.06    5.23
  -2   4   7   40.98    7.15
  -2   4   8  147.86   13.30
  -2   4   9   87.88   10.91
  -2   4  10   -2.10    3.70
  -2   4  11   19.22    6.78
  -2   4  12  232.15   20.71
  -2   4  13   60.03   11.33
  -2   4  14    0.21    2.55
  -2   4  15   23.93    8.40
  -2   5 -15   24.41   11.47
  -2   5 -14   94.58   18.33
  -2   5 -13  129.62   19.06
  -2   5 -12    3.47    7.58
  -2   5  -8   42.36   10.09
  -2   5  -7  156.59   17.03
  -2   5  -7  112.53   14.08
  -2   5  -6  678.85   33.79
  -2   5  -6  720.60   31.37
  -2   5  -5  665.74   31.34
  -2   5  -5  627.25   27.31
  -2   5  -4  141.31   14.01
  -2   5  -3 1979.92   48.56
  -2   5  -2 1456.62   39.23
  -2   5  -2 1469.84   33.13
  -2   5  -1  910.30   28.98
  -2   5  -1  938.22   24.64
  -2   5   0    6.55    2.79
  -2   5   1  457.54   20.59
  -2   5   1  481.91   15.76
  -2   5   2  802.59   20.21
  -2   5   2  748.70   25.56
  -2   5   3  645.20   23.57
  -2   5   3  661.70   19.42
  -2   5   4    1.75    3.16
  -2   5   5  767.57   26.97
  -2   5   5  764.30   24.92
  -2   5   6  415.29   20.57
  -2   5   6  401.54   19.53
  -2   5   7  264.45   17.14
  -2   5   8   12.82    4.75
  -2   5   9   56.91    9.60
  -2   5   9   47.91    8.49
  -2   5  10  212.52   18.57
  -2   5  11  137.29   15.92
  -2   5  12   -7.21    4.71
  -2   5  13   78.53   13.03
  -2   5  14   52.83   11.04
  -2   6 -15   54.48   14.40
  -2   6 -14   -6.42    6.69
  -2   6 -13  106.13   17.78
  -2   6 -12  125.41   18.20
  -2   6 -11    0.21    5.17
  -2   6 -10   81.12   13.90
  -2   6  -9  607.69   33.93
  -2   6  -8  733.23   35.34
  -2   6  -7  115.89   14.10
  -2   6  -6   15.55    5.90
  -2   6  -6   14.07    5.72
  -2   6  -5  209.18   18.35
  -2   6  -5  203.97   15.99
  -2   6  -4  440.12   26.05
  -2   6  -4  439.61   22.03
  -2   6  -3  121.33   13.30
  -2   6  -2   81.92   10.33
  -2   6   0  282.69   14.16
  -2   6   1  177.70   13.32
  -2   6   1  173.86   10.89
  -2   6   2   15.68    4.58
  -2   6   2   14.83    3.88
  -2   6   3  301.97   16.79
  -2   6   3  298.64   15.15
  -2   6   4  943.52   29.90
  -2   6   4  965.55   28.13
  -2   6   5  105.35   10.50
  -2   6   6   77.90    9.46
  -2   6   7  386.79   21.08
  -2   6   8  301.72   19.46
  -2   6   8  258.12   19.23
  -2   6   9   68.19   10.43
  -2   6   9   53.96    9.33
  -2   6  10   29.66    8.05
  -2   6  11   68.07   11.96
  -2   6  12  121.45   16.30
  -2   6  13    6.71    5.73
  -2   7 -14   59.21   13.96
  -2   7 -13   24.84   10.61
  -2   7 -12    6.80    7.13
  -2   7 -11   15.46    6.45
  -2   7 -10   20.95    8.33
  -2   7  -9  -11.84    6.49
  -2   7  -8   52.28   10.38
  -2   7  -7   97.89   13.00
  -2   7  -6  279.49   20.13
  -2   7  -5   13.93    5.55
  -2   7  -5    8.69    4.59
  -2   7  -4   28.40    7.00
  -2   7  -4   24.78    6.93
  -2   7  -3  337.92   19.27
  -2   7  -3  354.98   23.78
  -2   7  -2  846.15   28.83
  -2   7  -2  847.04   35.29
  -2   7   1  480.20   22.37
  -2   7   2  248.66   15.89
  -2   7   3   37.90    6.72
  -2   7   4   81.06    9.40
  -2   7   5  532.16   24.78
  -2   7   5  514.93   23.06
  -2   7   6  119.40   12.85
  -2   7   6  113.40   11.41
  -2   7   7    1.16    2.38
  -2   7   7    8.87    4.35
  -2   7   8   78.24    9.98
  -2   7   8   70.05   10.89
  -2   7   9  164.15   14.85
  -2   7   9  155.02   16.49
  -2   7  10   46.13    9.62
  -2   7  11    6.23    4.54
  -2   7  12   66.06   12.10
  -2   7  13   85.28   14.55
  -2   8 -13   48.61   13.02
  -2   8 -12   63.11   14.19
  -2   8 -11    2.61    4.75
  -2   8 -10   61.17   12.28
  -2   8  -9  171.47   18.72
  -2   8  -8   80.10   13.00
  -2   8  -7    1.49    3.91
  -2   8  -6  122.79   14.12
  -2   8  -5  237.43   18.37
  -2   8  -4   36.03    7.47
  -2   8  -3    0.83    3.19
  -2   8  -3   -5.40    4.57
  -2   8  -2  165.95   13.90
  -2   8  -1  387.28   20.46
  -2   8   0   41.07    7.00
  -2   8   1    9.62    4.08
  -2   8   1    4.03    3.67
  -2   8   2   79.56    9.63
  -2   8   2   68.43    8.65
  -2   8   3  126.57   11.55
  -2   8   3  124.03   12.24
  -2   8   4    8.44    4.16
  -2   8   4   13.98    5.48
  -2   8   5  129.55   11.80
  -2   8   6   77.94   11.26
  -2   8   6   78.90    9.85
  -2   8   7  130.70   12.51
  -2   8   7  171.57   16.89
  -2   8   8    9.76    4.73
  -2   8   8   11.97    6.29
  -2   8   9   -3.05    4.61
  -2   8  10   43.14   10.72
  -2   8  11   65.26   13.07
  -2   8  12    4.20    3.54
  -2   9 -12   19.19    8.53
  -2   9 -11   85.51   14.30
  -2   9 -10   19.48    7.35
  -2   9  -9   30.68    8.99
  -2   9  -8  174.68   18.75
  -2   9  -7  117.02   15.17
  -2   9  -6   18.71    6.37
  -2   9  -5   23.93    7.33
  -2   9  -4  117.52   13.47
  -2   9  -3   77.60   10.77
  -2   9  -2   -2.85    5.48
  -2   9  -1  293.76   19.38
  -2   9   0  130.09   13.12
  -2   9   0  133.39   13.09
  -2   9   1  180.38   14.46
  -2   9   1  204.27   16.31
  -2   9   2   17.24    5.27
  -2   9   2   27.47    6.40
  -2   9   3   15.04    5.73
  -2   9   3   13.38    4.67
  -2   9   4  229.23   15.65
  -2   9   4  223.22   18.52
  -2   9   5   93.93   12.27
  -2   9   5   85.11    9.87
  -2   9   6   -0.38    3.97
  -2   9   6   -0.02    2.93
  -2   9   7   21.93    6.60
  -2   9   7   23.29    5.67
  -2   9   8   60.44    8.83
  -2   9   8   38.40    9.11
  -2   9   9   26.87    8.21
  -2   9  10   -1.20    6.11
  -2   9  11    1.42    5.00
  -2  10 -11   27.72    9.98
  -2  10 -10   71.65   13.47
  -2  10  -9   35.27   10.55
  -2  10  -8    3.70    5.91
  -2  10  -7  104.84   15.01
  -2  10  -6  193.94   19.04
  -2  10  -5   88.81   13.02
  -2  10  -4   -1.46    4.26
  -2  10  -3   31.74    8.19
  -2  10  -2  433.77   25.47
  -2  10  -1   22.38    7.03
  -2  10   0   -2.64    4.68
  -2  10   0    4.68    3.52
  -2  10   1   56.93    9.86
  -2  10   1   44.77    7.89
  -2  10   2   99.88   10.61
  -2  10   2  117.64   13.94
  -2  10   3   81.12   12.23
  -2  10   3   73.94    9.32
  -2  10   4    2.64    3.16
  -2  10   4    0.59    2.86
  -2  10   5  141.71   16.34
  -2  10   5  132.09   12.07
  -2  10   6   77.65    9.58
  -2  10   6   89.00   13.32
  -2  10   7    5.36    5.57
  -2  10   7    3.08    3.13
  -2  10   8   23.27    7.77
  -2  10   9   48.35   10.75
  -2  10  10   23.63    8.09
  -2  11 -10    2.83    7.03
  -2  11  -9   64.00   12.38
  -2  11  -8   56.40   11.85
  -2  11  -7    3.19    4.69
  -2  11  -6    8.55    6.14
  -2  11  -5   61.12   11.27
  -2  11  -4   64.92   11.94
  -2  11  -3   28.87    8.70
  -2  11  -2   14.97    5.93
  -2  11  -1  161.13   15.09
  -2  11  -1  177.67   17.74
  -2  11   0   62.89   11.33
  -2  11   0   55.11    8.50
  -2  11   1    0.37    4.21
  -2  11   1   -1.16    2.80
  -2  11   2   22.95    7.36
  -2  11   2   18.02    4.91
  -2  11   3   61.15    8.24
  -2  11   3   71.14   11.81
  -2  11   4   91.09   13.89
  -2  11   4   68.94    8.89
  -2  11   5   -1.14    2.03
  -2  11   5   12.42    6.06
  -2  11   6    3.95    4.86
  -2  11   7   58.41   12.10
  -2  11   8   20.53    7.92
  -2  11   9    0.85    4.22
  -2  12  -8   14.83    7.59
  -2  12  -7   20.41    8.73
  -2  12  -6   21.04    8.16
  -2  12  -5    3.06    4.94
  -2  12  -4    3.94    4.02
  -2  12  -3   52.62   10.96
  -2  12  -2   43.20   10.41
  -2  12  -1    0.24    5.60
  -2  12  -1    8.95    3.83
  -2  12   0   21.10    7.02
  -2  12   0   23.47    6.09
  -2  12   1   58.62   11.42
  -2  12   2   36.85    8.91
  -2  12   3    2.03    5.23
  -2  12   4   37.38    9.37
  -2  12   5   45.38    9.21
  -2  12   6   19.40    7.88
  -2  12   7   -1.13    3.94
  -2  12   8   18.10    7.00
  -2  13  -6   18.60    8.16
  -2  13  -5   17.32    7.72
  -2  13  -4   -3.60    5.19
  -2  13  -3   -1.04    3.91
  -2  13  -2   43.46   11.16
  -2  13  -1    7.95    6.54
  -2  13   0   -0.28    3.83
  -2  13   1   -4.38    5.69
  -2  13   2   18.68    7.92
  -2  13   3   27.88    9.56
  -2  13   4   -5.15    4.14
  -2  13   5    0.34    5.05
  -2  13   6   22.62    8.80
  -2  14  -2   14.90    8.28
  -2  14  -1    1.13    2.40
  -2  14   0   20.47    7.24
  -2  14   1    0.90    4.27
  -2  14   2  -12.30    5.89
  -2  14   3   12.94    8.35
  -1  -7  -8   69.67    8.43
  -1  -7  -7   37.80    5.73
  -1  -7  -6  300.18   13.93
  -1  -7  -2  485.22   24.08
  -1  -7  -1  285.57   18.41
  -1  -7   0    5.97    3.39
  -1  -7   1   80.07   10.12
  -1  -7   2  572.81   27.57
  -1  -6  -9    4.92    3.84
  -1  -6  -8  416.33   20.22
  -1  -6  -7  192.78   12.59
  -1  -6  -6    6.12    3.04
  -1  -6  -5  424.77   14.90
  -1  -6  -5  486.89   24.35
  -1  -6  -4  612.96   26.36
  -1  -6  -3  184.71   14.19
  -1  -6  -2   31.77    5.87
  -1  -6  -1  464.10   21.59
  -1  -6   0  472.07   21.90
  -1  -6   1  135.02   12.12
  -1  -6   2    6.74    3.73
  -1  -6   3  210.27   15.97
  -1  -6   4  629.15   28.98
  -1  -6   5   57.01    9.43
  -1  -5 -10   60.50    9.52
  -1  -5  -9  102.33   10.92
  -1  -5  -8  110.29   10.49
  -1  -5  -7  530.96   20.58
  -1  -5  -7  564.76   28.33
  -1  -5  -6  685.49   21.52
  -1  -5  -6  727.86   30.22
  -1  -5  -5   25.58    5.60
  -1  -5  -5   22.24    3.75
  -1  -5  -4   79.56    5.75
  -1  -5  -4   79.33    9.20
  -1  -5  -3  569.94   23.16
  -1  -5  -2 1508.46   36.45
  -1  -5  -1   10.78    3.78
  -1  -5   0  279.09   15.43
  -1  -5   1 1370.96   34.88
  -1  -5   2 1612.71   38.91
  -1  -5   3    1.23    2.64
  -1  -5   4  389.75   21.23
  -1  -5   5 1131.03   38.45
  -1  -5   6  641.10   30.74
  -1  -4 -10   52.69    9.08
  -1  -4  -9  254.91   16.67
  -1  -4  -8  305.16   16.82
  -1  -4  -8  304.20   21.69
  -1  -4  -7    1.15    2.39
  -1  -4  -7   -3.03    4.07
  -1  -4  -6  239.34   12.47
  -1  -4  -6  250.05   17.44
  -1  -4  -5  155.00    9.05
  -1  -4  -5  159.73   13.25
  -1  -4  -4   55.68    4.72
  -1  -4  -4   60.18    7.73
  -1  -4  -3    1.51    2.28
  -1  -4  -3    1.08    1.07
  -1  -4  -2  842.20   25.08
  -1  -4  -1 1630.26   33.90
  -1  -4   0  509.59   18.73
  -1  -4   1   84.32    7.97
  -1  -4   2  984.02   27.59
  -1  -4   3 1276.16   33.32
  -1  -4   4  719.70   26.75
  -1  -4   5   89.69   10.30
  -1  -3 -10   59.52    8.97
  -1  -3  -9   20.72    5.13
  -1  -3  -8  552.41   22.36
  -1  -3  -8  583.41   28.85
  -1  -3  -7 1245.38   30.74
  -1  -3  -7 1220.17   39.43
  -1  -3  -7 1225.54   39.97
  -1  -3  -6  364.78   20.76
  -1  -3  -6  352.68   15.06
  -1  -3  -5  132.30    8.24
  -1  -3  -5  114.20   11.09
  -1  -3  -4  889.34   18.76
  -1  -3  -4  962.42   29.35
  -1  -3  -3  921.25   15.34
  -1  -3  -3  888.92   26.15
  -1  -3  -2  240.86    5.75
  -1  -3  -2  213.67   11.86
  -1  -3  -1    5.94    2.30
  -1  -3   0  136.64    8.70
  -1  -3   1  793.82   21.12
  -1  -3   2  356.18   14.83
  -1  -3   3   60.23    6.68
  -1  -3   4 1957.37   40.38
  -1  -2 -10   49.52    8.22
  -1  -2  -9  589.97   25.05
  -1  -2  -9  592.84   30.83
  -1  -2  -8    6.24    3.09
  -1  -2  -8    1.34    2.96
  -1  -2  -7  202.09   12.56
  -1  -2  -7  214.77   16.57
  -1  -2  -6  902.82   23.90
  -1  -2  -6  910.70   31.63
  -1  -2  -5  780.20   27.09
  -1  -2  -4   13.05    3.90
  -1  -2  -3  508.58   18.99
  -1  -2  -2 2675.62   39.33
  -1  -2  -1  115.26    7.40
  -1  -2   0   61.71    5.07
  -1  -2   1  319.97   11.36
  -1  -2   2 2036.09   30.26
  -1  -2   3  428.73   15.53
  -1  -2   4  104.27    8.74
  -1  -2   9  381.02   24.07
  -1  -2  10   79.14   11.91
  -1  -2  11   41.57    9.77
  -1  -2  12   -0.31    3.80
  -1  -2  13  245.74   23.93
  -1  -2  14  202.89   22.87
  -1  -2  15   24.81    9.88
  -1  -2  16    2.83    5.97
  -1  -1  -9  710.93   27.41
  -1  -1  -9  659.08   32.58
  -1  -1  -8  441.23   25.28
  -1  -1  -7   42.34    7.62
  -1  -1  -6  112.76   11.23
  -1  -1  -5  570.05   23.19
  -1  -1  -4 2715.47   46.10
  -1  -1  -3 1080.27   25.98
  -1  -1  -2  183.21    9.42
  -1  -1  -1 3458.55   36.65
  -1  -1   0 2894.23   21.28
  -1  -1   0 2814.65   28.12
  -1  -1   1    2.51    1.31
  -1  -1   1    6.46    1.80
  -1  -1   2   77.38    4.94
  -1  -1   2   77.67    5.01
  -1  -1   3  733.22   18.09
  -1  -1   3  742.36   16.96
  -1  -1   5  747.30   23.81
  -1  -1   6  377.51   18.66
  -1  -1   7  293.15   17.98
  -1  -1   9    2.78    3.62
  -1  -1  10    5.43    4.70
  -1  -1  11  368.64   26.34
  -1  -1  12   60.74   11.79
  -1  -1  13   21.83    8.68
  -1  -1  14   27.36    8.49
  -1  -1  15   35.55   10.25
  -1  -1  16   27.47    9.21
  -1  -1  17   23.31    8.64
  -1   0  -9   97.72   12.93
  -1   0  -8  354.99   23.11
  -1   0  -7 2367.33   55.82
  -1   0  -6  438.62   22.28
  -1   0  -5 1274.39   34.97
  -1   0  -4 1184.38   30.63
  -1   0  -3 1861.99   34.12
  -1   0  -2  396.92   13.69
  -1   0   2  943.04   17.70
  -1   0   3   12.89    2.46
  -1   0   3   14.27    2.87
  -1   0   4 1048.08   23.46
  -1   0   4 1047.99   23.11
  -1   0   5 4910.19   57.41
  -1   0   6 1477.91   35.30
  -1   0   7    2.05    3.19
  -1   0  10  470.03   27.45
  -1   0  11   -2.48    5.02
  -1   0  12   72.83   12.48
  -1   0  13  271.30   24.78
  -1   0  14   39.58   11.24
  -1   0  15   -1.89    4.54
  -1   0  16   32.50   11.03
  -1   0  17   48.99   13.48
  -1   1  -9  630.61   33.42
  -1   1  -8   68.15   10.44
  -1   1  -7  126.02   13.46
  -1   1  -6  530.73   24.96
  -1   1  -5 2686.48   52.10
  -1   1  -4  114.98    9.96
  -1   1  -3   15.69    3.77
  -1   1  -2 2453.77   34.78
  -1   1   2 3404.25   24.18
  -1   1   2 3364.04   35.42
  -1   1   3 1205.73   23.08
  -1   1   3 1206.24   19.97
  -1   1   4 1363.10   26.72
  -1   1   4 1362.89   25.93
  -1   1   5    3.82    2.70
  -1   1   5    3.47    2.87
  -1   1   6 2592.66   46.37
  -1   1   7  207.67   14.48
  -1   1  10  292.97   21.71
  -1   1  11  350.68   25.04
  -1   1  12  336.50   25.88
  -1   1  13   58.64   12.26
  -1   1  14  187.16   21.81
  -1   1  15   97.63   16.49
  -1   1  16   -0.22    5.70
  -1   1  17   18.86    8.89
  -1   2  -9  174.06   17.96
  -1   2  -8  268.76   21.28
  -1   2  -7  317.09   21.37
  -1   2  -6  330.04   20.49
  -1   2  -5   56.93    8.24
  -1   2  -4 1841.54   40.53
  -1   2  -3 1307.13   30.70
  -1   2  -2  474.07   16.50
  -1   2  -1  326.50   10.95
  -1   2  -1  323.34   11.92
  -1   2   0 2773.72   24.95
  -1   2   1  628.30   15.82
  -1   2   1  615.58   10.23
  -1   2   2  663.14   16.81
  -1   2   2  658.76   12.33
  -1   2   3   16.91    3.39
  -1   2   3   17.36    3.00
  -1   2   4  950.73   23.03
  -1   2   4  967.66   22.84
  -1   2   5 3446.61   47.29
  -1   2   5 3354.83   48.31
  -1   2   6   16.64    4.70
  -1   2   6   20.96    4.66
  -1   2   7  331.77   18.59
  -1   2  10   14.01    5.84
  -1   2  11  402.21   27.12
  -1   2  12  338.55   26.20
  -1   2  13  175.81   20.04
  -1   2  14   14.79    7.13
  -1   2  15   41.60   11.02
  -1   2  16   35.52   11.23
  -1   2  17   17.12    9.40
  -1   3  -9  163.02   18.04
  -1   3  -8   25.07    7.00
  -1   3  -7  437.55   25.93
  -1   3  -6  155.59   14.74
  -1   3  -5  696.04   28.46
  -1   3  -4   -0.97    2.18
  -1   3  -3  882.05   27.38
  -1   3  -2  280.73   14.23
  -1   3  -2  278.25   12.68
  -1   3  -1 3832.78   40.61
  -1   3   0 4430.11   39.48
  -1   3   1 1188.04   23.92
  -1   3   1 1188.17   19.59
  -1   3   2  387.65   13.72
  -1   3   2  383.77   11.89
  -1   3   3   33.61    4.53
  -1   3   3   32.73    4.27
  -1   3   4   54.66    6.00
  -1   3   4   49.91    5.89
  -1   3   5 2288.76   39.12
  -1   3   5 2206.56   40.99
  -1   3   6  981.91   30.07
  -1   3   6  945.88   27.03
  -1   3   7  146.67   13.00
  -1   3   9    8.15    4.61
  -1   3  10   32.92    8.28
  -1   3  11   11.00    5.55
  -1   3  12   19.25    7.44
  -1   3  13   54.04   11.66
  -1   3  14   54.92   11.65
  -1   3  15   21.10    8.59
  -1   3  16    1.72    4.64
  -1   4 -16   41.37   13.83
  -1   4 -15   -4.87    6.68
  -1   4 -14   12.46    7.41
  -1   4 -13  177.90   21.43
  -1   4 -12  220.40   22.79
  -1   4  -8  431.03   28.23
  -1   4  -8  445.59   26.27
  -1   4  -7   26.51    7.02
  -1   4  -6  304.40   21.10
  -1   4  -5 1172.77   39.08
  -1   4  -4  385.64   21.20
  -1   4  -3  247.63   15.86
  -1   4  -2   84.02    7.71
  -1   4  -1 4221.26   47.96
  -1   4   0  698.91   18.47
  -1   4   1  193.60   10.66
  -1   4   1  197.82    9.82
  -1   4   2  633.82   18.58
  -1   4   2  642.94   18.04
  -1   4   3    3.48    2.24
  -1   4   3    0.99    2.17
  -1   4   4   22.50    4.49
  -1   4   4   23.12    4.29
  -1   4   5   10.73    3.54
  -1   4   5   12.02    3.95
  -1   4   6  647.64   22.80
  -1   4   6  650.24   25.71
  -1   4   7  229.82   14.49
  -1   4   9   54.70    9.97
  -1   4  10   83.06   12.51
  -1   4  11  177.54   18.79
  -1   4  12  255.91   23.27
  -1   4  13    4.71    4.86
  -1   4  14   36.79    9.72
  -1   4  15   27.06    9.80
  -1   4  16   26.89    9.41
  -1   5 -15   60.09   14.81
  -1   5 -14   71.69   15.35
  -1   5 -13   -5.28    5.11
  -1   5 -12   70.44   13.40
  -1   5 -11  254.12   23.56
  -1   5 -10  231.77   21.19
  -1   5  -9    7.68    5.62
  -1   5  -8  377.31   24.36
  -1   5  -7 1123.08   44.74
  -1   5  -7 1077.99   38.43
  -1   5  -6  576.61   30.67
  -1   5  -5    3.12    4.04
  -1   5  -4  472.14   25.15
  -1   5  -3  785.90   30.41
  -1   5  -2 1386.85   32.17
  -1   5  -1    4.09    3.14
  -1   5   0 2500.03   39.73
  -1   5   1  338.24   14.67
  -1   5   1  355.82   15.08
  -1   5   2  971.99   24.13
  -1   5   2 1003.71   25.90
  -1   5   3   10.46    3.03
  -1   5   3    8.16    3.28
  -1   5   4  771.09   22.69
  -1   5   4  750.17   25.25
  -1   5   5 1344.81   31.27
  -1   5   6  216.81   13.55
  -1   5   7   10.20    3.92
  -1   5   7    8.41    4.46
  -1   5   8  293.57   21.07
  -1   5   9  234.86   19.92
  -1   5  10   49.12   10.12
  -1   5  11   -2.78    4.58
  -1   5  12   92.67   14.55
  -1   5  13  100.14   15.51
  -1   5  14   25.84    8.95
  -1   5  15   -5.54    5.34
  -1   6 -15   -1.88    8.28
  -1   6 -14   99.38   17.24
  -1   6 -13  100.44   16.26
  -1   6 -12   72.50   13.37
  -1   6 -11    0.57    4.94
  -1   6 -10  130.36   16.89
  -1   6  -9  135.95   15.76
  -1   6  -8  185.49   17.60
  -1   6  -7  103.54   12.64
  -1   6  -6  566.70   32.09
  -1   6  -6  615.59   28.06
  -1   6  -5  309.09   22.64
  -1   6  -5  298.22   18.62
  -1   6  -4  100.51   12.27
  -1   6  -3  309.09   17.30
  -1   6   1   17.06    3.86
  -1   6   2  244.22   12.68
  -1   6   3  763.39   22.49
  -1   6   4  471.03   18.26
  -1   6   5  237.81   13.48
  -1   6   6  546.68   26.65
  -1   6   6  520.81   20.99
  -1   6   7  296.43   16.69
  -1   6   7  291.90   20.90
  -1   6   8   20.36    7.31
  -1   6   9   64.00   11.34
  -1   6  10  212.70   20.53
  -1   6  11  121.20   16.71
  -1   6  12    7.57    6.04
  -1   6  13   14.70    6.24
  -1   6  14   77.01   15.31
  -1   6  15   45.44   12.78
  -1   7 -14   10.04    8.46
  -1   7 -13   31.91   10.94
  -1   7 -12  115.40   17.42
  -1   7 -11  107.41   15.42
  -1   7 -10    2.59    5.89
  -1   7  -9   70.68   12.11
  -1   7  -8  101.99   13.53
  -1   7  -7  203.27   17.96
  -1   7  -6    3.67    4.11
  -1   7  -5   96.62   11.43
  -1   7  -4  226.68   20.17
  -1   7  -4  267.01   17.91
  -1   7  -3  284.62   17.85
  -1   7  -2  448.28   21.51
  -1   7  -1  882.23   29.51
  -1   7   0  379.01   19.40
  -1   7   1  227.99   13.06
  -1   7   1  252.65   15.96
  -1   7   2   56.54    6.52
  -1   7   2   49.91    7.56
  -1   7   3  182.01   11.26
  -1   7   3  186.48   14.83
  -1   7   4  287.69   19.12
  -1   7   4  314.36   15.02
  -1   7   5  354.87   16.62
  -1   7   5  362.24   22.14
  -1   7   6   11.30    4.95
  -1   7   6   17.11    4.42
  -1   7   7  132.42   11.26
  -1   7   7  138.51   15.53
  -1   7   8  167.52   17.62
  -1   7   9   26.69    8.30
  -1   7  10   17.03    8.09
  -1   7  11   29.70    8.29
  -1   7  12   75.58   14.92
  -1   7  13    7.70    6.69
  -1   7  14    4.30    5.52
  -1   8 -13    8.14    6.20
  -1   8 -12    0.39    6.03
  -1   8 -11   60.41   12.88
  -1   8 -10  177.50   19.75
  -1   8  -9   73.41   12.69
  -1   8  -8    1.56    4.28
  -1   8  -7  245.41   20.20
  -1   8  -6  106.41   13.15
  -1   8  -5   39.74    8.38
  -1   8  -4   35.44    7.75
  -1   8  -3  105.36   11.75
  -1   8  -2  359.77   20.91
  -1   8  -1   51.39    8.69
  -1   8   0  234.97   14.32
  -1   8   0  256.05   17.43
  -1   8   1   95.94    8.80
  -1   8   1  100.18   11.50
  -1   8   2   51.93    8.74
  -1   8   2   45.43    5.98
  -1   8   3   16.71    3.92
  -1   8   3    8.77    4.66
  -1   8   4  176.84   11.42
  -1   8   4  170.64   16.06
  -1   8   5  130.56   10.15
  -1   8   5  137.72   14.78
  -1   8   5  132.09   14.59
  -1   8   6  104.39    9.49
  -1   8   6  109.99   13.97
  -1   8   7   69.46   11.49
  -1   8   8    3.27    4.31
  -1   8   9   29.37    8.15
  -1   8  10   43.88   11.02
  -1   8  11    3.26    3.98
  -1   8  12   17.62    8.58
  -1   8  13   38.94   10.73
  -1   9 -12   40.84   10.52
  -1   9 -11   11.99    6.74
  -1   9 -10   30.02    8.82
  -1   9  -9   83.13   13.27
  -1   9  -8  175.43   18.75
  -1   9  -7   -1.55    5.33
  -1   9  -6  213.80   19.25
  -1   9  -5   99.05   13.12
  -1   9  -4   58.82    9.78
  -1   9  -3   -6.24    5.24
  -1   9  -2   34.08    7.75
  -1   9  -1  471.24   25.58
  -1   9   0  151.87   11.83
  -1   9   0  185.17   16.52
  -1   9   1  110.19    9.56
  -1   9   1  125.13   13.90
  -1   9   2   -0.40    3.99
  -1   9   2    2.58    2.25
  -1   9   3  109.87    9.00
  -1   9   3  121.76   14.29
  -1   9   4  116.94    9.17
  -1   9   4  114.32   14.41
  -1   9   5    8.31    7.19
  -1   9   5    6.89    3.22
  -1   9   6   63.14    7.65
  -1   9   6   58.92   11.34
  -1   9   7   91.23   14.38
  -1   9   8   19.93    7.54
  -1   9   9   -4.50    6.70
  -1   9  10   36.82   10.94
  -1   9  11   35.95   10.90
  -1   9  12    8.84    5.52
  -1  10 -11   60.26   11.30
  -1  10 -10   39.71    9.43
  -1  10  -9   -0.24    4.64
  -1  10  -8   55.28   12.08
  -1  10  -7  236.16   21.76
  -1  10  -6   86.09   13.87
  -1  10  -5    0.76    4.82
  -1  10  -4   68.45   11.94
  -1  10  -3   70.00   11.50
  -1  10  -2  143.17   15.76
  -1  10  -1   77.40   11.72
  -1  10   0  130.33   11.00
  -1  10   0  123.24   14.74
  -1  10   1  198.98   12.41
  -1  10   1  220.02   19.06
  -1  10   2   41.16    9.62
  -1  10   2   29.95    4.85
  -1  10   3   24.90    4.22
  -1  10   3   26.24    8.13
  -1  10   4  158.34   10.34
  -1  10   4  154.13   17.75
  -1  10   5  215.88   12.38
  -1  10   5  247.76   22.88
  -1  10   6   24.88    7.52
  -1  10   7   22.90    7.97
  -1  10   8   45.77   11.35
  -1  10   9   57.69   13.39
  -1  10  10   16.29    8.53
  -1  10  11   11.35    5.85
  -1  11 -10   32.28   10.91
  -1  11  -9   32.23    9.45
  -1  11  -8   -2.06    4.55
  -1  11  -7   32.58    9.94
  -1  11  -6   71.95   13.04
  -1  11  -5  100.29   14.44
  -1  11  -4   -1.10    4.09
  -1  11  -3   41.14    9.82
  -1  11  -2  220.35   20.42
  -1  11  -1  116.99   11.04
  -1  11  -1  126.09   15.84
  -1  11   0    1.55    5.56
  -1  11   0   -5.67    3.25
  -1  11   1   28.32    8.74
  -1  11   1   30.83    5.28
  -1  11   2   59.76   11.88
  -1  11   3   53.26   10.72
  -1  11   4   15.21    6.02
  -1  11   5   -2.37    5.28
  -1  11   6   76.08   14.30
  -1  11   7   73.10   14.32
  -1  11   8   -0.05    6.02
  -1  11   9    7.61    7.23
  -1  11  10   29.04   11.75
  -1  12  -8   48.10   11.13
  -1  12  -7   17.41    8.77
  -1  12  -6    5.72    5.47
  -1  12  -5    1.94    4.26
  -1  12  -4   22.03    7.98
  -1  12  -3   19.62    8.43
  -1  12  -2    0.57    4.23
  -1  12  -1   46.55   10.86
  -1  12   0   44.31   10.25
  -1  12   1   20.00    7.82
  -1  12   2    8.90    5.83
  -1  12   3   32.59    9.51
  -1  12   4   34.08    9.24
  -1  12   5   -2.91    4.02
  -1  12   6    5.84    5.90
  -1  12   7   29.92   10.13
  -1  12   8   31.24    9.82
  -1  12   9   41.75   12.91
  -1  13  -5    5.86    6.14
  -1  13  -4   14.03    7.00
  -1  13  -3   16.25    7.27
  -1  13  -2   47.24   10.63
  -1  13  -1    0.52    5.23
  -1  13   0   -1.29    3.09
  -1  13   1   19.45    8.34
  -1  13   2   25.29    8.66
  -1  13   3    0.20    1.45
  -1  13   4   -5.57    6.12
  -1  13   5   15.63    7.03
   0  -7  -9    4.16    4.24
   0  -7  -8   47.41    8.26
   0  -7  -7  316.04   18.15
   0  -7  -6  369.01   18.19
   0  -7  -6  358.42   21.08
   0  -7  -5    1.05    2.04
   0  -7  -4  158.98   13.46
   0  -7  -3  243.13   16.18
   0  -7  -2  368.09   19.86
   0  -7  -1   14.73    4.53
   0  -7   0   69.57    9.18
   0  -7   1  559.47   25.56
   0  -7   2  224.94   16.89
   0  -7   3   -3.10    2.70
   0  -7   4  134.61   14.67
   0  -6 -10  174.68   16.13
   0  -6  -9  165.32   14.87
   0  -6  -8  198.51   15.21
   0  -6  -7    4.88    3.46
   0  -6  -7    9.80    3.64
   0  -6  -6  279.80   15.53
   0  -6  -6  313.93   18.92
   0  -6  -5  473.64   18.72
   0  -6  -5  521.01   23.04
   0  -6  -4  406.39   19.70
   0  -6  -3  414.59   19.38
   0  -6  -2  460.42   20.19
   0  -6  -1  302.93   16.47
   0  -6   0  270.49   15.96
   0  -6   1  361.99   18.96
   0  -6   2  187.06   14.39
   0  -6   3  413.31   22.33
   0  -6   4   21.85    5.73
   0  -6   5    7.27    4.56
   0  -5  -9   34.90    7.57
   0  -5  -9   46.35    8.71
   0  -5  -8  474.61   22.57
   0  -5  -8  436.21   24.35
   0  -5  -7  312.95   19.30
   0  -5  -7  313.51   17.08
   0  -5  -6   11.05    3.72
   0  -5  -6   12.92    3.70
   0  -5  -5   15.29    4.28
   0  -5  -5   19.04    4.03
   0  -5  -4  914.47   27.51
   0  -5  -4  854.30   22.50
   0  -5  -3 1617.04   35.17
   0  -5  -2   13.95    3.72
   0  -5  -1  847.85   24.68
   0  -5   0 1931.48   38.19
   0  -5   1 2049.13   40.72
   0  -5   2  243.27   15.12
   0  -5   3   12.53    4.29
   0  -5   4  364.04   20.79
   0  -4  -9  186.05   14.85
   0  -4  -9  174.86   16.28
   0  -4  -8   49.41    7.62
   0  -4  -8   55.81    8.64
   0  -4  -7  282.35   15.90
   0  -4  -7  315.56   19.05
   0  -4  -6  849.85   25.31
   0  -4  -6  866.59   29.38
   0  -4  -5  148.57    9.90
   0  -4  -5  149.48   11.50
   0  -4  -4   21.56    3.68
   0  -4  -4   23.39    4.64
   0  -4  -3  249.78   10.66
   0  -4  -3  271.14   13.27
   0  -4  -2 2672.80   39.67
   0  -4  -1 1089.44   24.86
   0  -4   0   13.07    3.25
   0  -4   1 4673.23   54.85
   0  -4   2  938.90   26.31
   0  -4   3  322.40   16.83
   0  -4   4  137.74   12.00
   0  -3  -9  471.75   23.01
   0  -3  -9  450.64   25.13
   0  -3  -8  628.13   24.86
   0  -3  -8  621.52   27.89
   0  -3  -7  173.72   13.86
   0  -3  -7  213.94   13.56
   0  -3  -6   34.95    5.33
   0  -3  -6   43.42    6.60
   0  -3  -5   55.78    6.02
   0  -3  -5   56.44    7.14
   0  -3  -4  536.34   16.15
   0  -3  -4  547.07   19.46
   0  -3  -3  305.93   10.86
   0  -3  -3  302.38   13.20
   0  -3  -2    7.05    2.20
   0  -3  -2    4.66    1.70
   0  -3  -1   62.89    5.31
   0  -3   0 9489.59   64.11
   0  -3   1 1135.95   23.48
   0  -3   2   47.99    5.59
   0  -3   3  871.42   25.39
   0  -3   8  159.01   15.93
   0  -3   9   11.85    6.14
   0  -3  10    5.99    5.14
   0  -3  11  363.36   27.95
   0  -3  12   78.64   14.50
   0  -3  13   -3.96    4.72
   0  -3  14   68.38   15.16
   0  -3  15  105.70   18.35
   0  -3  16   34.21   10.31
   0  -3  17  -14.03    8.13
   0  -2 -10  125.85   14.22
   0  -2  -9    4.82    3.39
   0  -2  -9   12.42    5.16
   0  -2  -8  411.34   19.85
   0  -2  -8  416.56   22.96
   0  -2  -7  698.92   23.90
   0  -2  -7  727.95   28.32
   0  -2  -6  515.64   18.90
   0  -2  -6  517.59   22.07
   0  -2  -5    6.75    2.55
   0  -2  -5    4.03    2.29
   0  -2  -4 1374.60   29.55
   0  -2  -4 1430.53   25.20
   0  -2  -3 2942.37   31.91
   0  -2  -3 2993.06   39.23
   0  -2  -2   35.60    3.09
   0  -2  -2   36.20    3.96
   0  -2  -1    5.30    1.73
   0  -2  -1    7.47    1.42
   0  -2   0 1518.26   20.85
   0  -2   1 1521.80   22.84
   0  -2   2    6.83    2.34
   0  -2   4   68.03    7.70
   0  -2   5  910.77   29.44
   0  -2   6 1012.67   33.38
   0  -2   8  100.73   12.23
   0  -2   9  447.41   27.16
   0  -2  10   35.97    8.68
   0  -2  11   24.97    8.13
   0  -2  12   37.70    9.84
   0  -2  13  230.84   24.17
   0  -2  14   21.33    8.87
   0  -2  15    4.26    5.72
   0  -2  16   63.17   15.22
   0  -2  17   43.76   13.17
   0  -1 -10  632.57   32.53
   0  -1  -9 1133.09   35.11
   0  -1  -9 1082.12   39.84
   0  -1  -8   16.84    4.62
   0  -1  -8   11.27    4.33
   0  -1  -7   57.34    8.19
   0  -1  -7   60.87    7.21
   0  -1  -6 1625.75   39.29
   0  -1  -6 1620.02   33.51
   0  -1  -5 1386.75   27.88
   0  -1  -5 1465.88   33.77
   0  -1  -4   14.53    2.80
   0  -1  -4   12.59    3.16
   0  -1  -3  241.91   10.73
   0  -1  -3  242.87    8.94
   0  -1  -2  892.83   13.80
   0  -1  -2  916.80   17.11
   0  -1   3  849.11   21.44
   0  -1   4   43.37    5.97
   0  -1   5  295.55   15.92
   0  -1   6 5268.06   72.96
   0  -1   9  219.55   18.71
   0  -1  10  628.17   33.41
   0  -1  11  102.09   14.90
   0  -1  12    8.48    5.21
   0  -1  13   46.15   12.58
   0  -1  14   92.28   16.63
   0  -1  15  104.44   17.67
   0  -1  16    5.86    5.74
   0  -1  17    2.73    5.51
   0   0 -10    5.59    4.49
   0   0  -9  263.11   17.23
   0   0  -9  294.32   21.24
   0   0  -8  525.08   22.59
   0   0  -8  549.38   27.01
   0   0  -7  728.61   29.06
   0   0  -6   12.65    4.19
   0   0  -5  549.93   21.18
   0   0  -4  999.35   25.43
   0   0  -3 1175.94   23.67
   0   0   3 1178.00   23.99
   0   0   4  979.67   25.30
   0   0   5  561.23   21.45
   0   0   6   14.70    4.87
   0   0   9  238.27   19.23
   0   0  10    8.15    5.51
   0   0  11  340.87   25.84
   0   0  12  171.81   19.56
   0   0  13   21.48    8.45
   0   0  14   -1.21    4.83
   0   0  15   92.86   17.26
   0   0  16   37.49   11.21
   0   0  17   25.32   10.76
   0   1 -10  665.54   34.74
   0   1  -9  251.68   16.79
   0   1  -9  229.11   19.33
   0   1  -8  244.38   18.63
   0   1  -7 1397.99   41.56
   0   1  -6 5424.74   75.98
   0   1  -5  314.00   16.63
   0   1  -4   46.43    5.95
   0   1  -3  873.04   21.77
   0   1  -2  508.52   14.20
   0   1   2  921.15   13.89
   0   1   2  910.81   17.69
   0   1   3  262.65   11.53
   0   1   4    6.47    2.93
   0   1   5 1403.98   34.06
   0   1   6 1587.60   39.73
   0   1   9  977.19   38.94
   0   1  10  577.50   31.86
   0   1  11   30.11    9.22
   0   1  12   18.36    6.91
   0   1  13  283.73   26.02
   0   1  14  118.68   17.93
   0   1  15    3.23    6.87
   0   1  16    7.77    6.04
   0   1  17   61.91   14.86
   0   2 -17   45.16   12.51
   0   2 -16   79.50   15.62
   0   2 -10   53.21   10.31
   0   2  -9  493.13   23.92
   0   2  -9  455.51   28.13
   0   2  -8   89.37   11.77
   0   2  -7  147.94   13.78
   0   2  -6 1104.13   35.47
   0   2  -5  905.09   29.77
   0   2  -4   54.06    6.99
   0   2  -4   61.67    6.76
   0   2  -3   12.14    3.38
   0   2   1    4.88    1.92
   0   2   1    6.43    1.31
   0   2   2   38.57    3.07
   0   2   2   36.47    4.27
   0   2   3 3045.55   31.04
   0   2   3 3043.26   41.01
   0   2   4 1427.69   31.78
   0   2   5    4.31    3.64
   0   2   6  482.26   22.52
   0   2   8  361.89   22.54
   0   2   9    3.11    4.52
   0   2  10  124.34   15.41
   0   2  11  138.83   17.01
   0   2  12   86.77   14.07
   0   2  13    7.87    4.54
   0   2  14   63.45   13.43
   0   2  15  135.01   19.50
   0   2  16   17.82    8.42
   0   2  17   -3.58    6.98
   0   3 -17   12.24    7.41
   0   3 -16   48.32   14.14
   0   3 -15  151.45   20.30
   0   3 -14   76.49   15.33
   0   3 -13    3.72    7.51
   0   3 -12   86.98   13.94
   0   3 -11  467.23   29.66
   0   3 -10   24.24    7.52
   0   3  -9    6.30    4.10
   0   3  -9    9.41    5.12
   0   3  -8  172.52   16.86
   0   3  -8  150.25   14.47
   0   3  -7 1206.93   41.46
   0   3  -7 1118.48   36.41
   0   3  -6  437.30   23.52
   0   3  -5  381.40   20.67
   0   3  -4   63.13    7.76
   0   3  -3  874.58   26.86
   0   3   0 9600.15   64.85
   0   3   1   64.24    3.78
   0   3   1   55.99    5.45
   0   3   2    6.97    1.65
   0   3   2    4.15    2.64
   0   3   3  296.09   10.03
   0   3   3  289.23   13.73
   0   3   4  546.18   20.87
   0   3   5   55.73    7.80
   0   3   8  582.73   29.52
   0   3   9  453.69   27.42
   0   3  10   15.62    6.37
   0   3  11   85.64   13.41
   0   3  12  221.86   22.84
   0   3  13  110.17   16.89
   0   3  14   21.65    8.88
   0   3  15   18.78    8.50
   0   3  16    6.80    6.87
   0   3  17   15.49    9.63
   0   4 -16    9.28    5.64
   0   4 -15   36.61   10.71
   0   4 -14  177.47   21.31
   0   4 -13   95.28   15.48
   0   4 -12   25.41    9.40
   0   4 -11  100.54   14.22
   0   4 -10  309.86   23.05
   0   4  -9  364.10   23.77
   0   4  -8    1.86    3.77
   0   4  -8    5.77    3.47
   0   4  -7   17.86    5.78
   0   4  -7   18.80    6.15
   0   4  -6 2255.53   56.44
   0   4  -5  323.25   20.62
   0   4  -4  114.22   11.67
   0   4  -1 4752.99   53.38
   0   4   0   18.49    4.08
   0   4   1 1052.54   16.66
   0   4   1 1063.87   25.80
   0   4   2 2593.59   27.08
   0   4   2 2582.27   42.44
   0   4   3  252.83    9.56
   0   4   3  248.17   14.23
   0   4   4   15.21    2.94
   0   4   4   24.21    5.30
   0   4   7  242.01   18.62
   0   4   8   26.23    7.65
   0   4   9  170.21   17.52
   0   4  10  131.42   16.52
   0   4  11   31.85    9.23
   0   4  12   -0.84    4.71
   0   4  13   72.40   14.76
   0   4  14   60.48   14.19
   0   4  15    2.61    5.65
   0   4  16   -7.50    6.94
   0   5 -16   84.63   16.44
   0   5 -15   29.26   11.20
   0   5 -14    8.55    7.83
   0   5 -13  129.07   17.44
   0   5 -12  149.39   18.06
   0   5 -11  164.35   17.76
   0   5 -10   48.63   10.43
   0   5  -9  450.65   26.71
   0   5  -8  910.80   35.58
   0   5  -7 1246.72   46.75
   0   5  -7 1162.60   38.21
   0   5  -6   67.42   10.89
   0   5  -5  724.16   32.60
   0   5   0 1920.71   38.11
   0   5   1  809.15   15.90
   0   5   1  814.40   25.42
   0   5   2   13.75    2.46
   0   5   2   20.28    4.75
   0   5   3 1458.52   23.03
   0   5   4  858.08   19.79
   0   5   6   11.48    5.06
   0   5   7  272.89   20.50
   0   5   8  426.88   26.92
   0   5   9   38.94   10.39
   0   5  10   -3.87    4.75
   0   5  11  158.99   19.61
   0   5  12  179.28   21.02
   0   5  13   22.31    8.44
   0   5  14   29.02   11.65
   0   5  15   25.16    9.32
   0   5  16   12.44    7.21
   0   6 -15   59.19   13.43
   0   6 -14  131.36   18.67
   0   6 -13   -7.09    6.46
   0   6 -12    6.18    5.68
   0   6 -11  181.13   19.10
   0   6 -10    8.46    6.28
   0   6  -9    3.25    5.52
   0   6  -8  156.74   15.61
   0   6  -7 1281.33   41.52
   0   6  -6  699.34   36.05
   0   6  -6  666.45   28.81
   0   6  -5    9.97    4.75
   0   6   1  274.22    9.91
   0   6   2  441.50   12.17
   0   6   3  377.74   11.96
   0   6   4  333.37   12.31
   0   6   4  379.12   22.00
   0   6   5  458.94   24.95
   0   6   6  251.72   19.68
   0   6   7    4.88    3.83
   0   6   8  215.74   20.51
   0   6   9  157.91   18.51
   0   6  10  143.53   18.38
   0   6  11    3.80    4.94
   0   6  12   50.22   13.16
   0   6  13   96.45   16.73
   0   6  14   25.67    9.87
   0   6  15   -5.76    6.46
   0   7 -14  104.18   17.33
   0   7 -13   71.24   14.17
   0   7 -12   55.90   11.83
   0   7 -11   -2.98    4.79
   0   7 -10    2.48    5.02
   0   7  -9   29.80    9.04
   0   7  -8   28.96    7.33
   0   7  -7   82.94   11.43
   0   7  -6  142.53   14.43
   0   7  -5  280.83   19.22
   0   7  -4  121.71   12.52
   0   7  -3    0.13    3.07
   0   7  -2  197.50   15.22
   0   7  -1  568.52   25.16
   0   7   0   65.90    9.31
   0   7   0   51.61    5.40
   0   7   1   15.64    5.46
   0   7   1   16.62    3.02
   0   7   2  361.12   11.08
   0   7   2  359.69   21.35
   0   7   3  219.79    9.01
   0   7   3  224.53   17.61
   0   7   4  138.10   14.59
   0   7   5    0.48    4.46
   0   7   6  311.66   23.20
   0   7   7  301.79   24.08
   0   7   8   59.72   11.79
   0   7   9   -0.21    5.21
   0   7  10   67.55   13.23
   0   7  11   56.75   13.37
   0   7  12   33.13   11.30
   0   7  13   -6.73    6.47
   0   7  14   43.84   13.21
   0   8 -13   13.02    7.94
   0   8 -12   45.98   11.68
   0   8 -11  109.08   15.73
   0   8 -10   75.96   13.38
   0   8  -9   35.79    9.43
   0   8  -8  160.02   17.23
   0   8  -7  206.90   19.05
   0   8  -6   23.19    7.42
   0   8  -5   37.14    8.20
   0   8  -4  234.80   18.50
   0   8  -3  210.41   17.14
   0   8  -2   26.64    6.90
   0   8  -1  106.32   12.20
   0   8   0  342.36   13.06
   0   8   0  345.49   21.60
   0   8   1  332.78   11.11
   0   8   1  361.82   22.36
   0   8   2   21.63    2.87
   0   8   2   23.76    7.43
   0   8   3   36.28    3.68
   0   8   3   52.07    9.92
   0   8   4   52.87   10.10
   0   8   5   37.34    8.58
   0   8   6    2.66    3.69
   0   8   7   45.35   10.39
   0   8   8  121.85   17.51
   0   8   9   13.95    7.53
   0   8  10   -2.04    3.57
   0   8  11   28.69    9.72
   0   8  12   37.64   10.67
   0   8  13   22.39   11.26
   0   9 -12   -1.47    5.69
   0   9 -11   32.71   10.51
   0   9 -10  111.61   16.07
   0   9  -9   74.69   13.32
   0   9  -8   11.07    6.59
   0   9  -7  201.20   19.49
   0   9  -6  201.88   19.31
   0   9  -5   76.17   11.98
   0   9  -4   13.09    6.37
   0   9  -3   50.19    9.43
   0   9  -2  113.87   13.61
   0   9  -1   75.98   11.40
   0   9   0   24.09    7.88
   0   9   0   13.44    2.88
   0   9   1  198.87    7.91
   0   9   1  199.18   18.53
   0   9   2  205.27    6.95
   0   9   2  263.06   21.67
   0   9   3   78.85   12.56
   0   9   4    3.97    4.39
   0   9   5  105.35   15.03
   0   9   6   98.66   14.67
   0   9   7   72.72   14.13
   0   9   8   14.19    7.57
   0   9   9   23.00    9.27
   0   9  10   74.77   16.06
   0   9  11   16.45    7.70
   0   9  12   18.18    9.78
   0  10 -11    5.28    6.24
   0  10 -10   17.32    8.29
   0  10  -9   96.41   15.18
   0  10  -8  137.81   17.47
   0  10  -7   41.50   10.27
   0  10  -6   21.06    7.04
   0  10  -5  233.90   21.14
   0  10  -4  125.78   15.85
   0  10  -3   39.49    9.47
   0  10  -2   15.83    7.17
   0  10  -1  130.12    8.94
   0  10  -1  164.81   17.72
   0  10   0  123.89    6.77
   0  10   0  144.92   16.72
   0  10   1   45.95    2.68
   0  10   1   55.81   11.12
   0  10   2   19.31    7.55
   0  10   3  116.19   15.74
   0  10   4  172.82   20.13
   0  10   5   21.53    7.43
   0  10   6   35.85   10.37
   0  10   7   90.91   15.22
   0  10   8   10.58    6.58
   0  10   9   -7.68    6.23
   0  10  10    4.32    4.60
   0  10  11   14.65    7.73
   0  11  -9    3.85    5.54
   0  11  -8   15.60    7.65
   0  11  -7   34.29   10.41
   0  11  -6   46.75   11.64
   0  11  -5   -2.03    5.14
   0  11  -4   45.68   11.45
   0  11  -3  116.30   16.14
   0  11  -2   52.19   11.37
   0  11  -1   -2.69    5.29
   0  11   0   50.05   11.27
   0  11   1   94.86   14.71
   0  11   2   12.98    7.95
   0  11   3    2.84    4.53
   0  11   4   20.35    8.15
   0  11   5   69.78   13.57
   0  11   6   71.28   14.32
   0  11   7    4.66    6.29
   0  11   8   36.60   11.70
   0  11   9   20.08    8.67
   0  12  -7    9.46    6.91
   0  12  -6   23.36    9.07
   0  12  -5   13.41    7.73
   0  12  -4   25.23    8.39
   0  12  -3    6.24    5.17
   0  12  -2   45.97   10.79
   0  12  -1   50.36   10.87
   0  12   0   -2.45    5.64
   0  12   1   15.23    6.67
   0  12   2   34.42   10.25
   0  12   3   47.20   11.75
   0  12   4    5.24    6.45
   0  12   5    2.48    5.24
   0  12   6   33.39   11.82
   0  12   7   40.57   13.51
   0  13  -3   16.41    9.05
   0  13  -2   -5.78    6.04
   0  13  -1   12.67    7.51
   0  13   0   26.53    8.86
   0  13   1   27.38   11.34
   0  13   2   -3.11    6.22
   0  13   3   11.20    6.75
   0  13   4   21.79    8.56
   1  -8  -8    1.89    4.08
   1  -8  -6  108.82   11.45
   1  -8  -5  137.21   12.81
   1  -8  -4  188.82   14.51
   1  -8  -3   18.74    4.85
   1  -8  -2   42.52    7.57
   1  -8  -1  124.58   12.50
   1  -8   0  241.67   17.63
   1  -8   1   47.99    7.96
   1  -8   2  379.36   23.83
   1  -7  -9   44.90    9.55
   1  -7  -8  169.98   15.70
   1  -7  -8  169.70   14.24
   1  -7  -7  123.47   13.01
   1  -7  -7  128.52   11.95
   1  -7  -6   16.92    4.55
   1  -7  -6   17.46    5.01
   1  -7  -5  391.99   19.62
   1  -7  -4  309.87   16.99
   1  -7  -3  204.85   13.84
   1  -7  -2   54.01    7.49
   1  -7  -1  269.43   16.50
   1  -7   0  407.97   20.94
   1  -7   1  870.05   31.80
   1  -7   2  463.95   24.48
   1  -7   3  288.71   20.38
   1  -7   4  276.45   20.94
   1  -6  -9   73.54   10.56
   1  -6  -9   93.49   11.20
   1  -6  -8   15.87    4.56
   1  -6  -8   27.24    6.63
   1  -6  -7  316.83   19.57
   1  -6  -7  269.67   16.41
   1  -6  -6  552.39   24.39
   1  -6  -6  574.39   22.64
   1  -6  -5  256.73   16.02
   1  -6  -5  240.80   14.28
   1  -6  -4  470.70   19.23
   1  -6  -3  749.24   23.81
   1  -6  -2  264.57   14.28
   1  -6  -1   16.54    4.03
   1  -6   0   59.17    7.37
   1  -6   1 2378.31   48.00
   1  -6   2  326.84   18.95
   1  -6   3  305.84   19.50
   1  -5 -10   46.94    8.80
   1  -5  -9  258.36   19.03
   1  -5  -9  275.70   18.55
   1  -5  -8  348.43   20.99
   1  -5  -8  302.82   18.30
   1  -5  -7    5.50    3.41
   1  -5  -7    7.63    3.55
   1  -5  -6  223.77   15.19
   1  -5  -6  236.81   13.94
   1  -5  -5 1434.55   35.73
   1  -5  -5 1413.24   31.80
   1  -5  -4  764.33   24.81
   1  -5  -4  772.31   22.39
   1  -5  -3    8.34    2.92
   1  -5  -2 1029.56   24.90
   1  -5  -1  361.46   15.31
   1  -5   0 2435.04   41.39
   1  -5   1   11.24    3.52
   1  -5   2 1389.74   35.74
   1  -5   3  824.47   29.59
   1  -4 -11  206.37   17.70
   1  -4 -10   86.30   11.26
   1  -4  -9   57.72    8.98
   1  -4  -9   77.36    9.86
   1  -4  -8  462.79   23.21
   1  -4  -8  452.77   21.96
   1  -4  -7  211.90   14.96
   1  -4  -7  225.67   14.45
   1  -4  -6  674.14   24.94
   1  -4  -6  665.17   22.76
   1  -4  -5   12.05    3.48
   1  -4  -5   10.99    3.84
   1  -4  -4   27.98    3.97
   1  -4  -4   18.69    4.29
   1  -4  -3    4.60    2.57
   1  -4  -3    6.28    2.09
   1  -4  -2  661.11   17.27
   1  -4  -1  212.73   10.24
   1  -4   0  680.68   19.24
   1  -4   1 4135.48   51.40
   1  -4   2   97.38    8.81
   1  -4   8  397.01   26.00
   1  -4   9  592.75   33.47
   1  -4  10  104.30   15.57
   1  -4  11   93.06   15.45
   1  -4  12  223.68   24.20
   1  -4  13  118.38   18.79
   1  -4  14   13.00    8.40
   1  -4  15   19.26    7.92
   1  -4  16   62.53   15.49
   1  -3 -11    9.45    4.68
   1  -3 -10   28.60    6.79
   1  -3  -9   11.97    3.87
   1  -3  -9    7.90    3.59
   1  -3  -8    3.62    2.52
   1  -3  -8    4.76    3.30
   1  -3  -7  158.37   12.76
   1  -3  -7  150.64   11.85
   1  -3  -6  976.23   28.98
   1  -3  -6  997.75   27.35
   1  -3  -5 2237.95   40.98
   1  -3  -5 2161.00   36.55
   1  -3  -4   38.05    5.40
   1  -3  -4   44.48    4.74
   1  -3  -3   29.30    4.50
   1  -3  -3   34.17    3.68
   1  -3  -2  407.48   14.80
   1  -3  -2  388.24   11.04
   1  -3  -1 1179.93   19.74
   1  -3   0 4405.02   41.06
   1  -3   1 3957.22   44.40
   1  -3   8   22.75    6.75
   1  -3   9  123.89   15.42
   1  -3  10  466.73   30.77
   1  -3  11  138.14   18.45
   1  -3  12    0.36    3.01
   1  -3  13  108.07   17.87
   1  -3  14  190.44   23.96
   1  -3  15   93.23   18.44
   1  -3  16    5.69    7.08
   1  -2 -11  434.00   26.71
   1  -2 -10   14.40    4.07
   1  -2  -9  149.47   13.58
   1  -2  -9  143.50   13.53
   1  -2  -8 1315.63   37.42
   1  -2  -8 1273.17   37.27
   1  -2  -7  340.19   17.83
   1  -2  -7  308.28   17.09
   1  -2  -6   24.19    4.77
   1  -2  -6   25.00    4.70
   1  -2  -5 3337.37   48.14
   1  -2  -5 3235.81   44.52
   1  -2  -4  908.60   23.57
   1  -2  -4  947.31   20.86
   1  -2  -3   18.09    3.56
   1  -2  -3   15.71    2.49
   1  -2  -2  666.86   11.20
   1  -2  -2  669.07   17.50
   1  -2  -1  614.55   10.46
   1  -2   0 2803.39   26.98
   1  -2   2  472.65   16.49
   1  -2   8  225.37   18.78
   1  -2   9  132.95   15.52
   1  -2  10   80.75   13.10
   1  -2  11  107.86   15.94
   1  -2  12  123.52   17.74
   1  -2  13    2.35    5.89
   1  -2  14   35.81   11.61
   1  -2  15  130.88   20.49
   1  -2  16   27.60   10.35
   1  -1 -11  382.51   25.40
   1  -1 -10  334.86   22.56
   1  -1  -9   42.43    7.40
   1  -1  -9   37.38    7.45
   1  -1  -8  239.99   16.02
   1  -1  -8  231.33   16.33
   1  -1  -7  202.43   13.98
   1  -1  -6 2678.88   46.07
   1  -1  -5    3.99    2.57
   1  -1  -4 1365.22   25.30
   1  -1  -4 1362.59   27.70
   1  -1  -3 1179.30   23.61
   1  -1  -3 1225.94   19.52
   1  -1  -2 3383.62   22.97
   1  -1   1 3732.34   34.23
   1  -1   8   70.10   10.91
   1  -1   9  563.65   30.98
   1  -1  10  158.13   17.60
   1  -1  11   -7.32    5.61
   1  -1  12  121.65   17.48
   1  -1  13  131.52   18.39
   1  -1  14   54.90   13.15
   1  -1  15  -10.69    8.71
   1  -1  16    2.59    7.75
   1   0 -17   72.46   15.32
   1   0 -11   -1.12    2.08
   1   0 -10  511.80   28.48
   1   0  -9  239.02   16.97
   1   0  -9  245.29   18.72
   1   0  -8  480.61   24.08
   1   0  -7    1.46    2.46
   1   0  -6 1517.62   35.93
   1   0  -5 4865.90   58.24
   1   0  -4 1036.95   23.34
   1   0  -3   10.79    2.29
   1   0  -2  916.57   14.50
   1   0  -2  925.15   12.68
   1   0   8  318.14   22.39
   1   0   9   71.92   11.89
   1   0  10  265.64   22.73
   1   0  11  381.52   28.48
   1   0  12   87.02   15.06
   1   0  13    3.06    5.50
   1   0  14   98.33   16.92
   1   0  15   91.78   17.47
   1   0  16   -2.52    6.28
   1   1 -17   -6.85    7.20
   1   1 -16   20.72    8.40
   1   1 -15   70.04   13.91
   1   1 -11  356.73   25.98
   1   1 -10    7.72    4.67
   1   1  -9    1.46    2.89
   1   1  -9   -3.16    3.42
   1   1  -8  651.97   29.26
   1   1  -7  314.04   18.90
   1   1  -6  378.83   18.95
   1   1  -5  730.97   24.09
   1   1  -5  756.10   22.22
   1   1  -4  667.16   20.63
   1   1  -4  641.92   18.48
   1   1  -4  690.17   18.74
   1   1  -3  693.77   18.71
   1   1  -3  736.39   17.54
   1   1  -3  732.53   16.67
   1   1  -2   78.37    5.19
   1   1  -2   83.48    5.10
   1   1  -1    5.27    1.83
   1   1  -1    1.55    1.29
   1   1   8  406.14   25.22
   1   1   9  646.28   33.67
   1   1  10   14.98    6.69
   1   1  11   21.22    8.88
   1   1  12  478.12   33.90
   1   1  13  309.43   28.35
   1   1  14   13.30    7.22
   1   1  15   34.72   10.75
   1   1  16   44.35   12.99
   1   2 -17    7.52    7.42
   1   2 -16   -1.58    3.74
   1   2 -15   32.90   10.23
   1   2 -14  163.29   19.55
   1   2 -13  289.38   24.13
   1   2 -12    5.62    5.22
   1   2 -11   40.89    9.20
   1   2 -10   94.11   13.27
   1   2 -10  105.10   12.66
   1   2  -9  362.25   21.08
   1   2  -9  380.06   22.21
   1   2  -9  366.43   24.21
   1   2  -8    1.37    3.36
   1   2  -8    1.01    2.04
   1   2  -8    8.09    4.12
   1   2  -7    3.24    2.50
   1   2  -7    3.19    3.19
   1   2  -6 1554.39   40.93
   1   2  -6 1548.11   35.85
   1   2  -5  290.44   16.57
   1   2  -5  272.52   13.61
   1   2  -5  297.77   14.61
   1   2  -4  111.43    7.93
   1   2  -4  117.53    9.80
   1   2  -4  101.55    7.86
   1   2  -3  430.98   14.56
   1   2  -3  419.13   13.39
   1   2  -2 1981.33   24.83
   1   2  -2 1965.63   29.44
   1   2  -1  318.14    8.10
   1   2   7  177.83   15.99
   1   2   8    5.20    5.02
   1   2   9  539.66   31.13
   1   2  10   38.87    9.85
   1   2  11   66.94   13.38
   1   2  12  146.12   19.39
   1   2  13  221.89   24.77
   1   2  14  200.42   24.24
   1   2  15    8.23    6.51
   1   2  16   -2.95    4.16
   1   3 -17   16.23    8.03
   1   3 -16   54.94   13.10
   1   3 -15   17.81    8.88
   1   3 -14   17.45    8.12
   1   3 -13  449.28   30.01
   1   3 -12  227.98   20.58
   1   3 -11   61.73   11.00
   1   3 -10  133.37   16.64
   1   3 -10  139.65   14.74
   1   3  -9  188.39   18.31
   1   3  -9  176.91   15.61
   1   3  -8  532.85   29.00
   1   3  -8  582.01   25.32
   1   3  -8  523.06   24.73
   1   3  -7  610.35   29.13
   1   3  -7  534.37   23.28
   1   3  -7  554.43   23.24
   1   3  -6   85.19   10.56
   1   3  -6   77.73    8.68
   1   3  -5  644.56   26.76
   1   3  -5  656.79   21.36
   1   3  -5  627.87   22.32
   1   3  -4 2008.44   33.79
   1   3  -4 1926.88   36.74
   1   3  -3   57.02    5.23
   1   3  -3   55.49    6.17
   1   3  -2  332.94   10.47
   1   3  -2  326.34   13.89
   1   3  -1  772.60   12.41
   1   3   6  334.32   21.02
   1   3   7 1108.55   40.67
   1   3   8  550.04   30.46
   1   3   9    7.87    6.65
   1   3  10   43.43   10.56
   1   3  11   28.83    8.81
   1   3  12   26.71    9.91
   1   3  13    6.69    5.10
   1   3  14   22.55   10.77
   1   3  15   21.03   10.33
   1   3  16    4.90    4.42
   1   4 -17    8.83    7.38
   1   4 -16    6.28    6.23
   1   4 -15   66.32   13.26
   1   4 -14  130.08   17.28
   1   4 -13    2.34    5.57
   1   4 -12   57.58   11.32
   1   4 -11  561.73   30.65
   1   4 -10  238.80   19.16
   1   4  -9    3.66    4.60
   1   4  -9    2.88    3.40
   1   4  -8  324.43   23.92
   1   4  -8  317.35   19.44
   1   4  -8  318.55   19.94
   1   4  -7  667.84   32.46
   1   4  -7  640.12   26.59
   1   4  -7  625.87   25.22
   1   4  -6  459.48   25.57
   1   4  -6  434.30   20.91
   1   4  -5   74.50    7.53
   1   4  -5   68.84    9.69
   1   4  -4  657.13   19.83
   1   4  -3 1224.38   24.12
   1   4  -2  922.02   18.05
   1   4  -1   84.20    4.33
   1   4   5  175.18   15.07
   1   4   6  225.78   18.19
   1   4   7    0.44    4.75
   1   4   8  285.28   22.92
   1   4   9  196.79   20.10
   1   4  10   63.62   13.01
   1   4  11   -0.67    3.95
   1   4  12  137.91   19.02
   1   4  13  187.52   23.99
   1   4  14   22.15    9.99
   1   4  15   10.52    5.92
   1   5 -16   36.20   10.15
   1   5 -15    1.89    5.84
   1   5 -14   79.39   13.68
   1   5 -13  195.83   20.40
   1   5 -12   27.36    8.02
   1   5 -11    0.47    5.15
   1   5 -10  115.69   14.41
   1   5  -9  513.70   27.47
   1   5  -8    2.59    3.86
   1   5  -8    4.98    4.18
   1   5  -7   72.48    9.92
   1   5  -7   62.49    8.70
   1   5  -7   73.19   11.75
   1   5  -6  587.42   30.85
   1   5  -6  655.44   27.12
   1   5  -5  986.63   27.46
   1   5  -4  320.61   14.30
   1   5  -3    2.46    1.50
   1   5  -2 1456.12   23.23
   1   5  -1 1245.47   16.93
   1   5   4   86.38   10.83
   1   5   5   13.90    5.35
   1   5   6  698.92   33.09
   1   5   7  525.92   30.32
   1   5   8  107.68   14.96
   1   5   9   76.32   14.05
   1   5  10   55.68   12.20
   1   5  11  284.91   26.99
   1   5  12    5.21    7.73
   1   5  13   26.33    9.68
   1   5  14   59.52   15.26
   1   5  15   27.89   10.98
   1   6 -15   27.56    9.69
   1   6 -14    3.42    5.27
   1   6 -13   90.71   14.97
   1   6 -12  111.35   15.29
   1   6 -11  172.28   17.86
   1   6 -10   25.34    7.44
   1   6  -9   24.12    7.69
   1   6  -8  210.19   16.48
   1   6  -8  255.11   19.39
   1   6  -7  390.53   21.01
   1   6  -7  418.21   24.01
   1   6  -6   -0.32    5.02
   1   6  -6    2.71    3.17
   1   6  -5   57.16    8.82
   1   6  -4  596.05   19.89
   1   6  -4  581.77   25.62
   1   6  -3  200.60   10.23
   1   6  -2    9.14    2.35
   1   6  -1  112.60    5.21
   1   6   1  433.68   22.78
   1   6   2   22.39    6.19
   1   6   3  179.02   15.89
   1   6   4  503.46   26.81
   1   6   4  513.15   27.76
   1   6   5  449.91   26.47
   1   6   6    7.08    5.82
   1   6   7  173.28   18.53
   1   6   8  387.94   28.85
   1   6   9    3.92    5.23
   1   6  10   20.02    9.29
   1   6  11  108.43   17.38
   1   6  12  129.26   20.05
   1   6  13   26.42   10.55
   1   6  14   16.59    8.54
   1   7 -14   71.82   14.43
   1   7 -13   16.96    7.84
   1   7 -12   11.72    6.18
   1   7 -11   72.79   12.98
   1   7 -10  171.08   18.04
   1   7  -9   40.25    9.24
   1   7  -8   -1.28    4.27
   1   7  -7   68.87   11.04
   1   7  -7   75.97    9.63
   1   7  -6  142.06   14.65
   1   7  -6  129.79   11.67
   1   7  -5  136.24   14.01
   1   7  -4   17.65    6.32
   1   7  -4   19.31    4.06
   1   7  -3  247.10   11.64
   1   7  -3  243.90   17.82
   1   7  -2  473.30   13.73
   1   7  -2  494.43   25.15
   1   7  -1   79.56    4.31
   1   7  -1   71.58    9.90
   1   7   0   -1.46    4.30
   1   7   1  293.85   20.56
   1   7   2  394.81   24.77
   1   7   3    4.58    5.31
   1   7   4    1.63    4.50
   1   7   5  333.38   24.26
   1   7   6  322.90   25.43
   1   7   7   54.35   11.63
   1   7   8   60.54   12.70
   1   7   9   24.03    9.09
   1   7  10   31.07   10.51
   1   7  11   13.06    7.29
   1   7  12    3.78    6.92
   1   7  13   37.50   11.93
   1   8 -13   79.07   14.67
   1   8 -12   51.70   11.77
   1   8 -11    3.21    5.27
   1   8 -10   18.02    7.34
   1   8  -9  274.84   22.97
   1   8  -8  142.80   16.48
   1   8  -7   10.26    5.53
   1   8  -7    7.02    3.62
   1   8  -6   24.16    8.22
   1   8  -6   18.21    5.33
   1   8  -5  251.51   20.06
   1   8  -4  186.66   11.50
   1   8  -4  195.42   17.55
   1   8  -3   44.17    5.22
   1   8  -3   44.71    8.99
   1   8  -2  144.87    7.48
   1   8  -2  142.38   14.88
   1   8  -1  241.18    6.55
   1   8  -1  247.55    7.59
   1   8   0   64.95   10.66
   1   8   1    0.44    4.10
   1   8   2   86.49   12.71
   1   8   3   -4.53    5.76
   1   8   4   -9.56    6.33
   1   8   5   -0.91    4.26
   1   8   6   69.50   13.01
   1   8   7  175.50   20.28
   1   8   8   62.81   13.53
   1   8   9    0.46    5.28
   1   8  10   -3.14    4.43
   1   8  11   44.94   12.99
   1   8  12    7.34    7.11
   1   9 -12   22.37    8.46
   1   9 -11   82.91   14.77
   1   9 -10   55.72   11.98
   1   9  -9    2.46    5.10
   1   9  -8   94.72   13.90
   1   9  -7  166.86   14.12
   1   9  -7  187.53   19.22
   1   9  -6    7.31    5.12
   1   9  -6    5.79    2.86
   1   9  -5    7.02    5.40
   1   9  -4   56.66    6.54
   1   9  -4   55.86   10.86
   1   9  -3  144.88    8.81
   1   9  -3  133.91   15.85
   1   9  -2   26.59    7.98
   1   9  -2   29.78    3.33
   1   9  -1   11.49    5.58
   1   9   0  250.63   21.65
   1   9   1  402.75   28.02
   1   9   2  129.33   16.69
   1   9   3    9.09    6.74
   1   9   4   28.33    9.55
   1   9   5  147.81   19.02
   1   9   6   64.60   13.50
   1   9   7    1.73    3.08
   1   9   8   73.11   15.19
   1   9   9    5.05    8.46
   1   9  10    4.04    8.13
   1   9  11   14.49    9.03
   1  10 -10   57.28   12.62
   1  10  -9   72.20   13.62
   1  10  -8   11.68    7.38
   1  10  -7   24.82    7.66
   1  10  -6  171.03   19.20
   1  10  -5  154.33   17.81
   1  10  -4   38.57   10.20
   1  10  -3   -1.51    6.20
   1  10  -2  120.07   16.06
   1  10  -2   83.21    4.69
   1  10  -1  134.57   16.83
   1  10   0   23.56    9.14
   1  10   1   14.13    7.73
   1  10   2  215.69   22.51
   1  10   3   51.73   12.32
   1  10   4   -3.37    5.62
   1  10   5   61.16   13.31
   1  10   6   87.20   16.16
   1  10   7   58.27   14.54
   1  10   8   17.51    7.91
   1  10   9    6.55    6.70
   1  11  -8   44.34   11.30
   1  11  -7   23.88    9.18
   1  11  -6   -2.43    4.41
   1  11  -5   35.98   10.38
   1  11  -4   79.42   14.02
   1  11  -3   50.38   11.95
   1  11  -2    0.12    4.93
   1  11  -1   63.48   13.30
   1  11   0   86.64   14.53
   1  11   1   55.27   12.56
   1  11   2    8.84    6.13
   1  11   3   37.94   11.67
   1  11   4   61.08   12.91
   1  11   5   42.40   11.94
   1  11   6   -5.14    6.10
   1  11   7   37.90   12.10
   1  12  -5    3.87    7.11
   1  12  -4    9.07    6.39
   1  12  -3   47.56   11.30
   1  12  -2   38.46   10.42
   1  12  -1   19.69    9.22
   1  12   0   10.73    7.51
   1  12   1   47.56   12.86
   1  12   2   19.31    8.92
   1  12   3   -3.51    3.35
   1  12   4    5.18    7.25
   2  -9  -6   -1.10    2.88
   2  -9  -5   82.25   10.05
   2  -9  -4  244.00   17.17
   2  -9  -3   21.10    5.39
   2  -9  -2   23.25    6.58
   2  -9  -1  171.82   15.56
   2  -9   0  134.19   14.51
   2  -8  -8   15.03    4.69
   2  -8  -7  138.39   12.13
   2  -8  -6   86.58    9.30
   2  -8  -5  120.80   11.09
   2  -8  -4   14.75    4.32
   2  -8  -3  141.67   12.20
   2  -8  -2   69.68    8.86
   2  -8  -1    6.15    3.15
   2  -8   0   43.47    7.91
   2  -8   1  401.10   23.74
   2  -8   2  159.27   16.02
   2  -7  -9  177.84   13.65
   2  -7  -8   71.63    8.45
   2  -7  -7    2.33    1.97
   2  -7  -7   -3.49    3.04
   2  -7  -6  116.00    9.98
   2  -7  -5  523.83   20.55
   2  -7  -4   96.44    8.93
   2  -7  -3   49.47    6.73
   2  -7  -2  245.64   14.80
   2  -7  -1  513.61   22.37
   2  -7   0  219.68   15.43
   2  -7   1   17.00    4.88
   2  -7   2  882.70   34.45
   2  -6 -10   44.46    7.21
   2  -6  -9   72.68    8.44
   2  -6  -8  265.31   15.05
   2  -6  -8  283.58   21.02
   2  -6  -7  379.48   23.39
   2  -6  -7  369.85   16.72
   2  -6  -6   88.08   11.17
   2  -6  -6   71.59    7.18
   2  -6  -5  119.99   12.57
   2  -6  -5  114.11    8.76
   2  -6  -4  943.10   24.46
   2  -6  -3  310.23   14.43
   2  -6  -2   15.62    3.80
   2  -6  -1  157.81   11.19
   2  -6   0  302.35   16.36
   2  -6   1  782.81   27.94
   2  -5 -11  114.74   12.20
   2  -5 -10  215.78   15.56
   2  -5  -9   51.57    7.32
   2  -5  -8   11.23    3.53
   2  -5  -8   17.05    6.04
   2  -5  -7  270.57   18.99
   2  -5  -7  262.95   13.42
   2  -5  -6  419.18   22.58
   2  -5  -6  400.50   15.24
   2  -5  -5  755.29   29.58
   2  -5  -5  746.24   19.61
   2  -5  -4   -1.43    1.76
   2  -5  -4   -2.79    3.43
   2  -5  -3  688.06   18.55
   2  -5  -2  791.68   20.70
   2  -5  -1  448.15   16.54
   2  -5   0   10.14    3.35
   2  -5   6  660.56   32.00
   2  -5   7  118.22   14.61
   2  -5   8   28.19    8.67
   2  -5   9  429.75   29.99
   2  -5  10  404.88   30.64
   2  -5  11    7.97    6.55
   2  -5  12    5.61    5.94
   2  -5  13  148.92   21.18
   2  -5  14   84.20   17.46
   2  -5  15   23.11   10.71
   2  -4 -11   29.91    6.17
   2  -4 -10    2.25    2.63
   2  -4  -9   83.03    9.14
   2  -4  -8  193.10   16.42
   2  -4  -8  161.54   11.52
   2  -4  -7   34.34    4.97
   2  -4  -7   30.32    6.86
   2  -4  -6    3.70    1.89
   2  -4  -6    6.28    3.45
   2  -4  -5  892.91   30.57
   2  -4  -5  852.91   18.73
   2  -4  -4  511.71   22.36
   2  -4  -4  494.79   13.15
   2  -4  -3   15.85    2.57
   2  -4  -3   16.16    4.80
   2  -4  -2  330.43   11.16
   2  -4  -1 1765.27   27.90
   2  -4   8  305.60   23.98
   2  -4   9   53.71   11.33
   2  -4  10  158.07   19.08
   2  -4  11   36.20   10.27
   2  -4  12  287.86   27.78
   2  -4  13    5.72    5.95
   2  -4  14   32.07   11.61
   2  -4  15  100.17   19.91
   2  -3 -12  126.74   14.04
   2  -3 -11  208.60   16.94
   2  -3 -10  299.44   19.00
   2  -3  -9   12.13    4.17
   2  -3  -8  299.94   19.82
   2  -3  -8  299.52   16.05
   2  -3  -7  706.58   28.72
   2  -3  -6  650.16   26.23
   2  -3  -6  659.73   18.50
   2  -3  -5  121.90   11.11
   2  -3  -5   98.82    6.17
   2  -3  -4    9.67    1.79
   2  -3  -4    9.18    3.59
   2  -3  -3  641.54   23.09
   2  -3  -3  621.87   10.83
   2  -3  -2  293.60    7.81
   2  -3   2  876.40   25.22
   2  -3   3   52.23    7.35
   2  -3   8  313.83   23.41
   2  -3   9  481.32   30.46
   2  -3  10    0.27    5.59
   2  -3  11   19.28    7.96
   2  -3  12   76.86   14.58
   2  -3  13  144.74   20.39
   2  -3  14   39.36   12.33
   2  -3  15   21.73   10.37
   2  -3  16   24.89   10.94
   2  -2 -12   50.31    9.05
   2  -2 -11   -3.10    2.53
   2  -2 -10  264.75   18.40
   2  -2  -9  196.03   14.56
   2  -2  -8  296.92   19.34
   2  -2  -8  294.16   16.53
   2  -2  -7   93.82   10.63
   2  -2  -7   88.10    8.27
   2  -2  -6  638.55   19.38
   2  -2  -5  592.26   15.97
   2  -2  -3  721.90   23.36
   2  -2  -2 1492.58   32.43
   2  -2   0  367.81   11.14
   2  -2   1  513.91   15.74
   2  -2   2  237.65   12.48
   2  -2   3 1414.08   33.55
   2  -2   8  217.54   19.35
   2  -2   9   49.00   10.62
   2  -2  10  163.05   18.53
   2  -2  11   54.02   11.94
   2  -2  12   80.04   15.12
   2  -2  13   28.51    9.65
   2  -2  14  115.93   19.27
   2  -2  15   48.46   13.89
   2  -2  16    4.21    5.92
   2  -1 -15   48.77   11.13
   2  -1 -12  412.00   26.89
   2  -1 -11   56.36    9.64
   2  -1 -10    1.30    2.85
   2  -1  -9  263.11   17.57
   2  -1  -8 1087.14   36.05
   2  -1  -8  986.43   31.33
   2  -1  -7  379.74   17.67
   2  -1  -6   65.15    6.62
   2  -1  -5 1042.02   22.65
   2  -1  -4 1798.25   20.86
   2  -1  -4 1770.88   24.21
   2  -1  -3 1323.02   12.68
   2  -1  -3 1303.71   14.83
   2  -1   0 1453.74   20.78
   2  -1   1 3461.39   39.86
   2  -1   2 4160.93   50.77
   2  -1   3    6.00    3.36
   2  -1   8 1017.34   41.15
   2  -1   9  413.81   27.91
   2  -1  10  123.38   16.36
   2  -1  11    2.35    5.14
   2  -1  12  335.13   29.45
   2  -1  13   39.30   10.35
   2  -1  14   10.56    7.81
   2  -1  15   74.25   15.92
   2  -1  16   41.71   12.62
   2   0 -16    1.65    5.70
   2   0 -15   26.48    8.62
   2   0 -14   96.21   13.73
   2   0 -13  188.85   18.19
   2   0 -12    7.85    5.20
   2   0 -12   12.05    5.53
   2   0 -11   95.23   11.76
   2   0 -11  106.06   13.54
   2   0 -10  487.06   24.14
   2   0 -10  463.82   25.89
   2   0  -9  164.26   13.30
   2   0  -9  183.37   15.36
   2   0  -8   10.63    3.93
   2   0  -8   24.67    4.87
   2   0  -7  154.09   10.65
   2   0  -7  151.73   11.94
   2   0  -6 1013.01   24.32
   2   0  -6 1065.10   28.21
   2   0  -5  711.65   20.53
   2   0  -5  678.92   17.61
   2   0  -4 1012.64   21.56
   2   0  -4 1031.83   18.71
   2   0  -3 1715.56   23.87
   2   0  -3 1769.40   33.50
   2   0  -3 1740.95   21.22
   2   0  -2 1833.81   32.32
   2   0  -2 1806.52   20.84
   2   0  -1   85.71    6.97
   2   0  -1   93.69    5.63
   2   0   0 4592.79   40.52
   2   0   1 9945.12   70.94
   2   0   2 9827.39   80.33
   2   0   3  802.71   25.70
   2   0   8   67.77   11.67
   2   0   9  716.27   37.06
   2   0  10    9.36    5.98
   2   0  11  196.83   21.94
   2   0  12   25.79    9.89
   2   0  13  122.20   19.12
   2   0  14   88.34   17.31
   2   0  15    0.60    4.26
   2   0  16   19.24    9.57
   2   1 -16   38.34   10.13
   2   1 -15    6.08    6.18
   2   1 -14    8.75    5.87
   2   1 -13  199.38   18.38
   2   1 -12  166.68   16.29
   2   1 -11   71.70   11.39
   2   1 -11   98.09   12.07
   2   1 -10   54.16    8.36
   2   1 -10   39.33    8.17
   2   1  -9  521.17   23.44
   2   1  -9  486.79   26.14
   2   1  -8  474.25   23.79
   2   1  -8  417.29   19.62
   2   1  -8  431.29   22.99
   2   1  -7    6.84    3.17
   2   1  -7   10.33    3.53
   2   1  -6 1236.22   32.95
   2   1  -6 1219.61   27.93
   2   1  -5  619.34   21.51
   2   1  -5  600.90   18.09
   2   1  -4 3494.83   46.70
   2   1  -4 3559.63   49.78
   2   1  -4 3434.03   39.70
   2   1  -3  108.13    8.27
   2   1  -3  104.19    6.72
   2   1  -2  395.13   14.42
   2   1  -2  346.89   11.83
   2   1  -1 1590.76   27.52
   2   1  -1 1586.31   26.42
   2   1   0    2.38    2.08
   2   1   1   44.57    5.38
   2   1   2   20.90    4.99
   2   1   8  613.77   32.76
   2   1   9   37.52    9.61
   2   1  10  118.98   16.07
   2   1  11  182.03   21.23
   2   1  12  163.26   20.96
   2   1  13    4.28    6.43
   2   1  14   65.62   15.70
   2   1  15   80.51   17.22
   2   1  16   27.09   10.94
   2   2 -17   -3.71    6.48
   2   2 -16   26.62    8.80
   2   2 -15   70.15   12.86
   2   2 -14   56.32   10.82
   2   2 -13   -1.81    4.74
   2   2 -12  152.84   15.67
   2   2 -11   63.45   10.00
   2   2 -11   62.22   11.54
   2   2 -10  192.29   15.58
   2   2 -10  214.50   19.67
   2   2  -9    0.83    2.61
   2   2  -9    6.20    3.54
   2   2  -8  486.29   25.91
   2   2  -8  482.36   24.15
   2   2  -8  508.48   22.23
   2   2  -7  306.99   19.27
   2   2  -7  324.10   18.72
   2   2  -7  317.86   16.48
   2   2  -6   76.78    9.35
   2   2  -6   93.03    8.52
   2   2  -5   24.22    4.39
   2   2  -5   18.97    4.48
   2   2  -5   17.89    4.76
   2   2  -4  192.21   11.51
   2   2  -4  184.78   10.69
   2   2  -3  109.58    8.18
   2   2  -3  120.06    8.36
   2   2  -2  661.08   17.95
   2   2  -2  607.68   18.55
   2   2  -1  174.30    8.55
   2   2  -1  169.00   10.09
   2   2   0  388.53   16.09
   2   2   1  943.35   26.68
   2   2   7  220.25   19.40
   2   2   8  396.64   27.24
   2   2   9  395.12   28.56
   2   2  10   14.73    7.49
   2   2  11    9.65    7.20
   2   2  12  100.59   17.20
   2   2  13   74.81   15.20
   2   2  14    0.70    7.93
   2   2  15   -0.95    4.75
   2   3 -17   17.51    7.46
   2   3 -16    4.76    5.53
   2   3 -15   15.39    7.03
   2   3 -14  130.26   16.33
   2   3 -13  253.98   21.45
   2   3 -12   17.34    7.42
   2   3 -11   14.01    6.47
   2   3 -10  318.76   24.55
   2   3 -10  313.89   20.56
   2   3  -9  413.14   26.68
   2   3  -9  401.82   21.86
   2   3  -8    4.26    3.97
   2   3  -8    3.46    2.65
   2   3  -7   72.16   10.37
   2   3  -7   65.64    8.76
   2   3  -7   68.30    8.53
   2   3  -6  718.07   30.20
   2   3  -6  692.48   24.55
   2   3  -5  410.38   18.24
   2   3  -5  413.94   18.24
   2   3  -4  241.46   13.01
   2   3  -4  235.40   13.38
   2   3  -3  182.30   10.32
   2   3  -3  217.57   12.64
   2   3  -2  666.10   17.56
   2   3  -2  673.81   22.03
   2   3  -1  473.73   13.25
   2   3   6  474.19   27.36
   2   3   7  165.96   17.39
   2   3   8   -8.66    6.76
   2   3   9  363.89   28.05
   2   3  10   46.35   11.75
   2   3  11  152.13   20.43
   2   3  12   10.06    6.69
   2   3  13   71.49   15.68
   2   3  14   49.05   14.31
   2   3  15   23.96    8.92
   2   4 -17   14.20    7.92
   2   4 -16   39.41   12.02
   2   4 -15   84.53   13.77
   2   4 -14  -11.84    7.13
   2   4 -13   93.15   13.56
   2   4 -12  144.07   16.08
   2   4 -11  157.07   15.89
   2   4 -10   -0.03    4.97
   2   4  -9  163.18   17.84
   2   4  -9  211.94   16.70
   2   4  -8  376.18   25.63
   2   4  -8  352.50   21.31
   2   4  -8  395.46   21.82
   2   4  -7  252.13   20.37
   2   4  -7  247.46   16.69
   2   4  -7  242.76   16.50
   2   4  -6    9.13    4.55
   2   4  -6   13.42    4.91
   2   4  -5  132.46   10.65
   2   4  -5  135.53   11.52
   2   4  -4 1325.19   30.39
   2   4  -4 1330.53   34.53
   2   4  -3  670.84   19.75
   2   4  -3  696.85   24.74
   2   4  -2    9.55    2.77
   2   4  -1 1096.13   18.69
   2   4   5  386.28   24.17
   2   4   6   -5.09    4.50
   2   4   7  341.33   25.24
   2   4   8  543.98   33.36
   2   4   9    4.70    6.01
   2   4  10   -2.22    5.75
   2   4  11   84.13   15.95
   2   4  12   46.65   12.72
   2   4  13   15.57    8.93
   2   4  14    6.05    5.26
   2   5 -16    0.26    3.96
   2   5 -15   52.43   12.45
   2   5 -14   47.70   10.65
   2   5 -13   28.46    9.42
   2   5 -12   12.28    6.45
   2   5 -11  110.32   14.03
   2   5 -10  367.91   24.11
   2   5  -9  191.93   16.79
   2   5  -8  182.04   15.67
   2   5  -8  159.54   15.02
   2   5  -7  895.41   40.60
   2   5  -7  851.66   31.62
   2   5  -7  914.67   33.29
   2   5  -6  997.73   34.10
   2   5  -5  243.67   14.61
   2   5  -5  241.08   16.69
   2   5  -4   58.19    6.66
   2   5  -4   48.94    8.13
   2   5  -3   83.58    6.98
   2   5  -3   81.88    9.79
   2   5  -2  591.92   15.96
   2   5  -1    3.99    1.55
   2   5   3    3.33    4.91
   2   5   4   55.82    9.84
   2   5   5  491.96   28.62
   2   5   6  336.97   25.06
   2   5   7   25.14    8.09
   2   5   8   90.08   14.78
   2   5   9  199.05   22.24
   2   5  10  121.90   18.75
   2   5  11   20.95    9.35
   2   5  12   29.18   11.44
   2   5  13   82.19   17.08
   2   5  14   40.48   11.92
   2   6 -15    0.74    4.63
   2   6 -14   19.58    7.86
   2   6 -13   84.80   14.21
   2   6 -12   69.08   12.69
   2   6 -11    0.46    4.65
   2   6 -10   35.91    8.74
   2   6  -9   59.20   10.18
   2   6  -8   15.98    6.40
   2   6  -8   14.14    5.03
   2   6  -7   73.77   10.62
   2   6  -7   93.35   10.60
   2   6  -6  465.28   21.80
   2   6  -6  460.34   24.69
   2   6  -5  486.12   24.86
   2   6  -4   50.51    6.36
   2   6  -4   52.56    8.90
   2   6  -3   24.90    6.89
   2   6  -3   33.99    4.69
   2   6  -2  106.71    6.58
   2   6  -2  105.06   11.76
   2   6  -1  302.36   20.05
   2   6   0  576.40   27.97
   2   6   1    1.09    4.01
   2   6   2  231.20   19.00
   2   6   3  323.37   23.30
   2   6   4  155.30   16.24
   2   6   5   14.96    6.73
   2   6   6  154.79   17.99
   2   6   7  255.38   23.94
   2   6   8   72.26   14.14
   2   6   9    1.10    5.55
   2   6  10   51.83   13.04
   2   6  11  117.55   19.29
   2   6  12    7.13    7.03
   2   6  13    3.41    7.13
   2   7 -14    2.22    4.78
   2   7 -13   13.76    6.62
   2   7 -12   55.58   12.17
   2   7 -11  103.46   14.94
   2   7 -10   17.39    7.41
   2   7  -9    8.08    5.42
   2   7  -8   70.61   11.55
   2   7  -7  141.05   13.12
   2   7  -7  149.95   15.78
   2   7  -6   86.90    9.95
   2   7  -6   95.02   12.49
   2   7  -5   16.50    6.52
   2   7  -4  104.80    8.62
   2   7  -4  108.26   12.74
   2   7  -3  214.14   10.81
   2   7  -3  251.44   19.37
   2   7  -2   39.41    3.78
   2   7  -2   36.26    8.32
   2   7  -1   12.40    5.92
   2   7   0  230.50   19.39
   2   7   1  200.19   18.71
   2   7   2   28.99    8.69
   2   7   3  104.75   14.92
   2   7   4   91.61   13.24
   2   7   5  127.51   16.46
   2   7   6   15.13    7.21
   2   7   7   44.76   11.59
   2   7   8  205.01   23.35
   2   7   9   50.59   12.36
   2   7  10    2.35    7.05
   2   7  11   -4.65    4.32
   2   7  12   32.91   12.68
   2   8 -13   34.52   10.61
   2   8 -12    2.18    5.40
   2   8 -11   30.62    9.54
   2   8 -10   57.75   11.75
   2   8  -9  135.85   16.56
   2   8  -8    2.09    5.23
   2   8  -7   88.07   13.64
   2   8  -7   58.11    8.94
   2   8  -6  200.92   14.54
   2   8  -6  236.25   20.57
   2   8  -5   99.95   13.92
   2   8  -4    0.96    4.55
   2   8  -4    6.61    2.70
   2   8  -3   27.74    8.20
   2   8  -3   21.71    3.74
   2   8  -2  289.73   22.23
   2   8  -1   51.83   10.29
   2   8   0   23.27    7.77
   2   8   1  120.55   15.98
   2   8   2  339.56   26.48
   2   8   3   85.08   14.77
   2   8   4    6.95    6.07
   2   8   5   41.36   10.25
   2   8   6   61.03   13.98
   2   8   7   39.83   10.98
   2   8   8   -7.56    6.86
   2   8   9   27.92   10.43
   2   8  10   23.38   10.46
   2   8  11   20.15   10.67
   2   9 -12   85.57   14.66
   2   9 -11   16.58    8.82
   2   9 -10   -3.58    3.48
   2   9  -9   44.13   11.00
   2   9  -8  181.36   19.78
   2   9  -7   46.97   10.95
   2   9  -6   26.18    8.38
   2   9  -5  172.29   18.62
   2   9  -4  112.58   15.20
   2   9  -3  109.68    6.63
   2   9  -3  114.47   15.46
   2   9  -2   -4.43    5.78
   2   9  -1   82.39   13.89
   2   9   0  149.87   18.25
   2   9   1   18.33    8.34
   2   9   2   25.90    9.41
   2   9   3   56.58   13.51
   2   9   4   88.23   15.07
   2   9   4   98.26   16.28
   2   9   5    3.65    5.15
   2   9   6   11.38    7.31
   2   9   7   58.49   13.79
   2   9   8   50.92   13.88
   2   9   9    5.22    7.18
   2  10 -10   14.42    8.11
   2  10  -9    9.18    6.70
   2  10  -8   38.43   10.58
   2  10  -7  117.30   17.58
   2  10  -6  106.65   15.84
   2  10  -5  -10.03    6.48
   2  10  -4   26.25   10.06
   2  10  -3  139.54   17.72
   2  10  -2   95.99   14.86
   2  10  -1    2.79    5.05
   2  10   0   25.80    9.66
   2  10   1  137.29   19.23
   2  10   2   69.54   14.51
   2  10   3    1.59    6.65
   2  10   4   21.66    9.26
   2  10   5   77.88   15.87
   2  10   6   69.44   15.92
   2  10   7    0.24    3.38
   2  10   8   41.64   12.15
   2  11  -7   -1.91    5.70
   2  11  -6   18.15    7.96
   2  11  -5   37.44   10.95
   2  11  -4   10.33    6.01
   2  11  -3   -8.26    7.24
   2  11  -2   41.94   11.11
   2  11  -1   43.57   12.04
   2  11   0    6.30    6.15
   2  11   1   11.06    7.03
   2  11   2   41.35   12.11
   2  11   3   51.41   13.80
   2  11   4    8.60    6.55
   2  11   5    1.58    2.55
   2  12  -2   -1.62    5.63
   2  12  -1    3.17    6.83
   2  12   0   31.65   11.76
   2  12   1   15.08    8.55
   3 -10  -3  201.68   17.14
   3 -10  -2   75.69   11.29
   3  -9  -5  127.61   11.81
   3  -9  -4   50.87    8.07
   3  -9  -3    1.33    2.90
   3  -9  -2   62.86    9.64
   3  -9  -1   10.47    3.84
   3  -9   0   21.82    6.26
   3  -8  -7   43.29    6.29
   3  -8  -6    3.16    2.46
   3  -8  -5   44.72    6.42
   3  -8  -4  155.73   12.25
   3  -8  -3  216.41   14.84
   3  -8  -2   65.95    8.52
   3  -8  -1    6.75    3.24
   3  -7  -8    5.01    1.99
   3  -7  -7  126.59    9.23
   3  -7  -6  211.34   11.89
   3  -7  -5  148.56   10.16
   3  -7  -4   33.78    5.10
   3  -7  -3  335.36   16.42
   3  -7  -2  494.68   20.73
   3  -7  -1  210.36   14.45
   3  -6  -9  268.00   13.14
   3  -6  -8  229.29   11.43
   3  -6  -7   10.25    2.64
   3  -6  -6   98.25   13.02
   3  -6  -6   84.13    6.68
   3  -6  -5  491.78   15.80
   3  -6  -4  365.29   14.09
   3  -6  -3   69.59    6.66
   3  -6  -2  373.99   16.06
   3  -6   7  499.27   30.87
   3  -6   8  294.09   25.03
   3  -6   9   12.95    7.38
   3  -6  10  138.08   19.29
   3  -6  11    9.41    7.60
   3  -6  12   37.53   11.11
   3  -6  13   -6.79    6.39
   3  -6  14   50.64   14.95
   3  -5 -10   91.86    8.22
   3  -5  -9    4.44    2.50
   3  -5  -8   96.31    6.85
   3  -5  -7  449.82   26.61
   3  -5  -7  455.32   13.60
   3  -5  -6   70.02   10.67
   3  -5  -6   70.79    5.08
   3  -5  -5  124.60   13.52
   3  -5  -5  105.68    6.08
   3  -5  -4  255.17    9.48
   3  -5  -3  748.54   17.56
   3  -5   4  996.97   35.92
   3  -5   5  259.57   19.80
   3  -5   6  151.28   16.09
   3  -5   7    4.68    4.86
   3  -5   8  320.74   25.84
   3  -5   9  502.36   33.61
   3  -5  10   24.84    9.57
   3  -5  11   14.37    8.01
   3  -5  12   48.99   12.62
   3  -5  13  121.45   20.13
   3  -5  14   24.86   10.49
   3  -4 -10  158.12   11.21
   3  -4  -9  110.57    8.63
   3  -4  -8    1.14    0.91
   3  -4  -7  258.95   19.75
   3  -4  -7  231.58    8.92
   3  -4  -6  359.98   22.46
   3  -4  -6  348.85    9.12
   3  -4  -5  514.26   26.07
   3  -4  -5  492.13    9.38
   3  -4  -4  201.66   16.11
   3  -4  -4  180.92    5.36
   3  -4   2  457.06   20.31
   3  -4   3  326.85   18.79
   3  -4   4    6.42    4.94
   3  -4   5   83.39   11.20
   3  -4   6  263.29   20.53
   3  -4   7  571.60   31.64
   3  -4   8    9.12    6.61
   3  -4   9  128.55   17.25
   3  -4  10  347.03   28.57
   3  -4  11   15.86    8.61
   3  -4  12   12.80    7.38
   3  -4  13   57.14   12.45
   3  -4  14   94.47   18.51
   3  -4  15   32.77   12.68
   3  -3 -11   90.09   10.04
   3  -3 -10  123.74   10.94
   3  -3  -9   -0.68    1.74
   3  -3  -7   26.11    3.41
   3  -3  -7   28.05    6.78
   3  -3  -6    1.82    1.05
   3  -3  -6   -0.29    4.24
   3  -3   0  874.03   20.57
   3  -3   1  759.40   22.36
   3  -3   2   90.55    8.87
   3  -3   3  481.68   21.90
   3  -3   4  509.53   24.08
   3  -3   5    6.69    5.33
   3  -3   6   75.56   11.34
   3  -3   7  337.66   23.92
   3  -3   8  329.99   25.11
   3  -3   9   72.69   13.15
   3  -3  10  133.27   17.95
   3  -3  11   37.58   11.15
   3  -3  12  153.19   21.15
   3  -3  13   15.17    8.12
   3  -3  14   -7.05    7.36
   3  -3  15   92.28   19.66
   3  -2 -13    9.91    5.52
   3  -2 -12   19.62    5.41
   3  -2 -12   19.12    5.71
   3  -2 -11  314.77   18.14
   3  -2 -11  309.12   19.49
   3  -2 -10  521.51   21.48
   3  -2 -10  541.71   23.99
   3  -2  -9  282.94   14.32
   3  -2  -9  273.94   15.55
   3  -2  -8   72.77    6.62
   3  -2  -8   70.64    7.26
   3  -2  -7 1180.82   39.66
   3  -2  -7 1183.99   22.07
   3  -2  -7 1189.05   25.61
   3  -2  -6  748.57   16.80
   3  -2  -6  768.87   13.97
   3  -2  -1  181.29    6.96
   3  -2   0   98.88    6.79
   3  -2   1  894.98   23.33
   3  -2   2  583.09   21.30
   3  -2   3  113.33   10.85
   3  -2   4  903.80   31.80
   3  -2   7   49.27    9.77
   3  -2   8  109.93   15.11
   3  -2   9  406.77   29.07
   3  -2  10   36.19    9.82
   3  -2  11   -6.42    6.08
   3  -2  12   25.34    9.75
   3  -2  13   64.16   14.73
   3  -2  14   27.57   12.58
   3  -2  15    6.30    7.73
   3  -1 -14   52.22    9.57
   3  -1 -13  190.36   15.97
   3  -1 -12  177.37   14.91
   3  -1 -12  135.94   14.63
   3  -1 -11   27.70    6.31
   3  -1 -11   29.87    6.81
   3  -1 -10  169.64   12.46
   3  -1 -10  171.89   14.44
   3  -1  -9  482.72   18.95
   3  -1  -9  538.37   23.35
   3  -1  -8  455.87   25.46
   3  -1  -8  436.18   16.33
   3  -1  -8  447.64   19.48
   3  -1  -7   -0.13    1.54
   3  -1  -7   -0.99    2.18
   3  -1  -6  302.29   10.47
   3  -1  -6  276.47   12.07
   3  -1  -5 1143.73   17.50
   3  -1  -5 1163.54   20.63
   3  -1  -4  413.10    9.25
   3  -1  -4  423.51    9.95
   3  -1  -3    0.50    1.08
   3  -1  -2   50.79    3.41
   3  -1  -1 2422.25   28.76
   3  -1   0  701.40   18.59
   3  -1   1  171.28   10.76
   3  -1   2 1781.58   37.69
   3  -1   3 1530.40   38.50
   3  -1   4   98.41   11.28
   3  -1   7 1032.06   41.61
   3  -1   8  400.43   27.79
   3  -1   9   -1.75    6.29
   3  -1  10  187.23   21.05
   3  -1  11  166.66   20.75
   3  -1  12   22.15    9.53
   3  -1  13    8.43    7.85
   3  -1  14   49.04   13.01
   3  -1  15   36.96   13.87
   3   0 -14   18.35    5.83
   3   0 -13    9.99    5.04
   3   0 -12  138.66   13.32
   3   0 -12  137.81   15.65
   3   0 -11  155.59   13.10
   3   0 -11  122.19   13.85
   3   0 -10   95.49    9.96
   3   0 -10   87.74   11.07
   3   0  -9   14.72    3.99
   3   0  -9   15.12    4.39
   3   0  -8  371.82   22.78
   3   0  -8  377.88   16.05
   3   0  -8  367.85   19.01
   3   0  -7  443.82   23.67
   3   0  -7  446.04   16.09
   3   0  -7  434.96   19.07
   3   0  -6  141.59    9.92
   3   0  -6  150.51    8.58
   3   0  -5  389.38   14.79
   3   0  -5  395.89   12.90
   3   0  -4 2002.36   30.38
   3   0  -4 1916.53   26.83
   3   0  -3  772.02   26.20
   3   0  -3  766.53   17.09
   3   0  -2  600.64   22.53
   3   0  -2  566.70   16.01
   3   0  -1   92.30    6.52
   3   0   0  654.29   19.34
   3   0   1 4167.41   54.21
   3   0   2   79.79    8.62
   3   0   3  145.24   12.72
   3   0   7  210.02   19.49
   3   0   8  477.49   30.90
   3   0   9  432.65   30.36
   3   0  10    0.82    6.02
   3   0  11   28.89   11.01
   3   0  12  231.41   25.82
   3   0  13  101.25   18.58
   3   0  14   27.80   10.66
   3   0  15   -3.33    7.07
   3   1 -15    3.56    4.26
   3   1 -14  116.67   13.59
   3   1 -13   17.55    6.25
   3   1 -12    8.03    4.89
   3   1 -12   -3.34    3.44
   3   1 -11   13.27    4.58
   3   1 -11    5.72    3.51
   3   1 -10  227.42   15.36
   3   1 -10  223.28   18.41
   3   1  -9  134.70   11.17
   3   1  -9  126.97   13.10
   3   1  -8   52.71    8.96
   3   1  -8   55.19    7.07
   3   1  -8   44.69    7.56
   3   1  -7  303.25   17.47
   3   1  -7  292.04   14.46
   3   1  -6  448.82   19.98
   3   1  -6  456.18   22.91
   3   1  -6  459.81   16.89
   3   1  -5  309.83   15.43
   3   1  -5  334.37   13.85
   3   1  -4   23.09    3.96
   3   1  -4   17.94    4.37
   3   1  -3  107.11    9.72
   3   1  -3   76.89    6.67
   3   1  -2  423.66   18.38
   3   1  -2  394.14   15.31
   3   1  -1  394.52   16.35
   3   1   0  243.31   12.63
   3   1   1  663.80   22.94
   3   1   2  915.92   29.21
   3   1   3  562.55   25.07
   3   1   7  214.00   19.89
   3   1   8   29.23    9.28
   3   1   9  164.80   19.16
   3   1  10  234.76   23.86
   3   1  11  176.36   21.91
   3   1  12    5.11    5.99
   3   1  13   96.43   17.34
   3   1  14  153.55   22.78
   3   1  15   55.74   15.08
   3   2 -15   11.86    6.88
   3   2 -14    4.49    3.93
   3   2 -13   77.01   11.35
   3   2 -12  291.89   20.32
   3   2 -11  101.02   13.97
   3   2 -11  145.26   13.66
   3   2 -10    2.47    2.98
   3   2 -10    3.78    3.36
   3   2  -9   42.14    6.97
   3   2  -9   41.68    8.31
   3   2  -8  436.52   24.24
   3   2  -8  438.80   24.87
   3   2  -8  477.10   20.94
   3   2  -7  155.90   13.75
   3   2  -7  163.52   14.63
   3   2  -7  190.69   12.82
   3   2  -6    3.60    2.56
   3   2  -6    4.00    3.27
   3   2  -6    2.38    3.50
   3   2  -5  728.23   22.97
   3   2  -4  278.62   16.00
   3   2  -4  251.22   13.54
   3   2  -3    1.65    2.52
   3   2  -3    3.57    2.63
   3   2  -2   38.28    5.83
   3   2  -2   42.28    5.98
   3   2  -1  800.68   25.47
   3   2   0  880.49   28.26
   3   2   1  133.12   11.16
   3   2   2   20.70    5.30
   3   2   6   86.01   12.92
   3   2   7  244.22   21.66
   3   2   8  377.63   28.21
   3   2   9   36.44   10.39
   3   2  10   15.70    8.20
   3   2  11  120.67   18.59
   3   2  12    0.05    6.39
   3   2  13    5.92    7.55
   3   2  14   48.97   15.06
   3   3 -15   73.87   11.78
   3   3 -14   80.11   12.03
   3   3 -13   -3.63    4.27
   3   3 -12   81.01   11.46
   3   3 -11  280.27   19.84
   3   3 -10  143.04   16.90
   3   3 -10  153.01   14.07
   3   3  -9    3.21    3.77
   3   3  -9   -0.03    3.14
   3   3  -8   13.66    4.76
   3   3  -8   14.34    5.18
   3   3  -8   19.02    6.26
   3   3  -7  620.52   29.65
   3   3  -7  604.24   27.86
   3   3  -7  597.26   24.26
   3   3  -6  766.55   29.67
   3   3  -6  682.00   29.68
   3   3  -6  701.50   25.33
   3   3  -5   34.55    6.18
   3   3  -4  803.26   26.80
   3   3  -4  806.43   26.71
   3   3  -3  181.87   12.15
   3   3  -3  190.23   13.15
   3   3  -2  699.88   22.10
   3   3  -2  782.70   26.62
   3   3  -1   25.01    5.61
   3   3   0  125.23   12.15
   3   3   5  361.58   24.46
   3   3   6   18.59    7.06
   3   3   7   37.54   10.04
   3   3   8  254.61   24.00
   3   3   9  219.12   23.26
   3   3  10  110.24   17.86
   3   3  11   -0.21    5.44
   3   3  12    7.64    8.45
   3   3  13   34.63   11.53
   3   3  14   27.61   11.14
   3   4 -16   12.25    6.59
   3   4 -15   -2.63    3.95
   3   4 -14   56.85   10.88
   3   4 -13  104.87   13.84
   3   4 -12   61.99   10.80
   3   4 -11   -2.06    4.32
   3   4 -10  321.79   21.19
   3   4  -9  113.88   12.62
   3   4  -8  324.05   24.36
   3   4  -8  331.31   20.18
   3   4  -7   40.73    7.34
   3   4  -7   31.88    7.02
   3   4  -7   37.04    8.09
   3   4  -6  411.06   22.07
   3   4  -6  418.36   21.52
   3   4  -5  988.93   32.22
   3   4  -4   49.41    7.80
   3   4  -4   44.46    6.47
   3   4  -3   -1.86    3.49
   3   4  -3    4.52    2.45
   3   4  -2  334.88   14.67
   3   4  -2  320.99   18.97
   3   4  -1  531.79   24.74
   3   4   0  343.51   20.82
   3   4   2  513.89   25.78
   3   4   3  881.68   35.16
   3   4   4   85.03   12.33
   3   4   5   -0.67    5.73
   3   4   6  108.45   15.16
   3   4   7  161.19   18.99
   3   4   8   46.19   11.26
   3   4   9  -14.51    8.22
   3   4  10   95.72   17.11
   3   4  11  113.16   18.78
   3   4  12    4.81    7.63
   3   4  13   21.81    9.35
   3   5 -16    9.09    6.25
   3   5 -15   36.51    9.80
   3   5 -14   26.07    7.90
   3   5 -13   14.29    6.82
   3   5 -12  127.29   15.92
   3   5 -11  198.27   18.62
   3   5 -10    3.98    4.93
   3   5  -9    3.84    4.97
   3   5  -8  164.54   15.62
   3   5  -7  163.67   15.02
   3   5  -7  146.63   14.52
   3   5  -6    6.45    4.84
   3   5  -6   11.02    4.51
   3   5  -5  327.20   20.26
   3   5  -4  437.92   19.47
   3   5  -4  473.23   24.19
   3   5  -3  236.29   17.51
   3   5  -3  239.55   13.20
   3   5  -2  132.01    8.99
   3   5  -2  158.18   14.70
   3   5  -1  302.06   20.66
   3   5   0  741.73   32.83
   3   5   1  354.73   23.54
   3   5   2  101.97   13.38
   3   5   3  198.80   18.36
   3   5   4  350.09   24.85
   3   5   5  258.94   22.56
   3   5   6    5.67    5.22
   3   5   7   44.45   11.30
   3   5   8  206.52   22.87
   3   5   9  136.76   19.36
   3   5  10    2.10    7.16
   3   5  11   37.25   12.80
   3   5  12   63.29   16.16
   3   5  13   43.92   14.96
   3   6 -15   21.12    8.24
   3   6 -14   24.31    9.55
   3   6 -13   22.42    8.54
   3   6 -12    6.42    6.52
   3   6 -11  106.74   13.93
   3   6 -10  117.35   14.35
   3   6  -9   25.66    7.83
   3   6  -8   58.67   10.13
   3   6  -7  117.99   12.97
   3   6  -7  136.51   14.76
   3   6  -6  332.62   19.65
   3   6  -6  377.59   23.61
   3   6  -5  111.47   13.07
   3   6  -4   37.10    8.82
   3   6  -4   46.70    6.69
   3   6  -3   55.52    6.27
   3   6  -3   41.15    8.91
   3   6  -2  288.76   20.75
   3   6  -1   69.61   11.58
   3   6   0   -2.19    4.77
   3   6   1   60.86   11.10
   3   6   2  226.33   20.96
   3   6   3  114.66   14.58
   3   6   4    0.11    5.22
   3   6   5  267.70   24.27
   3   6   6  223.27   22.89
   3   6   7   75.30   14.33
   3   6   8    2.27    4.56
   3   6   9   72.15   15.74
   3   6  10   69.57   16.63
   3   6  11    0.19    8.16
   3   6  12    6.04    5.56
   3   7 -14    3.94    4.78
   3   7 -13   47.06   10.68
   3   7 -12   50.46   11.31
   3   7 -11   17.06    6.81
   3   7 -10   46.15   10.74
   3   7  -9   14.40    7.22
   3   7  -8  203.93   19.27
   3   7  -7   30.61    7.77
   3   7  -7   14.29    5.51
   3   7  -6    1.44    4.72
   3   7  -6    4.54    3.93
   3   7  -5  113.97   14.25
   3   7  -4   76.28    8.10
   3   7  -4   65.47   11.10
   3   7  -3   29.98    8.33
   3   7  -3   19.00    4.03
   3   7  -2   36.98    9.14
   3   7  -1  206.12   19.74
   3   7   0  150.02   17.39
   3   7   1   12.28    5.53
   3   7   2   89.01   14.72
   3   7   3  183.43   19.61
   3   7   3  187.13   20.96
   3   7   4   70.89   13.20
   3   7   5    1.28    4.73
   3   7   6   74.46   14.17
   3   7   7  179.00   22.40
   3   7   8   23.61    8.68
   3   7   9    7.28    6.26
   3   7  10   14.04    9.05
   3   7  11   11.33    7.69
   3   8 -12   38.86   10.60
   3   8 -11  107.06   16.54
   3   8 -10    2.56    5.61
   3   8  -9    3.54    5.18
   3   8  -8   71.88   12.14
   3   8  -7  172.20   18.53
   3   8  -6   73.08   12.70
   3   8  -5    1.01    5.11
   3   8  -4   80.68    7.95
   3   8  -4   80.35   13.72
   3   8  -3  192.10   19.50
   3   8  -2  119.07   15.97
   3   8  -1    5.66    6.12
   3   8   0   97.75   15.69
   3   8   1  104.35   16.11
   3   8   2   60.67   13.34
   3   8   3   -0.42    4.93
   3   8   3   -1.78    5.89
   3   8   4    4.27    5.20
   3   8   5    7.10    6.30
   3   8   6    1.43    5.48
   3   8   7   16.58    8.60
   3   8   8   33.84   10.37
   3   8   9   41.35   14.00
   3   9 -11   16.45    7.72
   3   9 -10   35.80   10.87
   3   9  -9   25.49    9.48
   3   9  -8   30.11   10.46
   3   9  -7    8.56    6.11
   3   9  -6   99.54   15.46
   3   9  -5   70.15   13.03
   3   9  -4    7.36    5.81
   3   9  -3    0.04    5.64
   3   9  -2   62.24   12.81
   3   9  -1   56.35   12.71
   3   9   0    4.11    5.28
   3   9   1   43.83   11.01
   3   9   2  156.52   20.59
   3   9   3  148.57   19.59
   3   9   3  159.48   21.33
   3   9   4   50.35   11.73
   3   9   5   -0.16    5.92
   3   9   6   73.23   15.27
   3   9   7   41.39   11.40
   3   9   8   15.16    9.53
   3  10  -8   66.75   13.51
   3  10  -7   32.86   10.22
   3  10  -6  -13.22    7.21
   3  10  -5   52.71   12.76
   3  10  -4   75.89   15.13
   3  10  -3   69.44   13.71
   3  10  -2    6.08    7.60
   3  10  -1   30.25   10.66
   3  10   0   99.25   17.33
   3  10   1   35.23   11.35
   3  10   2  -12.58    8.54
   3  10   3   21.59    9.68
   3  10   3   44.34   12.91
   3  10   4   62.21   14.31
   3  10   5    8.21    7.40
   3  11  -5    4.50    5.77
   3  11  -4    3.20    6.94
   3  11  -3   44.90   13.05
   3  11  -2   50.02   12.84
   3  11  -1    3.43    4.36
   3  11   0    7.02    8.47
   3  11   1   39.99   13.49
   3  11   2   30.26   11.68
   4  -9  -4    9.82    3.56
   4  -8  -5  128.33   10.04
   4  -7  -7  165.50    8.25
   4  -7  -6   50.80    5.06
   4  -7  10   26.65    9.12
   4  -7  11  -11.23    7.48
   4  -7  12   -2.55    6.62
   4  -7  13   -1.69    5.32
   4  -6   5  116.26   14.30
   4  -6   6   60.09   11.02
   4  -6   7   82.34   13.51
   4  -6   8    4.56    6.89
   4  -6   9  203.32   22.78
   4  -6  10  344.92   30.09
   4  -6  11  117.21   18.59
   4  -6  12    2.16    4.32
   4  -6  13   13.27    8.88
   4  -5   3  620.54   27.55
   4  -5   4  808.58   33.93
   4  -5   5  107.27   13.47
   4  -5   6    8.97    5.87
   4  -5   7  233.84   21.59
   4  -5   8  233.63   22.67
   4  -5   9   15.51    7.76
   4  -5  10  101.70   16.94
   4  -5  11  159.36   21.92
   4  -5  12   35.48   12.29
   4  -5  13    4.91    7.83
   4  -5  14   20.74    9.83
   4  -4 -10  147.38    7.20
   4  -4  -9   12.28    1.61
   4  -4  -9   12.71    1.49
   4  -4  -5   68.59   10.73
   4  -4   1  594.10   22.16
   4  -4   2  393.05   19.94
   4  -4   3   -0.32    3.56
   4  -4   4  450.54   24.76
   4  -4   5  223.67   18.65
   4  -4   6   89.23   12.81
   4  -4   7    4.10    5.02
   4  -4   8  102.17   15.57
   4  -4   9  211.18   22.59
   4  -4  10   92.23   15.83
   4  -4  11  -11.44    8.10
   4  -4  12   37.91   11.90
   4  -4  13   38.72   13.26
   4  -4  14   25.18   12.90
   4  -3 -11   -2.56    1.77
   4  -3 -10  135.41    7.74
   4  -3 -10  125.17    7.90
   4  -3  -9  183.16    7.28
   4  -3  -9  188.22    7.75
   4  -3  -6  518.18   28.65
   4  -3  -5  736.55   33.65
   4  -3  -1  475.72   13.61
   4  -3   0  284.37   13.03
   4  -3   1    4.36    2.97
   4  -3   2  732.00   26.15
   4  -3   3  482.04   23.20
   4  -3   4   55.02    8.84
   4  -3   5  106.67   13.19
   4  -3   6  203.22   18.80
   4  -3   7   35.38    9.37
   4  -3   8   31.47    9.28
   4  -3   9    1.90    5.30
   4  -3  10   63.91   13.86
   4  -3  11  102.34   17.63
   4  -3  12   10.62    7.36
   4  -3  13   23.16   10.66
   4  -3  14   21.18   10.55
   4  -2 -12  152.81   11.15
   4  -2 -11  181.76   11.37
   4  -2 -10   40.77    5.20
   4  -2 -10   36.57    5.53
   4  -2  -9  176.88   10.55
   4  -2  -9  164.28    8.47
   4  -2  -8   50.58    4.94
   4  -2  -8   44.87    3.82
   4  -2  -7  714.51   13.44
   4  -2  -7  664.39   10.90
   4  -2  -6   59.77   10.07
   4  -2  -2    0.52    0.95
   4  -2  -1  215.51    9.72
   4  -2   0  317.85   14.11
   4  -2   1  195.88   12.55
   4  -2   2   -2.20    3.57
   4  -2   3   57.60    8.87
   4  -2   4  316.79   20.62
   4  -2   5  154.39   15.75
   4  -2   6    1.93    4.87
   4  -2   7  200.68   19.70
   4  -2   8  259.43   23.57
   4  -2   9  229.68   23.49
   4  -2  10   23.82    9.18
   4  -2  11   29.12    9.20
   4  -2  12   82.31   15.71
   4  -2  13   19.31    9.02
   4  -2  14   -9.81    8.80
   4  -1 -12   -3.26    2.88
   4  -1 -11   99.96    9.06
   4  -1 -11   88.67   10.43
   4  -1 -10  317.02   14.73
   4  -1 -10  286.55   16.96
   4  -1  -9   -1.37    2.11
   4  -1  -9    0.54    2.49
   4  -1  -8    4.46    2.17
   4  -1  -8    1.91    1.80
   4  -1  -7  206.01    9.11
   4  -1  -7  235.54   11.21
   4  -1  -6  639.75   30.57
   4  -1  -6  593.57   15.28
   4  -1  -5  378.90   22.83
   4  -1  -5  354.54   10.90
   4  -1  -5  375.57   10.50
   4  -1  -4  190.01    6.99
   4  -1  -4  186.40    6.23
   4  -1  -4  187.51    8.38
   4  -1  -3  809.01   15.22
   4  -1  -2  232.63    9.81
   4  -1  -1  809.79   21.12
   4  -1   0   19.24    4.40
   4  -1   1  665.85   23.91
   4  -1   2 1784.93   42.46
   4  -1   3 2402.37   53.17
   4  -1   4  153.51   14.73
   4  -1   5  138.46   15.26
   4  -1   6  452.98   28.05
   4  -1   7   21.05    7.00
   4  -1   8   98.65   15.39
   4  -1   9  297.75   27.16
   4  -1  10  217.25   23.93
   4  -1  11   34.00   10.91
   4  -1  12   22.26    8.08
   4  -1  13   57.99   13.82
   4  -1  14   58.43   14.78
   4   0 -13   59.87    8.60
   4   0 -12  143.85   12.56
   4   0 -11   63.04    9.65
   4   0 -11   55.18    7.44
   4   0 -10   51.82    8.33
   4   0 -10   43.33    6.36
   4   0  -9  203.69   12.47
   4   0  -9  205.32   14.69
   4   0  -8   57.24    7.31
   4   0  -8   46.51    5.87
   4   0  -7  313.20   15.39
   4   0  -7  286.47   13.11
   4   0  -6   27.58    4.61
   4   0  -6   32.97    4.57
   4   0  -6   34.72    7.62
   4   0  -5  659.64   19.57
   4   0  -5  665.48   18.28
   4   0  -4 1467.88   42.97
   4   0  -4 1306.21   26.62
   4   0  -3  108.27    8.27
   4   0  -2   43.89    5.07
   4   0  -1  683.00   21.19
   4   0   0  511.07   20.12
   4   0   1  105.53   10.34
   4   0   2 1453.38   39.61
   4   0   3 2129.35   51.31
   4   0   4  626.07   30.25
   4   0   5   14.34    6.57
   4   0   6  433.07   28.03
   4   0   7  155.22   17.66
   4   0   8  291.07   25.66
   4   0   9   10.95    7.83
   4   0  10   41.60   11.92
   4   0  11  160.32   22.35
   4   0  12  108.20   18.94
   4   0  13   -0.98    5.33
   4   0  14    8.94    9.00
   4   1 -13    3.94    3.13
   4   1 -12   78.82    9.85
   4   1 -11  181.92   14.02
   4   1 -11  164.45   16.10
   4   1 -10  213.18   14.29
   4   1 -10  215.04   17.61
   4   1  -9   95.27   11.08
   4   1  -9   90.27    9.21
   4   1  -8    2.92    2.22
   4   1  -8    0.70    2.54
   4   1  -7  515.33   22.81
   4   1  -7  557.20   29.07
   4   1  -7  504.13   19.51
   4   1  -6  106.65   10.01
   4   1  -6  139.21   14.21
   4   1  -6  118.59    9.38
   4   1  -5   31.16    4.95
   4   1  -5   50.71    8.34
   4   1  -4  936.23   25.39
   4   1  -3  506.26   19.58
   4   1  -2  185.86   12.62
   4   1  -1   -0.59    2.64
   4   1   0  330.18   17.17
   4   1   1  167.87   13.27
   4   1   2  147.80   13.58
   4   1   3    2.77    4.70
   4   1   4  128.73   14.69
   4   1   5  372.04   25.36
   4   1   6   32.12    9.22
   4   1   7   -2.48    5.82
   4   1   8  104.56   16.34
   4   1   9  163.99   20.79
   4   1  10  110.38   18.04
   4   1  11   12.01    6.80
   4   1  12   60.79   13.57
   4   1  13   84.16   17.09
   4   1  14   19.01   10.23
   4   2 -14   13.36    5.77
   4   2 -13  102.35   12.16
   4   2 -12   30.33    7.20
   4   2 -11    9.69    4.39
   4   2 -11    9.77    5.10
   4   2 -10  239.43   19.85
   4   2 -10  287.52   17.85
   4   2  -9    3.44    1.86
   4   2  -9   11.71    4.70
   4   2  -8   83.96   10.94
   4   2  -8   82.79    9.37
   4   2  -7    7.90    4.07
   4   2  -7    3.19    2.59
   4   2  -7   13.04    5.84
   4   2  -6  297.20   18.34
   4   2  -6  310.63   21.01
   4   2  -6  308.07   16.77
   4   2  -5  397.43   22.74
   4   2  -5  376.45   18.24
   4   2  -4   20.57    5.05
   4   2  -3   79.52    8.99
   4   2  -2   90.62    9.80
   4   2  -1  365.21   19.69
   4   2   0   -1.02    2.58
   4   2   1   32.46    6.80
   4   2   2   87.85   11.17
   4   2   3  577.86   28.80
   4   2   4   56.26   10.28
   4   2   5  109.79   14.78
   4   2   6  289.56   24.31
   4   2   7   97.70   15.13
   4   2   8    2.51    6.46
   4   2   9   59.88   13.74
   4   2  10  161.96   21.72
   4   2  11   99.47   17.82
   4   2  12   21.31    9.31
   4   2  13    3.65    6.46
   4   3 -14   10.62    5.37
   4   3 -13   29.47    7.64
   4   3 -12  184.27   16.42
   4   3 -11  185.81   16.11
   4   3 -10    0.03    3.61
   4   3 -10    3.04    3.67
   4   3  -9  140.97   15.85
   4   3  -9  143.03   13.38
   4   3  -8   87.85   12.04
   4   3  -8   89.32   10.25
   4   3  -7  309.79   21.38
   4   3  -7  302.19   21.57
   4   3  -7  300.31   18.20
   4   3  -6    0.14    3.31
   4   3  -6    0.41    3.50
   4   3  -5  214.02   16.59
   4   3  -5  195.91   14.75
   4   3  -4  394.54   20.72
   4   3  -3  306.48   18.07
   4   3  -3  282.24   17.77
   4   3  -2   22.56    5.93
   4   3  -1  271.92   18.75
   4   3   0  456.85   24.74
   4   3   1  104.74   11.95
   4   3   2   29.11    7.49
   4   3   3  138.48   15.10
   4   3   4  343.59   24.62
   4   3   5  217.96   20.86
   4   3   6  -10.39    6.90
   4   3   7   36.24   11.10
   4   3   8  196.25   22.67
   4   3   9   22.58   10.23
   4   3  10   22.95    9.40
   4   3  11   23.07    9.36
   4   3  12   43.06   12.41
   4   3  13    6.24    6.90
   4   4 -14   45.72    9.98
   4   4 -13   51.12    9.75
   4   4 -12   10.62    5.10
   4   4 -11   92.24   12.07
   4   4 -10  241.58   18.77
   4   4  -9    0.52    3.66
   4   4  -8   19.18    6.76
   4   4  -8   15.67    5.82
   4   4  -7  166.36   17.19
   4   4  -7  159.14   16.09
   4   4  -7  203.80   16.36
   4   4  -6  293.82   20.29
   4   4  -6  318.84   20.16
   4   4  -5  110.52   11.87
   4   4  -5   89.80   11.45
   4   4  -4   -4.66    4.49
   4   4  -3  293.34   17.36
   4   4  -3  288.79   19.68
   4   4  -2  552.31   27.82
   4   4  -1   93.51   12.33
   4   4   0  308.23   21.93
   4   4   1  593.88   29.40
   4   4   1  577.29   30.71
   4   4   2  659.48   32.04
   4   4   3   65.89   11.49
   4   4   4   32.10    9.44
   4   4   5  294.09   24.92
   4   4   6  159.37   19.51
   4   4   7   50.06   12.09
   4   4   8   30.51   11.26
   4   4   9  124.21   18.94
   4   4  10  141.86   21.42
   4   4  11    9.79    7.43
   4   4  12   17.53   10.22
   4   5 -14    7.16    5.38
   4   5 -13   41.31    9.93
   4   5 -12   47.62   10.21
   4   5 -11   19.06    7.05
   4   5 -10   73.33   11.69
   4   5  -9   66.94   10.86
   4   5  -8  193.46   17.19
   4   5  -7    2.30    3.76
   4   5  -7    0.79    2.45
   4   5  -6  320.82   21.06
   4   5  -6  381.28   23.75
   4   5  -5  538.13   25.42
   4   5  -5  559.89   28.58
   4   5  -4  357.99   23.11
   4   5  -3   36.96    8.69
   4   5  -3   31.21    6.40
   4   5  -2   41.06    9.31
   4   5  -1  240.76   20.33
   4   5   0   51.95   10.51
   4   5   1    8.19    6.10
   4   5   2  174.94   18.08
   4   5   3  271.73   23.10
   4   5   4  105.43   15.56
   4   5   5   -1.14    4.53
   4   5   6   54.84   13.39
   4   5   7  193.40   22.94
   4   5   8   47.77   12.73
   4   5   9   -4.51    7.76
   4   5  10   32.05   11.87
   4   5  11   81.23   17.70
   4   6 -14   13.17    6.65
   4   6 -13   -3.82    4.95
   4   6 -12   71.58   12.48
   4   6 -11  115.46   15.24
   4   6 -10   18.53    7.01
   4   6  -9    0.19    4.73
   4   6  -8   16.67    6.00
   4   6  -7   37.00    9.52
   4   6  -7   35.30    8.27
   4   6  -6    2.80    5.01
   4   6  -6   -9.51    5.22
   4   6  -5   51.92    9.91
   4   6  -5   53.93    8.47
   4   6  -4   86.10    9.80
   4   6  -4  109.85   14.38
   4   6  -3  146.11   16.32
   4   6  -2   52.80   10.86
   4   6  -1   13.26    6.69
   4   6   0   59.63   12.06
   4   6   1  226.04   22.09
   4   6   2   46.72   10.85
   4   6   2   38.70   10.61
   4   6   3   14.86    7.12
   4   6   4  122.25   17.26
   4   6   5  117.67   18.04
   4   6   6   47.77   13.00
   4   6   7   30.19    9.96
   4   6   8   87.51   17.40
   4   6   9   71.52   16.76
   4   6  10  -18.74    9.93
   4   7 -13   16.38    8.55
   4   7 -12    5.11    5.11
   4   7 -11    6.43    4.58
   4   7 -10   50.44   10.61
   4   7  -9   32.56    8.95
   4   7  -8   20.68    7.50
   4   7  -7   11.70    6.68
   4   7  -6   75.46   12.78
   4   7  -5   80.27   13.48
   4   7  -4   33.94    9.70
   4   7  -4   22.75    5.24
   4   7  -3   36.07    9.66
   4   7  -2  171.24   19.62
   4   7  -1   60.71   12.64
   4   7   0   -6.82    6.62
   4   7   1   37.64   11.32
   4   7   2  107.74   16.18
   4   7   2   86.32   15.81
   4   7   3   42.14   10.87
   4   7   4   -9.15    7.43
   4   7   5    9.29    8.34
   4   7   6   69.47   14.17
   4   7   7   34.02   11.47
   4   7   8   -2.60    6.86
   4   7   9   36.85   12.86
   4   8 -11   41.39   11.40
   4   8 -10    1.65    4.41
   4   8  -9   16.57    8.17
   4   8  -8   92.36   14.83
   4   8  -7   30.03    9.56
   4   8  -6   -0.77    6.70
   4   8  -5   39.95   10.71
   4   8  -4  121.47   16.74
   4   8  -3   30.33   10.30
   4   8  -2    6.77    7.38
   4   8  -1   57.49   13.39
   4   8   0   79.99   15.16
   4   8   1   15.00    9.03
   4   8   2   45.71   11.76
   4   8   2   32.66   10.01
   4   8   3   66.61   14.37
   4   8   4  111.86   17.56
   4   8   5   24.12   10.84
   4   8   6  -10.05    6.63
   4   8   7   38.66   11.90
   4   8   8   36.94   12.87
   4   9  -9   -7.99    7.06
   4   9  -8   16.27    8.17
   4   9  -7   80.68   14.13
   4   9  -6   61.26   12.43
   4   9  -5   -3.43    6.44
   4   9  -4    7.37    6.39
   4   9  -3   97.52   17.18
   4   9  -2   83.62   16.29
   4   9  -1   15.54    9.31
   4   9   0    2.48    7.00
   4   9   1  118.58   19.79
   4   9   2   37.76   11.90
   4   9   2   53.42   14.06
   4   9   3   -6.63    6.47
   4   9   4   12.11    8.49
   4   9   5   30.95   12.24
   4   9   6   19.79   10.43
   4  10  -6   49.95   12.97
   4  10  -5   65.06   14.61
   4  10  -4   25.42    9.87
   4  10  -3   -1.16    7.46
   4  10  -2   37.70   11.72
   4  10  -1   32.72   11.88
   4  10   0   37.00   12.57
   4  10   1   -3.47    7.39
   4  10   2   23.40    9.41
   4  10   2   11.52    8.88
   5  -7   7   72.36   13.33
   5  -7   8   46.43   12.71
   5  -7   9   -2.05    3.50
   5  -7  10    9.52    7.19
   5  -7  11   49.69   14.49
   5  -7  12   18.19   11.35
   5  -6   4  190.00   17.92
   5  -6   5  371.07   25.97
   5  -6   6   71.39   12.68
   5  -6   7    5.64    6.10
   5  -6   8   86.96   15.55
   5  -6   9  122.96   18.82
   5  -6  10   36.69   10.87
   5  -6  11    5.91    6.86
   5  -6  12   28.74   11.24
   5  -6  13   28.31   11.42
   5  -5   2  236.71   16.73
   5  -5   3  168.54   15.48
   5  -5   4   72.45   11.83
   5  -5   5   32.60    9.08
   5  -5   6  354.78   26.46
   5  -5   7  119.81   16.59
   5  -5   8   -3.36    6.12
   5  -5   9   31.82    9.74
   5  -5  10   83.10   15.90
   5  -5  11   41.77   12.57
   5  -5  12  -12.39    8.55
   5  -5  13   16.21    7.38
   5  -4   0  362.49   16.22
   5  -4   1   80.24    8.78
   5  -4   2   -2.46    3.07
   5  -4   3   52.02    9.02
   5  -4   4  161.05   15.94
   5  -4   5   50.39   10.20
   5  -4   6    5.67    5.95
   5  -4   7  139.63   17.53
   5  -4   8  189.85   21.21
   5  -4   9   35.03   10.32
   5  -4  10   -2.80    5.87
   5  -4  11   77.62   16.80
   5  -4  12   71.02   17.04
   5  -4  13    9.83    6.38
   5  -3  -1  109.33    7.63
   5  -3   0   72.92    7.54
   5  -3   1  418.75   19.57
   5  -3   2  148.71   13.19
   5  -3   3   70.92   10.21
   5  -3   4   61.87   10.42
   5  -3   5  216.41   19.29
   5  -3   6  137.62   16.62
   5  -3   7    5.17    6.26
   5  -3   8   12.54    8.38
   5  -3   9  112.95   17.67
   5  -3  10   59.54   13.31
   5  -3  11   -9.14    7.25
   5  -3  12   15.74   10.60
   5  -3  13   37.04   13.98
   5  -2  -2  306.97   11.24
   5  -2  -1  402.06   15.92
   5  -2   0  340.85   16.71
   5  -2   1   -0.05    3.28
   5  -2   2  114.38   11.98
   5  -2   3  351.46   21.93
   5  -2   4  306.81   22.10
   5  -2   5    9.80    6.36
   5  -2   6  240.92   22.05
   5  -2   7  134.42   17.19
   5  -2   8   59.07   13.75
   5  -2   9   -4.12    7.00
   5  -2  10   22.72   10.16
   5  -2  11   63.88   15.02
   5  -2  12   25.10   11.08
   5  -2  13    2.82    8.13
   5  -1 -10   33.87    4.60
   5  -1  -9   87.49    7.18
   5  -1  -9   76.46    6.21
   5  -1  -8  118.68    7.39
   5  -1  -8  127.04    7.43
   5  -1  -7  162.28    7.46
   5  -1  -7  183.71    8.96
   5  -1  -6  160.58    6.59
   5  -1  -6  165.50    8.65
   5  -1  -5   17.17    2.39
   5  -1  -5   20.76    2.57
   5  -1  -4  255.54    9.40
   5  -1  -3  673.07   17.81
   5  -1  -2  257.68   12.69
   5  -1  -1    4.00    2.94
   5  -1   0  550.99   22.57
   5  -1   1  245.74   16.60
   5  -1   2   15.33    5.48
   5  -1   3   27.29    7.33
   5  -1   4  229.37   19.47
   5  -1   5  298.20   23.70
   5  -1   6   86.86   14.21
   5  -1   7   36.04   10.75
   5  -1   8  370.44   30.24
   5  -1   9  128.03   19.47
   5  -1  10   27.30   10.27
   5  -1  11    6.84    7.08
   5  -1  12   46.68   14.29
   5  -1  13   35.48   12.46
   5   0 -11   34.26    6.20
   5   0 -10  108.78    9.23
   5   0  -9  105.10    8.86
   5   0  -9  100.08    9.65
   5   0  -8   -2.75    2.34
   5   0  -8   -0.58    2.04
   5   0  -7   21.33    4.15
   5   0  -7   21.12    4.04
   5   0  -6  230.41   12.41
   5   0  -6  217.23   12.16
   5   0  -5  112.93    8.49
   5   0  -5  130.08   15.31
   5   0  -5  120.47    9.47
   5   0  -4    3.49    2.37
   5   0  -4   -3.40    2.50
   5   0  -3  111.77    8.75
   5   0  -2  781.77   24.38
   5   0  -1  381.41   18.43
   5   0   0   -1.87    4.09
   5   0   1  248.37   17.49
   5   0   2  403.63   23.31
   5   0   3  268.09   20.32
   5   0   4   17.45    7.41
   5   0   5   73.05   12.47
   5   0   6  165.79   18.91
   5   0   7  223.60   23.48
   5   0   8   -6.29    8.09
   5   0   9  159.58   21.32
   5   0  10   96.55   18.01
   5   0  11   19.67   10.73
   5   0  12   -7.86    8.61
   5   0  13   10.98    6.55
   5   1 -11   44.84    7.59
   5   1 -10    1.78    2.37
   5   1  -9   64.19    9.02
   5   1  -9   70.07    8.53
   5   1  -8   76.92    9.40
   5   1  -8   79.89    8.76
   5   1  -7   69.75    7.97
   5   1  -7   63.03    8.47
   5   1  -6   11.47    4.03
   5   1  -6   14.74    4.01
   5   1  -5  228.60   19.65
   5   1  -5  180.95   13.04
   5   1  -4   33.86    6.26
   5   1  -4   35.62    8.30
   5   1  -3  179.29   13.59
   5   1  -2    0.06    2.58
   5   1  -1  200.71   14.43
   5   1   0  334.80   19.65
   5   1   1  112.47   12.37
   5   1   2   18.75    6.98
   5   1   3  208.87   18.43
   5   1   4  136.84   16.15
   5   1   5    9.23    6.79
   5   1   6    8.17    7.00
   5   1   7   72.28   14.48
   5   1   8  160.87   20.87
   5   1   9   54.46   13.58
   5   1  10    9.28    7.47
   5   1  11   70.03   16.80
   5   1  12   74.63   16.66
   5   1  13   -6.43   10.06
   5   2 -12   12.61    4.16
   5   2 -11  156.90   14.04
   5   2 -10  162.74   14.23
   5   2  -9   33.20    7.00
   5   2  -9   25.87    6.22
   5   2  -8    7.26    4.38
   5   2  -8   14.16    4.79
   5   2  -7  174.42   15.37
   5   2  -7  172.92   13.61
   5   2  -6  187.67   14.47
   5   2  -5    5.21    3.72
   5   2  -5   -2.53    4.45
   5   2  -4   17.17    5.20
   5   2  -4   24.37    6.60
   5   2  -3  184.68   15.16
   5   2  -2  146.74   14.08
   5   2  -1   16.08    5.14
   5   2   0   49.98    8.73
   5   2   1  260.85   19.42
   5   2   2  277.72   21.28
   5   2   3   -4.11    5.08
   5   2   4   71.96   12.18
   5   2   5  190.28   20.35
   5   2   6  125.44   17.64
   5   2   7    3.15    6.72
   5   2   8  156.11   21.19
   5   2   9   87.48   16.85
   5   2  10   53.99   14.95
   5   2  11    0.31    7.74
   5   2  12   27.91   12.19
   5   3 -12   55.13    9.88
   5   3 -11    8.76    4.85
   5   3 -10   75.99   10.77
   5   3  -9  146.36   16.39
   5   3  -9  169.71   15.38
   5   3  -8   84.18   12.60
   5   3  -8   94.11   11.45
   5   3  -7   -1.80    2.85
   5   3  -7   -0.23    4.43
   5   3  -6  109.91   12.22
   5   3  -5  275.42   20.97
   5   3  -5  283.36   19.41
   5   3  -4  167.02   16.28
   5   3  -4  140.55   14.33
   5   3  -3   -3.01    4.38
   5   3  -2  309.40   21.35
   5   3  -1  228.91   19.02
   5   3   0   62.92    9.82
   5   3   1    4.32    4.63
   5   3   2  292.97   22.50
   5   3   3  138.16   16.57
   5   3   4   25.77    9.00
   5   3   5   -0.61    6.79
   5   3   6   28.55   10.78
   5   3   7  124.78   19.13
   5   3   8   -6.34    7.62
   5   3   9   33.84   12.89
   5   3  10   59.79   16.16
   5   3  11   59.16   15.73
   5   4 -12   49.77    9.73
   5   4 -11   45.79    9.28
   5   4 -10   26.80    7.02
   5   4  -9   10.35    5.78
   5   4  -8  173.98   16.53
   5   4  -7  142.82   14.47
   5   4  -6    3.57    4.35
   5   4  -6   14.74    5.83
   5   4  -5   73.87   11.51
   5   4  -5   75.77   11.26
   5   4  -4  187.33   17.70
   5   4  -3  332.19   23.49
   5   4  -2   44.93   10.15
   5   4  -1   47.89    9.67
   5   4   0  152.40   16.26
   5   4   0  130.86   16.34
   5   4   1  380.62   25.88
   5   4   2   10.51    7.67
   5   4   3   97.18   15.02
   5   4   4  132.63   17.65
   5   4   5  116.23   17.36
   5   4   6   43.27   12.02
   5   4   7    5.84    7.85
   5   4   8   73.30   16.71
   5   4   9   49.28   14.05
   5   4  10   -6.15    7.41
   5   4  11    2.31    6.95
   5   5 -12  -15.79    6.58
   5   5 -11   35.52    9.05
   5   5 -10   74.68   12.36
   5   5  -9  103.36   13.78
   5   5  -8   -1.85    4.43
   5   5  -7   23.98    8.04
   5   5  -6   64.15   11.40
   5   5  -6   72.24   11.75
   5   5  -5   31.21    8.69
   5   5  -5   45.58    8.96
   5   5  -4    5.01    5.66
   5   5  -3   65.38   11.86
   5   5  -2  127.06   16.73
   5   5  -1   83.98   14.26
   5   5   0   14.13    7.85
   5   5   1  184.95   19.31
   5   5   2  338.84   26.79
   5   5   3   22.41    8.30
   5   5   4   -5.43    6.40
   5   5   5   46.60   12.53
   5   5   6  108.62   18.22
   5   5   7   52.53   13.49
   5   5   8    3.22    8.67
   5   5   9   53.79   15.32
   5   5  10   73.86   17.86
   5   6 -13    4.44    4.62
   5   6 -12   17.78    8.59
   5   6 -11    5.45    4.95
   5   6 -10   -3.28    5.51
   5   6  -9   41.11    9.88
   5   6  -8   93.37   14.16
   5   6  -7    6.77    5.39
   5   6  -6   -1.06    4.97
   5   6  -5   86.59   14.11
   5   6  -4   96.42   15.20
   5   6  -3    7.35    6.41
   5   6  -2   14.23    8.05
   5   6  -1   30.41   10.04
   5   6   0   50.73   12.05
   5   6   1   92.94   14.87
   5   6   2   37.51   10.30
   5   6   3   62.23   12.95
   5   6   4   66.44   14.09
   5   6   5    4.43    6.44
   5   6   6   10.21    8.35
   5   6   7   99.07   19.14
   5   6   8   29.18   11.90
   5   6   9   -0.20    8.11
   5   7 -12   12.95    7.97
   5   7 -11   23.61   10.05
   5   7 -10   38.55   11.47
   5   7  -9   -0.20    3.73
   5   7  -8   36.90    9.61
   5   7  -7   40.46   10.93
   5   7  -6   75.59   14.06
   5   7  -5    6.76    6.69
   5   7  -4   29.68    9.84
   5   7  -3   72.19   13.71
   5   7  -2   30.70   10.64
   5   7  -1   -5.20    6.54
   5   7   0   16.06    8.73
   5   7   1  135.63   18.24
   5   7   1  156.81   20.78
   5   7   2   22.21    9.10
   5   7   3   -2.50    5.48
   5   7   4   48.91   12.41
   5   7   5   23.97   11.38
   5   7   6    5.48    7.46
   5   7   7   13.07    9.72
   5   8 -10   24.80   10.25
   5   8  -9   29.21   10.15
   5   8  -8   10.77    6.06
   5   8  -7   15.19    7.00
   5   8  -6   48.37   11.69
   5   8  -5   77.03   15.23
   5   8  -4    5.04    8.04
   5   8  -3   16.26    8.73
   5   8  -2   53.73   13.35
   5   8  -1   53.44   14.03
   5   8   0    5.34    8.59
   5   8   1   31.76   10.87
   5   8   1   28.04   13.31
   5   8   2   68.26   15.20
   5   8   3   18.35   10.32
   5   8   4   14.19    7.83
   5   8   5    7.67    8.30
   5   9  -7   19.62    8.50
   5   9  -6    7.83    7.77
   5   9  -5   10.07    9.65
   5   9  -4   70.28   14.97
   5   9  -3   32.15   11.22
   5   9  -2   -6.30    7.21
   5   9  -1   -1.39    5.84
   5   9   0   46.10   14.55
   5   9   1   22.24   12.18
   5   9   1   39.40   13.55
   5   9   2   20.62   10.61
   5   9   3   18.56   11.29
   6  -7   6   53.42   11.39
   6  -7   7   29.54    9.24
   6  -7   8   -2.21    6.05
   6  -7   9   38.50   12.29
   6  -7  10   44.93   12.27
   6  -7  11   23.65   10.04
   6  -6   3  131.14   14.48
   6  -6   4  164.52   17.28
   6  -6   5   28.66    9.25
   6  -6   6   -5.32    5.33
   6  -6   7   24.93    8.89
   6  -6   8   76.95   14.48
   6  -6   9   -0.93    6.29
   6  -6  10   30.48   11.80
   6  -6  11   63.79   16.44
   6  -6  12   82.69   18.58
   6  -5   1  184.31   14.16
   6  -5   2  142.03   13.63
   6  -5   3   -4.22    5.13
   6  -5   4   50.78   10.24
   6  -5   5  219.19   20.85
   6  -5   6   99.85   15.40
   6  -5   7    2.17    4.96
   6  -5   8   39.87   10.81
   6  -5   9   99.67   17.06
   6  -5  10    6.90    8.22
   6  -5  11   -8.22    6.61
   6  -5  12   10.47    8.31
   6  -4   0   11.64    3.83
   6  -4   1    3.63    3.19
   6  -4   2  165.12   14.52
   6  -4   3  132.33   14.55
   6  -4   4    6.29    4.73
   6  -4   5   -1.34    4.59
   6  -4   6   56.03   11.69
   6  -4   7   82.32   14.41
   6  -4   8   30.44   10.16
   6  -4   9   42.13   11.75
   6  -4  10   56.29   13.58
   6  -4  11   35.60   12.64
   6  -4  12   11.80    8.67
   6  -3  -2   79.37    5.54
   6  -3  -1   30.70    4.75
   6  -3   0  197.90   13.38
   6  -3   1  223.26   15.80
   6  -3   2   37.45    7.91
   6  -3   3  177.20   16.64
   6  -3   4  142.37   16.50
   6  -3   5   20.99    8.12
   6  -3   6    8.42    6.52
   6  -3   7    5.75    5.87
   6  -3   8  108.29   17.03
   6  -3   9   33.85   11.96
   6  -3  10   -3.24    5.71
   6  -3  11   23.55    9.33
   6  -3  12   27.80   11.90
   6  -2  -3   85.74    5.19
   6  -2  -2  261.93   12.67
   6  -2  -1   99.17    9.37
   6  -2   0   -0.71    2.91
   6  -2   1   28.81    6.84
   6  -2   2  337.95   22.06
   6  -2   3   56.50   10.65
   6  -2   4   -6.75    6.18
   6  -2   5   18.24    8.06
   6  -2   6   16.03    7.55
   6  -2   7   35.81   10.26
   6  -2   8   -1.52    5.88
   6  -2   9  116.62   19.16
   6  -2  10  114.64   19.39
   6  -2  11   49.30   13.45
   6  -2  12   24.17   10.51
   6  -1  -5  142.47    6.56
   6  -1  -5  134.09    6.45
   6  -1  -4  164.43    9.05
   6  -1  -3    7.39    2.63
   6  -1  -2   20.68    4.79
   6  -1  -1  133.99   11.79
   6  -1   0   95.77   11.02
   6  -1   1  132.16   13.74
   6  -1   2   64.00   10.79
   6  -1   3  742.10   35.44
   6  -1   4  554.95   32.33
   6  -1   5  200.73   20.92
   6  -1   6   -0.54    1.93
   6  -1   7  108.41   17.37
   6  -1   8  113.47   17.75
   6  -1   9   -6.60    5.77
   6  -1  10   32.84   12.15
   6  -1  11   56.62   14.34
   6  -1  12   41.23   13.51
   6   0  -9   11.95    3.98
   6   0  -8   17.75    4.65
   6   0  -7  120.80    8.93
   6   0  -7  131.65   10.53
   6   0  -6   53.83    6.19
   6   0  -6   46.27    5.38
   6   0  -5   16.05    3.65
   6   0  -4   85.22    8.40
   6   0  -3  363.49   17.82
   6   0  -2  279.37   16.72
   6   0  -1    7.42    4.31
   6   0   0   26.62    6.69
   6   0   1  137.37   14.86
   6   0   2  126.94   14.99
   6   0   3  182.50   18.88
   6   0   4  278.78   23.87
   6   0   5  141.65   18.11
   6   0   6   58.81   12.77
   6   0   7   -1.44    6.47
   6   0   8   85.78   16.40
   6   0   9   86.21   17.43
   6   0  10   46.88   13.80
   6   0  11    1.03    6.09
   6   0  12   10.94   11.06
   6   1  -9   72.55    8.78
   6   1  -8   46.21    7.20
   6   1  -7   16.43    4.37
   6   1  -7    7.36    3.71
   6   1  -6   91.25    9.76
   6   1  -6   92.01   10.25
   6   1  -5   77.50    9.68
   6   1  -4   10.51    4.45
   6   1  -3   62.09    8.60
   6   1  -2  185.16   14.80
   6   1  -1  100.96   11.74
   6   1   0    4.74    4.55
   6   1   1    1.05    5.06
   6   1   2  235.39   20.60
   6   1   3   64.47   12.29
   6   1   4  -12.42    7.78
   6   1   5   14.42    8.42
   6   1   6   33.54   11.10
   6   1   7   98.74   16.61
   6   1   8   11.53    7.87
   6   1   9    3.59    6.45
   6   1  10   57.15   15.83
   6   1  11   47.57   13.44
   6   2 -10    3.14    3.72
   6   2  -9    3.29    3.77
   6   2  -8   60.83    9.25
   6   2  -7   70.98   10.47
   6   2  -7   76.22   10.27
   6   2  -6    4.73    3.51
   6   2  -5   32.20    7.34
   6   2  -4  224.49   18.10
   6   2  -3   40.71    7.89
   6   2  -2    0.02    3.86
   6   2  -1   24.12    6.45
   6   2   0   26.45    7.73
   6   2   1  216.30   19.41
   6   2   2    4.37    5.86
   6   2   3   84.82   14.10
   6   2   4   99.68   15.70
   6   2   5   32.54    9.84
   6   2   6   -3.13    6.13
   6   2   7   30.46   10.76
   6   2   8   26.92   11.03
   6   2   9    3.39    7.14
   6   2  10    7.34    7.82
   6   2  11   25.08   12.64
   6   3 -10   63.47   10.31
   6   3  -9   27.63    8.08
   6   3  -8    0.38    3.58
   6   3  -7   86.80   12.39
   6   3  -6   77.08   11.55
   6   3  -5   63.90   10.87
   6   3  -4    5.46    5.90
   6   3  -3  193.40   18.43
   6   3  -2  101.68   12.83
   6   3  -1   28.99    7.70
   6   3   0   -2.36    4.99
   6   3   1   93.13   14.06
   6   3   2  298.35   25.17
   6   3   3   47.70   11.41
   6   3   4    0.22    4.81
   6   3   5   71.76   15.04
   6   3   6  115.25   19.31
   6   3   7   15.71    7.58
   6   3   8   -3.38    7.92
   6   3   9    3.33    7.58
   6   3  10   52.10   14.26
   6   4 -10    1.08    4.30
   6   4  -9   49.46   10.17
   6   4  -8   53.48   10.29
   6   4  -7   21.71    7.60
   6   4  -6    0.30    3.76
   6   4  -5  119.85   15.27
   6   4  -4  210.57   20.37
   6   4  -3   17.88    8.35
   6   4  -2   21.49    7.19
   6   4  -2   24.42    8.80
   6   4  -1   95.89   13.93
   6   4   0   44.57   10.38
   6   4   1    7.26    5.58
   6   4   2  171.97   20.13
   6   4   3  165.61   20.39
   6   4   4   68.72   14.12
   6   4   5   10.14    8.03
   6   4   6   32.91   12.57
   6   4   7   85.33   17.97
   6   4   8   15.52    8.88
   6   4   9    2.25    5.00
   6   5 -10   26.59    9.42
   6   5  -9   -0.81    3.17
   6   5  -8   23.48    7.79
   6   5  -7   62.60   11.96
   6   5  -6    2.41    5.86
   6   5  -5   11.01    7.26
   6   5  -4  257.38   24.50
   6   5  -3  153.97   19.73
   6   5  -2   52.05   12.48
   6   5  -1   -1.64    4.55
   6   5   0   24.13    8.51
   6   5   1   84.56   14.62
   6   5   2    6.23    7.26
   6   5   3    3.05    4.41
   6   5   4   32.40    9.84
   6   5   5   39.39   12.88
   6   5   6   22.45    9.78
   6   5   7    2.29    5.12
   6   5   8   31.39   13.16
   6   6 -10   44.38   11.26
   6   6  -9   38.11   11.22
   6   6  -8    7.91    5.10
   6   6  -7    4.34    5.64
   6   6  -6    7.25    6.74
   6   6  -5   18.73    8.01
   6   6  -4    4.56    7.38
   6   6  -3   26.27   10.06
   6   6  -2   21.29    9.50
   6   6  -1   16.62    8.25
   6   6  -1   39.43   11.64
   6   6   0   13.40    7.89
   6   6   1   11.06    7.33
   6   6   2   55.38   14.74
   6   6   3   23.27   10.31
   6   6   4   -9.74    7.28
   6   6   5   16.73    8.62
   6   6   6   26.24   11.67
   6   6   7   -4.15    7.65
   6   7 -10    0.37    6.28
   6   7  -9    2.77    4.38
   6   7  -8   10.81    7.43
   6   7  -7   21.53   10.39
   6   7  -6   -2.74    2.97
   6   7  -5   22.04    9.63
   6   7  -4   47.46   13.27
   6   7  -3   12.43    9.15
   6   7  -2   -4.51    8.35
   6   7  -1   11.68    7.82
   6   7  -1   18.83   10.69
   6   7   0   32.88   10.62
   6   7   1   18.44    9.84
   6   7   2   -7.21    6.61
   6   7   3   20.91    9.08
   6   7   4   43.68   13.50
   6   7   5   34.45   12.59
   6   8  -7   36.13   11.26
   6   8  -6   22.72   10.78
   6   8  -5   19.36    8.82
   6   8  -4   14.68    7.48
   6   8  -3   52.45   14.04
   6   8  -2   24.40   12.08
   6   8  -1   13.68    8.12
   6   8  -1   14.63    9.93
   6   8   0   -2.12    6.36
   6   8   1   17.44   10.78
   6   8   2   -0.79    8.20
   7  -8  10   -2.27    7.91
   7  -7   5   18.31    8.07
   7  -7   6   -3.49    4.85
   7  -7   7   -7.02    6.29
   7  -7   8   16.57    8.26
   7  -7   9   25.18   10.17
   7  -7  10   31.35   10.86
   7  -6   3  153.03   16.20
   7  -6   4    5.27    5.50
   7  -6   5   16.44    7.83
   7  -6   6   42.74   11.33
   7  -6   7   25.77    9.53
   7  -6   8   -2.53    4.65
   7  -6   9   -0.39    5.29
   7  -6  10   28.14   10.36
   7  -6  11   27.98   11.52
   7  -5   1    8.92    4.20
   7  -5   2    7.00    4.73
   7  -5   3   86.41   12.63
   7  -5   4  107.07   14.62
   7  -5   5   16.42    7.36
   7  -5   6  -11.49    5.86
   7  -5   7   29.03    9.94
   7  -5   8   48.15   12.76
   7  -5   9   26.67   10.16
   7  -5  10   -5.10    7.01
   7  -5  11    9.03    8.96
   7  -4  -1   32.38    5.11
   7  -4   0   -1.31    2.59
   7  -4   1    6.11    3.88
   7  -4   2  112.78   13.11
   7  -4   3   39.35    9.26
   7  -4   4   20.49    7.55
   7  -4   5   37.88   10.17
   7  -4   6   51.96   11.97
   7  -4   7    0.70    4.75
   7  -4   8   -3.36    6.04
   7  -4   9   38.07   12.79
   7  -4  10   24.35   10.64
   7  -4  11   11.80    8.94
   7  -3  -2   72.01    6.17
   7  -3  -1  150.63   11.16
   7  -3   0   46.71    7.30
   7  -3   1    7.27    4.42
   7  -3   2   11.51    5.37
   7  -3   3  138.31   16.27
   7  -3   4   23.31    8.68
   7  -3   5   -9.98    6.54
   7  -3   6   23.72    8.48
   7  -3   7   51.79   12.72
   7  -3   8   19.95    8.57
   7  -3   9   -7.90    6.58
   7  -3  10   -0.67    7.09
   7  -3  11   41.98   14.00
   7  -2  -3  156.98    8.38
   7  -2  -2    6.93    3.25
   7  -2  -1    1.00    3.35
   7  -2   0   51.59    8.69
   7  -2   1   78.18   11.22
   7  -2   2  111.98   13.82
   7  -2   3   14.69    7.77
   7  -2   4  140.52   17.04
   7  -2   5   88.68   14.96
   7  -2   6   11.54    7.26
   7  -2   7   -1.17    6.18
   7  -2   8   49.22   13.24
   7  -2   9   30.47   11.33
   7  -2  10  -16.44   10.66
   7  -2  11    0.73    6.91
   7  -1  -5   45.18    3.94
   7  -1  -4   21.96    4.09
   7  -1  -3   74.95    8.28
   7  -1  -2  196.43   14.33
   7  -1  -1  108.40   11.61
   7  -1   0   12.45    5.62
   7  -1   1    6.54    4.90
   7  -1   2  150.81   16.63
   7  -1   3  111.79   15.69
   7  -1   4   -6.11    5.18
   7  -1   5   50.50   11.51
   7  -1   6   47.26   12.78
   7  -1   7   31.51   11.11
   7  -1   8   -3.68    6.74
   7  -1   9   17.15   10.49
   7  -1  10   44.78   12.63
   7  -1  11   19.14   12.02
   7   0  -5   10.05    3.54
   7   0  -4  106.36   10.37
   7   0  -3   43.82    7.42
   7   0  -2   18.48    5.93
   7   0  -1   89.79   11.41
   7   0   0   80.78   11.76
   7   0   1   41.62    9.94
   7   0   2    1.37    5.30
   7   0   3   57.93   12.18
   7   0   4  103.44   16.21
   7   0   5   64.08   13.24
   7   0   6    9.33    7.55
   7   0   7   78.71   15.89
   7   0   8   35.71   12.01
   7   0   9    7.93    6.71
   7   0  10    8.71    7.95
   7   1  -6   28.70    5.85
   7   1  -5   12.96    4.39
   7   1  -4    6.66    4.06
   7   1  -3   93.75   11.24
   7   1  -2   45.63    8.81
   7   1  -1    5.11    4.70
   7   1   0    7.10    5.66
   7   1   1   48.59   10.57
   7   1   2   66.18   12.17
   7   1   3   -3.88    6.58
   7   1   4   13.84    7.33
   7   1   5   41.91   11.44
   7   1   6   45.01   12.80
   7   1   7    0.60    5.03
   7   1   8   22.02   10.94
   7   1   9   28.29   10.92
   7   1  10   24.60   12.82
   7   2  -7    5.86    5.08
   7   2  -6   15.27    5.56
   7   2  -6   31.35    7.92
   7   2  -5   55.90    8.86
   7   2  -4   50.54    9.02
   7   2  -3    6.94    4.98
   7   2  -2   34.39    8.32
   7   2  -1   70.01   11.54
   7   2   0   41.41   10.14
   7   2   1   -8.02    6.31
   7   2   2   52.11   11.54
   7   2   3   69.58   13.81
   7   2   4   31.22   10.39
   7   2   5    1.35    4.65
   7   2   6   31.56   11.87
   7   2   7   33.75   13.27
   7   2   8    3.92    7.74
   7   2   9   17.67   11.23
   7   3  -8   37.82    9.02
   7   3  -7   59.31   11.35
   7   3  -6   19.35    7.08
   7   3  -5    2.42    4.02
   7   3  -5   -3.75    4.21
   7   3  -4   91.82   12.62
   7   3  -3  119.31   14.30
   7   3  -2   13.56    6.37
   7   3  -1   14.02    6.90
   7   3   0   44.47   10.84
   7   3   1   67.45   13.02
   7   3   2   -7.56    7.10
   7   3   3   -0.88    5.91
   7   3   4   56.66   13.49
   7   3   5   45.32   13.30
   7   3   6   -7.44    7.34
   7   3   7   20.26    9.15
   7   3   8   21.52   10.15
   7   4  -8    7.37    5.76
   7   4  -7   12.39    5.88
   7   4  -6   46.55   10.81
   7   4  -5   11.79    8.06
   7   4  -4   -3.29    4.29
   7   4  -4   14.54    6.97
   7   4  -3   32.10    9.08
   7   4  -2   85.28   13.60
   7   4  -1   58.23   12.63
   7   4   0    9.00    6.11
   7   4   1   41.94   11.28
   7   4   2   57.91   13.72
   7   4   3   63.74   14.54
   7   4   4   -1.13    6.03
   7   4   5   20.60    9.30
   7   4   6   50.71   15.45
   7   4   7   23.72   10.79
   7   5  -8   38.43   11.71
   7   5  -7    8.49    6.47
   7   5  -6   -0.62    5.39
   7   5  -5    3.59    6.09
   7   5  -4   18.28    8.13
   7   5  -3   11.71    6.24
   7   5  -2    8.75    6.69
   7   5  -1   31.44   10.08
   7   5   0   38.46   11.32
   7   5   1    0.24    4.90
   7   5   2    6.32    6.46
   7   5   3   37.40   11.03
   7   5   4   37.12   11.69
   7   5   5   -3.29    8.40
   7   5   6    5.74    8.23
   7   6  -8    3.84    7.04
   7   6  -7   41.05   11.23
   7   6  -6   17.56    9.14
   7   6  -5    2.61    7.04
   7   6  -4   -3.54    7.07
   7   6  -3   16.49    7.83
   7   6  -3   22.09    8.87
   7   6  -2   16.85    8.92
   7   6  -1   -2.70    4.98
   7   6   0    2.74    6.55
   7   6   1   36.04   11.94
   7   6   2   23.55    9.78
   7   6   3    6.03    4.47
   7   6   4   14.80   10.36
   7   7  -7   -7.53    8.65
   7   7  -6   12.30    6.49
   7   7  -5   30.97   11.21
   7   7  -4    0.47    7.15
   7   7  -3   -6.34    6.57
   7   7  -3    7.01    8.50
   7   7  -2   -3.83    7.17
   7   7  -1   24.35   11.07
   7   7   0   19.28    9.15
   7   7   1    3.80    5.55
   7   7   2   21.60   11.46
   8  -7   5    3.99    3.69
   8  -7   6    4.40    4.50
   8  -7   7   19.96    8.92
   8  -7   8    9.43    5.63
   8  -7   9   -0.06    6.53
   8  -6   3    4.71    4.11
   8  -6   4    1.72    3.04
   8  -6   5   34.72    9.60
   8  -6   6   32.76   10.93
   8  -6   7   -7.33    6.22
   8  -6   8    2.24    5.37
   8  -6   9    1.95    3.09
   8  -6  10    4.14    5.72
   8  -5   1    4.44    3.03
   8  -5   2   32.22    8.34
   8  -5   3   54.34   10.45
   8  -5   4   10.62    5.73
   8  -5   5   -6.17    6.43
   8  -5   6   24.23   10.17
   8  -5   7   39.72   11.74
   8  -5   8    2.29    7.96
   8  -5   9   -6.77    6.47
   8  -5  10   10.89    8.31
   8  -4   0   20.97    5.02
   8  -4   1    9.63    4.68
   8  -4   2    7.91    4.79
   8  -4   3    7.19    5.59
   8  -4   4   36.20    9.00
   8  -4   5   37.30   10.43
   8  -4   6    3.82    4.93
   8  -4   7    6.70    7.17
   8  -4   8   17.24    9.38
   8  -4   9   12.10    7.33
   8  -4  10   13.61    9.12
   8  -3  -1   35.75    6.46
   8  -3   0   -5.11    3.56
   8  -3   1   33.50    8.15
   8  -3   2   56.54   10.50
   8  -3   3   22.84    8.04
   8  -3   4    0.80    6.25
   8  -3   5   24.32    9.62
   8  -3   6   10.50    7.48
   8  -3   7    9.09    6.77
   8  -3   8    4.40    5.17
   8  -3   9    8.02    7.55
   8  -3  10   22.40   10.97
   8  -2  -1   47.19    7.98
   8  -2   0   66.73   10.19
   8  -2   1    4.50    5.26
   8  -2   2    7.04    6.16
   8  -2   3   12.61    7.43
   8  -2   4   31.38    9.86
   8  -2   5   16.56    9.30
   8  -2   6   10.02    7.73
   8  -2   7   22.85   11.17
   8  -2   8   13.36    8.24
   8  -2   9   -4.62    6.71
   8  -2  10    9.57    8.44
   8  -1  -2   43.91    8.25
   8  -1  -1    0.08    3.68
   8  -1   0    5.70    4.68
   8  -1   1   44.67   10.12
   8  -1   2   26.43    8.40
   8  -1   3   -6.84    5.82
   8  -1   4   45.71   11.04
   8  -1   5  147.04   20.50
   8  -1   6   73.94   16.44
   8  -1   7    3.73    4.99
   8  -1   8  -14.59    8.65
   8  -1   9   12.44    8.30
   8   0  -2   35.06    7.51
   8   0  -1  105.51   13.24
   8   0   0   38.93    9.74
   8   0   1   -9.23    6.10
   8   0   2   22.68    8.80
   8   0   3   11.47    6.70
   8   0   4    9.28    6.26
   8   0   5   10.03    7.83
   8   0   6   46.86   13.49
   8   0   7   21.95    9.43
   8   0   8   -3.30    4.00
   8   0   9    3.67    7.54
   8   1  -3   16.30    6.25
   8   1  -2   -2.18    4.91
   8   1  -1   13.06    6.54
   8   1   0   54.82   11.19
   8   1   1   26.41    8.44
   8   1   2   -7.94    7.09
   8   1   3   11.60    7.38
   8   1   4   19.72    9.39
   8   1   5    1.44    5.67
   8   1   6    3.89    6.50
   8   1   7   -1.96    7.00
   8   1   8   17.64   10.95
   8   2  -3   20.52    6.76
   8   2  -2   33.27    8.63
   8   2  -1   24.04    8.19
   8   2   0   -4.76    3.94
   8   2   1   23.79    9.69
   8   2   2   19.38    8.18
   8   2   3   25.14    9.95
   8   2   4   -9.87    6.59
   8   2   5   24.27    9.90
   8   2   6   26.32   10.43
   8   2   7    2.86    5.81
   8   3  -3    2.89    4.85
   8   3  -2    4.41    4.15
   8   3  -1   27.01    8.99
   8   3   0   38.91   10.35
   8   3   1   -6.59    6.21
   8   3   2    5.50    6.92
   8   3   3   51.30   13.77
   8   3   4   32.23   11.72
   8   3   5   -1.15    6.55
   8   3   6   13.17    8.69
   8   4  -3   59.72   13.64
   8   4  -2   31.05   10.29
   8   4  -1   -0.91    6.31
   8   4   0    6.48    7.24
   8   4   1   14.38    7.81
   8   4   2    1.57    5.35
   8   4   3    4.03    8.24
   8   4   4   29.32   10.71
   8   4   5   17.01   10.05
   8   5  -3   12.49    7.25
   8   5  -2   34.35   11.73
   8   5  -1   18.81    8.18
   8   5   0    7.46    5.87
   8   5   1    7.65    8.32
   8   5   2    4.10    7.15
   8   5   3   11.11    7.54
   8   6  -3    9.46    7.51
   8   6  -2    0.22    3.38
   8   6  -1    0.28    6.54
   8   6   0   16.11    8.63
   8   6   1   17.59    8.93
   9  -6   7   19.22    9.34
   9  -6   8   -8.73    5.87
   9  -5   5   -9.39    4.93
   9  -5   6    8.02    7.65
   9  -5   7   -9.53    6.69
   9  -5   8  -11.09    6.65
   9  -4   4   16.51    6.38
   9  -4   5    0.56    6.62
   9  -4   6    8.47    6.20
   9  -4   7   12.56    8.92
   9  -4   8   20.76   10.05
   9  -3   3    8.64    5.19
   9  -3   4   19.00    8.30
   9  -3   5   27.10    9.81
   9  -3   6    3.56    6.89
   9  -3   7    1.50    2.99
   9  -3   8    6.67    9.56
   9  -2   3   22.80    9.66
   9  -2   4    7.72    6.55
   9  -2   5    9.25    6.55
   9  -2   6   18.85    8.69
   9  -2   7   -1.96    8.70
   9  -2   8  -26.37   10.75
   9  -1   2   -3.42    3.89
   9  -1   3    9.64    7.30
   9  -1   4   29.12   10.99
   9  -1   5   10.70    6.19
   9  -1   6   -6.07    8.79
   9  -1   7  -10.77    9.79
   9   0   2   14.31    8.72
   9   0   3   -1.77    4.82
   9   0   4    7.16    7.58
   9   0   5   25.95   10.06
   9   0   6   22.94    8.96
   9   0   7   12.06   10.15
   9   1   1    4.42    6.33
   9   1   2   -8.98    5.34
   9   1   3   17.48    7.34
   9   1   4   18.22    7.97
   9   1   5   14.87    9.26
   9   1   6   10.61    7.29
   9   2   1    4.46    6.80
   9   2   2    9.07    6.73
   9   2   3    2.49    6.90
   9   2   4   -3.20    8.12
   9   2   5   10.81    8.66
   9   3   1    9.34    5.55
   9   3   2   17.71   10.55
   9   3   3   -0.36    2.95
   9   3   4   -1.27    7.59
   9   4   1    0.86    4.59
   9   4   2   13.62    9.02
   0   0   0    0.00    0.00


TITL CP-651c in P1
REM P1 (#1 in standard setting)
CELL 0.71073   7.641728  10.594517  12.933691  94.2544  90.8122 103.3610
ZERR    2.00   0.000846   0.000928   0.001270   0.0076   0.0085   0.0084
LATT -1
SFAC C H N O F Pd
UNIT 44.00 28.00 6.00 2.00 10.00 2.00
TREF
HKLF 4
END
_computing_structure_solution     'SHELXT 2014/5 (Sheldrick, 2014)'
;
_shelx_hkl_checksum                64574
_olex2_submission_special_instructions  'No special instructions were received'
_oxdiff_exptl_absorpt_empirical_details
;
Empirical correction (ABSPACK) includes:
- Absorption correction using spherical harmonics
- Frame scaling
;
_oxdiff_exptl_absorpt_empirical_full_max  1.197
_oxdiff_exptl_absorpt_empirical_full_min  0.848
