# Supplementary material for: Palladium-Catalyzed Ortho C–H Arylation of Unprotected Anilines: Chemo- and Regioselectivity Enabled by the Cooperating Ligand [2,2′-Bipyridin]-6(1H)-one
Source: ACS Catal. 2022 Nov 11;12(23):14527–32. doi: 10.1021/acscatal.2c05206 (PMC9724229; doi:10.1021/acscatal.2c05206)
Supplement: Supplementary file 4 — cs2c05206_si_004.cif [file cs2c05206_si_004.cif]

data_cp757e
_audit_creation_date               2021-06-08
_audit_creation_method
;
Olex2 1.2
(compiled 2018.05.29 svn.r3508 for OlexSys, GUI svn.r5506)
;
_shelx_SHELXL_version_number       '2014/7'
_audit_contact_author_address      ?
_audit_contact_author_email        ?
_audit_contact_author_name         ''
_audit_contact_author_phone        ?
_publ_contact_author_id_orcid      ?
_publ_section_references
;
Dolomanov, O.V., Bourhis, L.J., Gildea, R.J, Howard, J.A.K. & Puschmann, H.
 (2009), J. Appl. Cryst. 42, 339-341.

Sheldrick, G.M. (2015). Acta Cryst. A71, 3-8.

Sheldrick, G.M. (2015). Acta Cryst. C71, 3-8.
;
_chemical_name_common              ?
_chemical_name_systematic          ?
_chemical_formula_moiety           'C23 H18 F3 N3 O Pd, H2 O'
_chemical_formula_sum              'C23 H18 F3 N3 O Pd'
_chemical_formula_weight           515.80
_chemical_melting_point            ?
_chemical_oxdiff_formula           C23H18F3N3OPd
_chemical_oxdiff_usercomment       Yellow
loop_
  _atom_type_symbol
  _atom_type_description
  _atom_type_scat_dispersion_real
  _atom_type_scat_dispersion_imag
  _atom_type_scat_source
 'C' 'C' 0.0033 0.0016 'International Tables Vol C Tables 4.2.6.8 and 6.1.1.4'
 'H' 'H' 0.0000 0.0000 'International Tables Vol C Tables 4.2.6.8 and 6.1.1.4'
 'N' 'N' 0.0061 0.0033 'International Tables Vol C Tables 4.2.6.8 and 6.1.1.4'
 'O' 'O' 0.0106 0.0060 'International Tables Vol C Tables 4.2.6.8 and 6.1.1.4'
 'F' 'F' 0.0171 0.0103 'International Tables Vol C Tables 4.2.6.8 and 6.1.1.4'
 'Pd' 'Pd' -0.9988 1.0072
 'International Tables Vol C Tables 4.2.6.8 and 6.1.1.4'

_shelx_space_group_comment
;
The symmetry employed for this shelxl refinement is uniquely defined
by the following loop, which should always be used as a source of
symmetry information in preference to the above space-group names.
They are only intended as comments.
;
_space_group_crystal_system        'triclinic'
_space_group_IT_number             2
_space_group_name_H-M_alt          'P -1'
_space_group_name_Hall             '-P 1'
loop_
  _space_group_symop_operation_xyz
 'x, y, z'
 '-x, -y, -z'

_cell_length_a                     7.0887(4)
_cell_length_b                     11.1373(7)
_cell_length_c                     14.2923(8)
_cell_angle_alpha                  86.703(5)
_cell_angle_beta                   83.477(5)
_cell_angle_gamma                  82.420(5)
_cell_volume                       1110.23(11)
_cell_formula_units_Z              2
_cell_measurement_reflns_used      2703
_cell_measurement_temperature      298
_cell_measurement_theta_max        26.3710
_cell_measurement_theta_min        5.4130
_shelx_estimated_absorpt_T_max     ?
_shelx_estimated_absorpt_T_min     ?
_exptl_absorpt_coefficient_mu      0.879
_exptl_absorpt_correction_T_max    1.000
_exptl_absorpt_correction_T_min    0.614
_exptl_absorpt_correction_type     gaussian
_exptl_absorpt_process_details
;
CrysAlisPro 1.171.39.45g (Rigaku Oxford Diffraction, 2018)
Numerical absorption correction based on gaussian integration over
			a multifaceted crystal model
Empirical absorption correction using spherical harmonics,
 implemented in SCALE3 ABSPACK scaling algorithm.
;
_exptl_absorpt_special_details     ?
_exptl_crystal_colour              'clear yellowish yellow'
_exptl_crystal_colour_lustre       clear
_exptl_crystal_colour_modifier     yellowish
_exptl_crystal_colour_primary      yellow
_exptl_crystal_density_diffrn      1.543
_exptl_crystal_density_meas        ?
_exptl_crystal_density_method      ?
_exptl_crystal_description         block
_exptl_crystal_F_000               516
loop_
  _exptl_crystal_face_index_h
  _exptl_crystal_face_index_k
  _exptl_crystal_face_index_l
  _exptl_crystal_face_perp_dist
 1 -15 -2 0.0983
 -1 15 2 0.0983
 -10 -3 -3 0.1368
 10 3 3 0.1368
 -1 -1 20 0.0772
 1 1 -20 0.0772
 10 3 7 0.1226

_exptl_crystal_preparation         ?
_exptl_crystal_size_max            0.282
_exptl_crystal_size_mid            0.197
_exptl_crystal_size_min            0.154
loop_
  _exptl_oxdiff_crystal_face_indexfrac_h
  _exptl_oxdiff_crystal_face_indexfrac_k
  _exptl_oxdiff_crystal_face_indexfrac_l
  _exptl_oxdiff_crystal_face_x
  _exptl_oxdiff_crystal_face_y
  _exptl_oxdiff_crystal_face_z
 0.9969 -14.9789 -2.0011 -0.7493 0.2729 -0.5751
 -0.9969 14.9789 2.0011 0.7493 -0.2729 0.5751
 -9.9818 -2.9908 -2.9965 -0.5197 0.1874 0.8349
 9.9818 2.9908 2.9965 0.5197 -0.1874 -0.8349
 -0.9984 -1.0019 19.9707 -0.3606 -0.9496 0.0719
 0.9984 1.0019 -19.9707 0.3606 0.9496 -0.0719
 9.9818 2.9901 6.9907 0.4663 -0.3799 -0.8327

_exptl_transmission_factor_max     ?
_exptl_transmission_factor_min     ?
_diffrn_reflns_av_R_equivalents    0.0287
_diffrn_reflns_av_unetI/netI       0.0579
_diffrn_reflns_Laue_measured_fraction_full  0.998
_diffrn_reflns_Laue_measured_fraction_max  0.841
_diffrn_reflns_limit_h_max         9
_diffrn_reflns_limit_h_min         -7
_diffrn_reflns_limit_k_max         14
_diffrn_reflns_limit_k_min         -11
_diffrn_reflns_limit_l_max         18
_diffrn_reflns_limit_l_min         -19
_diffrn_reflns_number              8624
_diffrn_reflns_point_group_measured_fraction_full  0.998
_diffrn_reflns_point_group_measured_fraction_max  0.841
_diffrn_reflns_theta_full          25.242
_diffrn_reflns_theta_max           29.465
_diffrn_reflns_theta_min           3.347
_diffrn_ambient_temperature        298
_diffrn_detector                   'CCD plate'
_diffrn_detector_area_resol_mean   10.4757
_diffrn_detector_type              Atlas
_diffrn_measured_fraction_theta_full  0.998
_diffrn_measured_fraction_theta_max  0.841
_diffrn_measurement_details
;
List of Runs (angles in degrees, time in seconds):

  # Type    Start    End  Width  t~exp~   \w     \q     \k     \f   Frames
--------------------------------------------------------------------------
  1  \w    -36.00  54.00   1.00    3.71    --  -10.64  57.00   0.00   90
  2  \w    -73.00  22.00   1.00    3.71    --  -10.64 -77.00  90.00   95
  3  \w    -84.00  13.00   1.00    3.71    --  -10.64 -57.00-150.00   97
;
_diffrn_measurement_device         'four-circle diffractometer'
_diffrn_measurement_device_type    'SuperNova, Dual, Cu at home/near, Atlas'
_diffrn_measurement_method         '\w scans'
_diffrn_orient_matrix_type        
 'CrysAlisPro convention (1999,Acta A55,543-557)'
_diffrn_orient_matrix_UB_11        0.0397499000
_diffrn_orient_matrix_UB_12        0.0544528000
_diffrn_orient_matrix_UB_13        -0.0133383000
_diffrn_orient_matrix_UB_21        -0.0007690000
_diffrn_orient_matrix_UB_22        -0.0118310000
_diffrn_orient_matrix_UB_23        -0.0481832000
_diffrn_orient_matrix_UB_31        -0.0934196000
_diffrn_orient_matrix_UB_32        0.0321016000
_diffrn_orient_matrix_UB_33        0.0005425000
_diffrn_radiation_monochromator    mirror
_diffrn_radiation_probe            x-ray
_diffrn_radiation_type             MoK\a
_diffrn_radiation_wavelength       0.71073
_diffrn_source                     'micro-focus sealed X-ray tube'
_diffrn_source_type                'SuperNova (Mo) X-ray Source'
_reflns_Friedel_coverage           0.000
_reflns_Friedel_fraction_full      .
_reflns_Friedel_fraction_max       .
_reflns_number_gt                  3981
_reflns_number_total               5189
_reflns_odcompleteness_completeness  99.82
_reflns_odcompleteness_iscentric   1
_reflns_odcompleteness_theta       26.32
_reflns_special_details
;
 Reflections were merged by SHELXL according to the crystal
 class for the calculation of statistics and refinement.
 
 _reflns_Friedel_fraction is defined as the number of unique
 Friedel pairs measured divided by the number that would be
 possible theoretically, ignoring centric projections and
 systematic absences.
;
_reflns_threshold_expression       'I > 2\s(I)'
_computing_cell_refinement         'CrysAlisPro 1.171.39.45g (Rigaku OD, 2018)'
_computing_data_collection         'CrysAlisPro 1.171.39.45g (Rigaku OD, 2018)'
_computing_data_reduction          'CrysAlisPro 1.171.39.45g (Rigaku OD, 2018)'
_computing_molecular_graphics      'Olex2 (Dolomanov et al., 2009)'
_computing_publication_material    'Olex2 (Dolomanov et al., 2009)'
_computing_structure_refinement    'ShelXL (Sheldrick, 2015)'
_computing_structure_solution      'ShelXT (Sheldrick, 2015)'
_refine_diff_density_max           0.756
_refine_diff_density_min           -0.682
_refine_diff_density_rms           0.084
_refine_ls_extinction_coef         .
_refine_ls_extinction_method       none
_refine_ls_goodness_of_fit_ref     1.063
_refine_ls_hydrogen_treatment      constr
_refine_ls_matrix_type             full
_refine_ls_number_parameters       292
_refine_ls_number_reflns           5189
_refine_ls_number_restraints       0
_refine_ls_R_factor_all            0.0698
_refine_ls_R_factor_gt             0.0463
_refine_ls_restrained_S_all        1.063
_refine_ls_shift/su_max            0.000
_refine_ls_shift/su_mean           0.000
_refine_ls_structure_factor_coef   Fsqd
_refine_ls_weighting_details      
 'w=1/[\s^2^(Fo^2^)+(0.0453P)^2^+0.3311P] where P=(Fo^2^+2Fc^2^)/3'
_refine_ls_weighting_scheme        calc
_refine_ls_wR_factor_gt            0.0956
_refine_ls_wR_factor_ref           0.1133
_refine_special_details            ?
_olex2_refinement_description
;
1. Fixed Uiso
 At 1.2 times of:
  All C(H) groups, All N(H,H) groups
 At 1.5 times of:
  All O(H,H) groups
2.a Free rotating group:
 O2(H2A,H2B)
2.b Secondary CH2 refined with riding coordinates:
 N3(H3A,H3B)
2.c Aromatic/amide H refined with riding coordinates:
 C12(H12), C7(H7), C1(H1), C4(H4), C9(H9), C16(H16), C15(H15), C2(H2), C3(H3),
 C8(H8), C23(H23), C13(H13), C21(H21), C19(H19), C20(H20), C22(H22)
;
_atom_sites_solution_hydrogens     mixed
_atom_sites_solution_primary       dual
_atom_sites_solution_secondary     ?
loop_
  _atom_site_label
  _atom_site_type_symbol
  _atom_site_fract_x
  _atom_site_fract_y
  _atom_site_fract_z
  _atom_site_U_iso_or_equiv
  _atom_site_adp_type
  _atom_site_occupancy
  _atom_site_site_symmetry_order
  _atom_site_calc_flag
  _atom_site_refinement_flags_posn
  _atom_site_refinement_flags_adp
  _atom_site_refinement_flags_occupancy
  _atom_site_disorder_assembly
  _atom_site_disorder_group
 Pd1 Pd 0.41305(4) 0.31831(3) 0.34654(2) 0.04342(12) Uani 1 1 d . . . . .
 N2 N 0.2494(4) 0.3267(3) 0.4800(2) 0.0433(7) Uani 1 1 d . . . . .
 O2 O 0.1349(5) -0.0819(3) 0.5889(2) 0.0676(9) Uani 1 1 d . . . . .
 H2A H 0.0417 -0.1051 0.5653 0.101 Uiso 1 1 d G . . . .
 H2B H 0.1594 -0.0145 0.5626 0.101 Uiso 1 1 d G . . . .
 O1 O 0.1967(5) 0.1295(3) 0.4981(2) 0.0644(8) Uani 1 1 d . . . . .
 N1 N 0.3649(4) 0.5009(3) 0.3604(2) 0.0450(8) Uani 1 1 d . . . . .
 N3 N 0.4737(5) 0.1318(3) 0.3477(2) 0.0520(8) Uani 1 1 d . . . . .
 H3A H 0.5944 0.1134 0.3603 0.062 Uiso 1 1 calc R . . . .
 H3B H 0.4006 0.1025 0.3962 0.062 Uiso 1 1 calc R . . . .
 C11 C 0.5774(6) 0.3227(3) 0.2239(3) 0.0460(9) Uani 1 1 d . . . . .
 C5 C 0.2944(5) 0.5356(4) 0.4486(3) 0.0433(9) Uani 1 1 d . . . . .
 C6 C 0.2336(5) 0.4395(4) 0.5162(3) 0.0451(9) Uani 1 1 d . . . . .
 C18 C 0.4520(6) 0.0655(4) 0.2664(3) 0.0516(10) Uani 1 1 d . . . . .
 C10 C 0.1902(6) 0.2322(4) 0.5355(3) 0.0503(10) Uani 1 1 d . . . . .
 C12 C 0.7745(6) 0.2984(4) 0.2198(3) 0.0560(11) Uani 1 1 d . . . . .
 H12 H 0.8310 0.2800 0.2753 0.067 Uiso 1 1 calc R . . . .
 C7 C 0.1630(6) 0.4599(5) 0.6081(3) 0.0565(11) Uani 1 1 d . . . . .
 H7 H 0.1508 0.5372 0.6312 0.068 Uiso 1 1 calc R . . . .
 C1 C 0.4150(6) 0.5862(4) 0.2964(3) 0.0558(11) Uani 1 1 d . . . . .
 H1 H 0.4617 0.5630 0.2358 0.067 Uiso 1 1 calc R . . . .
 C4 C 0.2813(6) 0.6556(4) 0.4716(3) 0.0557(11) Uani 1 1 d . . . . .
 H4 H 0.2354 0.6781 0.5325 0.067 Uiso 1 1 calc R . . . .
 F1 F 1.1080(7) 0.3394(6) -0.0342(3) 0.168(2) Uani 1 1 d . . . . .
 C9 C 0.1233(6) 0.2513(5) 0.6311(3) 0.0611(12) Uani 1 1 d . . . . .
 H9 H 0.0882 0.1866 0.6704 0.073 Uiso 1 1 calc R . . . .
 C16 C 0.4973(7) 0.3475(4) 0.1398(3) 0.0618(12) Uani 1 1 d . . . . .
 H16 H 0.3651 0.3630 0.1403 0.074 Uiso 1 1 calc R . . . .
 C15 C 0.6138(8) 0.3492(5) 0.0544(3) 0.0700(14) Uani 1 1 d . . . . .
 H15 H 0.5585 0.3662 -0.0017 0.084 Uiso 1 1 calc R . . . .
 C2 C 0.4010(6) 0.7061(4) 0.3155(4) 0.0628(12) Uani 1 1 d . . . . .
 H2 H 0.4354 0.7629 0.2686 0.075 Uiso 1 1 calc R . . . .
 C3 C 0.3357(7) 0.7413(4) 0.4050(4) 0.0641(13) Uani 1 1 d . . . . .
 H3 H 0.3283 0.8220 0.4201 0.077 Uiso 1 1 calc R . . . .
 C8 C 0.1100(6) 0.3627(5) 0.6658(3) 0.0650(13) Uani 1 1 d . . . . .
 H8 H 0.0651 0.3744 0.7287 0.078 Uiso 1 1 calc R . . . .
 C23 C 0.2729(7) 0.0580(4) 0.2430(4) 0.0661(13) Uani 1 1 d . . . . .
 H23 H 0.1664 0.0948 0.2796 0.079 Uiso 1 1 calc R . . . .
 C13 C 0.8896(7) 0.3007(4) 0.1351(4) 0.0635(12) Uani 1 1 d . . . . .
 H13 H 1.0219 0.2850 0.1342 0.076 Uiso 1 1 calc R . . . .
 C14 C 0.8088(8) 0.3262(4) 0.0522(3) 0.0629(12) Uani 1 1 d . . . . .
 F2 F 0.8777(10) 0.4129(7) -0.0965(3) 0.238(4) Uani 1 1 d . . . . .
 C21 C 0.4045(12) -0.0563(5) 0.1111(4) 0.092(2) Uani 1 1 d . . . . .
 H21 H 0.3888 -0.0971 0.0581 0.111 Uiso 1 1 calc R . . . .
 F3 F 0.9457(10) 0.2318(6) -0.0826(4) 0.218(3) Uani 1 1 d . . . . .
 C19 C 0.6089(8) 0.0123(4) 0.2125(4) 0.0702(13) Uani 1 1 d . . . . .
 H19 H 0.7312 0.0174 0.2283 0.084 Uiso 1 1 calc R . . . .
 C20 C 0.5847(11) -0.0488(5) 0.1347(4) 0.0920(18) Uani 1 1 d . . . . .
 H20 H 0.6911 -0.0853 0.0979 0.110 Uiso 1 1 calc R . . . .
 C22 C 0.2495(10) -0.0040(5) 0.1652(4) 0.0852(17) Uani 1 1 d . . . . .
 H22 H 0.1271 -0.0100 0.1499 0.102 Uiso 1 1 calc R . . . .
 C17 C 0.9312(11) 0.3269(7) -0.0387(4) 0.0941(19) Uani 1 1 d . . . . .

loop_
  _atom_site_aniso_label
  _atom_site_aniso_U_11
  _atom_site_aniso_U_22
  _atom_site_aniso_U_33
  _atom_site_aniso_U_23
  _atom_site_aniso_U_13
  _atom_site_aniso_U_12
 Pd1 0.04280(18) 0.04370(19) 0.04365(19) 0.00411(13) -0.00262(14) -0.00940(12)
 N2 0.0381(16) 0.050(2) 0.0426(18) 0.0066(15) -0.0049(15) -0.0118(14)
 O2 0.072(2) 0.062(2) 0.070(2) 0.0162(17) -0.0201(19) -0.0138(16)
 O1 0.077(2) 0.057(2) 0.062(2) 0.0090(16) -0.0007(17) -0.0327(16)
 N1 0.0385(17) 0.0460(19) 0.050(2) 0.0056(15) -0.0036(16) -0.0098(14)
 N3 0.057(2) 0.047(2) 0.050(2) 0.0072(16) -0.0035(17) -0.0087(16)
 C11 0.052(2) 0.038(2) 0.046(2) -0.0015(17) 0.0012(19) -0.0049(17)
 C5 0.0348(19) 0.046(2) 0.050(2) -0.0027(18) -0.0080(18) -0.0034(16)
 C6 0.0344(19) 0.055(2) 0.048(2) 0.0016(19) -0.0122(18) -0.0080(16)
 C18 0.062(3) 0.036(2) 0.054(3) 0.0037(19) -0.004(2) -0.0038(19)
 C10 0.041(2) 0.064(3) 0.048(2) 0.010(2) -0.0068(19) -0.0183(19)
 C12 0.056(3) 0.063(3) 0.049(3) 0.001(2) -0.002(2) -0.011(2)
 C7 0.047(2) 0.077(3) 0.047(2) -0.009(2) -0.007(2) -0.008(2)
 C1 0.051(2) 0.052(3) 0.062(3) 0.009(2) -0.001(2) -0.0088(19)
 C4 0.052(2) 0.054(3) 0.063(3) -0.003(2) -0.015(2) -0.005(2)
 F1 0.124(4) 0.278(7) 0.104(3) -0.033(4) 0.051(3) -0.073(4)
 C9 0.055(3) 0.079(3) 0.051(3) 0.018(2) -0.006(2) -0.023(2)
 C16 0.059(3) 0.072(3) 0.053(3) 0.003(2) -0.004(2) -0.006(2)
 C15 0.090(4) 0.073(3) 0.048(3) 0.001(2) -0.011(3) -0.009(3)
 C2 0.052(3) 0.053(3) 0.081(4) 0.019(2) -0.005(3) -0.011(2)
 C3 0.055(3) 0.049(3) 0.091(4) -0.007(3) -0.016(3) -0.006(2)
 C8 0.052(3) 0.103(4) 0.040(2) 0.005(3) -0.003(2) -0.014(3)
 C23 0.064(3) 0.067(3) 0.067(3) -0.008(2) -0.003(3) -0.009(2)
 C13 0.057(3) 0.063(3) 0.069(3) -0.002(2) 0.001(3) -0.009(2)
 C14 0.078(3) 0.052(3) 0.056(3) -0.005(2) 0.009(3) -0.010(2)
 F2 0.236(7) 0.314(9) 0.090(3) 0.086(5) 0.085(4) 0.116(6)
 C21 0.152(7) 0.070(4) 0.057(3) -0.011(3) 0.004(4) -0.032(4)
 F3 0.269(7) 0.214(6) 0.176(5) -0.138(5) 0.143(5) -0.140(5)
 C19 0.070(3) 0.057(3) 0.078(4) 0.000(3) 0.010(3) -0.004(2)
 C20 0.114(5) 0.067(4) 0.083(4) -0.014(3) 0.032(4) -0.002(3)
 C22 0.098(4) 0.090(4) 0.075(4) -0.012(3) -0.018(4) -0.026(3)
 C17 0.099(5) 0.126(6) 0.055(3) -0.014(4) 0.011(3) -0.020(4)

_geom_special_details
;
 All esds (except the esd in the dihedral angle between two l.s. planes)
 are estimated using the full covariance matrix.  The cell esds are taken
 into account individually in the estimation of esds in distances, angles
 and torsion angles; correlations between esds in cell parameters are only
 used when they are defined by crystal symmetry.  An approximate (isotropic)
 treatment of cell esds is used for estimating esds involving l.s. planes.
;
loop_
  _geom_bond_atom_site_label_1
  _geom_bond_atom_site_label_2
  _geom_bond_distance
  _geom_bond_site_symmetry_2
  _geom_bond_publ_flag
 Pd1 N2 2.117(3) . ?
 Pd1 N1 2.034(3) . ?
 Pd1 N3 2.064(3) . ?
 Pd1 C11 1.993(4) . ?
 N2 C6 1.372(5) . ?
 N2 C10 1.363(5) . ?
 O2 H2A 0.8501 . ?
 O2 H2B 0.8501 . ?
 O1 C10 1.284(5) . ?
 N1 C5 1.359(5) . ?
 N1 C1 1.336(5) . ?
 N3 H3A 0.8900 . ?
 N3 H3B 0.8900 . ?
 N3 C18 1.445(5) . ?
 C11 C12 1.383(6) . ?
 C11 C16 1.386(6) . ?
 C5 C6 1.475(6) . ?
 C5 C4 1.384(6) . ?
 C6 C7 1.372(6) . ?
 C18 C23 1.363(6) . ?
 C18 C19 1.366(6) . ?
 C10 C9 1.413(6) . ?
 C12 H12 0.9300 . ?
 C12 C13 1.381(6) . ?
 C7 H7 0.9300 . ?
 C7 C8 1.388(7) . ?
 C1 H1 0.9300 . ?
 C1 C2 1.366(6) . ?
 C4 H4 0.9300 . ?
 C4 C3 1.370(7) . ?
 F1 C17 1.288(7) . ?
 C9 H9 0.9300 . ?
 C9 C8 1.351(7) . ?
 C16 H16 0.9300 . ?
 C16 C15 1.395(7) . ?
 C15 H15 0.9300 . ?
 C15 C14 1.369(7) . ?
 C2 H2 0.9300 . ?
 C2 C3 1.370(7) . ?
 C3 H3 0.9300 . ?
 C8 H8 0.9300 . ?
 C23 H23 0.9300 . ?
 C23 C22 1.379(7) . ?
 C13 H13 0.9300 . ?
 C13 C14 1.373(6) . ?
 C14 C17 1.478(8) . ?
 F2 C17 1.276(8) . ?
 C21 H21 0.9300 . ?
 C21 C20 1.372(9) . ?
 C21 C22 1.354(9) . ?
 F3 C17 1.249(8) . ?
 C19 H19 0.9300 . ?
 C19 C20 1.374(8) . ?
 C20 H20 0.9300 . ?
 C22 H22 0.9300 . ?

loop_
  _geom_angle_atom_site_label_1
  _geom_angle_atom_site_label_2
  _geom_angle_atom_site_label_3
  _geom_angle
  _geom_angle_site_symmetry_1
  _geom_angle_site_symmetry_3
  _geom_angle_publ_flag
 N1 Pd1 N2 79.65(13) . . ?
 N1 Pd1 N3 173.29(12) . . ?
 N3 Pd1 N2 96.24(13) . . ?
 C11 Pd1 N2 175.00(14) . . ?
 C11 Pd1 N1 96.30(14) . . ?
 C11 Pd1 N3 87.52(15) . . ?
 C6 N2 Pd1 112.1(3) . . ?
 C10 N2 Pd1 127.3(3) . . ?
 C10 N2 C6 119.7(4) . . ?
 H2A O2 H2B 109.5 . . ?
 C5 N1 Pd1 114.5(3) . . ?
 C1 N1 Pd1 126.9(3) . . ?
 C1 N1 C5 118.1(4) . . ?
 Pd1 N3 H3A 107.1 . . ?
 Pd1 N3 H3B 107.1 . . ?
 H3A N3 H3B 106.8 . . ?
 C18 N3 Pd1 120.8(2) . . ?
 C18 N3 H3A 107.1 . . ?
 C18 N3 H3B 107.1 . . ?
 C12 C11 Pd1 121.2(3) . . ?
 C12 C11 C16 117.8(4) . . ?
 C16 C11 Pd1 121.0(3) . . ?
 N1 C5 C6 116.5(3) . . ?
 N1 C5 C4 120.6(4) . . ?
 C4 C5 C6 122.8(4) . . ?
 N2 C6 C5 114.8(4) . . ?
 C7 C6 N2 121.8(4) . . ?
 C7 C6 C5 123.3(4) . . ?
 C23 C18 N3 119.3(4) . . ?
 C23 C18 C19 120.1(4) . . ?
 C19 C18 N3 120.6(4) . . ?
 N2 C10 C9 119.0(4) . . ?
 O1 C10 N2 118.2(4) . . ?
 O1 C10 C9 122.8(4) . . ?
 C11 C12 H12 119.2 . . ?
 C13 C12 C11 121.6(4) . . ?
 C13 C12 H12 119.2 . . ?
 C6 C7 H7 120.7 . . ?
 C6 C7 C8 118.5(4) . . ?
 C8 C7 H7 120.7 . . ?
 N1 C1 H1 118.4 . . ?
 N1 C1 C2 123.2(5) . . ?
 C2 C1 H1 118.4 . . ?
 C5 C4 H4 119.9 . . ?
 C3 C4 C5 120.1(5) . . ?
 C3 C4 H4 119.9 . . ?
 C10 C9 H9 119.8 . . ?
 C8 C9 C10 120.4(4) . . ?
 C8 C9 H9 119.8 . . ?
 C11 C16 H16 119.8 . . ?
 C11 C16 C15 120.4(4) . . ?
 C15 C16 H16 119.8 . . ?
 C16 C15 H15 119.7 . . ?
 C14 C15 C16 120.7(4) . . ?
 C14 C15 H15 119.7 . . ?
 C1 C2 H2 120.5 . . ?
 C1 C2 C3 119.0(5) . . ?
 C3 C2 H2 120.5 . . ?
 C4 C3 H3 120.6 . . ?
 C2 C3 C4 118.8(4) . . ?
 C2 C3 H3 120.6 . . ?
 C7 C8 H8 119.8 . . ?
 C9 C8 C7 120.5(4) . . ?
 C9 C8 H8 119.8 . . ?
 C18 C23 H23 119.9 . . ?
 C18 C23 C22 120.1(5) . . ?
 C22 C23 H23 119.9 . . ?
 C12 C13 H13 120.0 . . ?
 C14 C13 C12 120.1(4) . . ?
 C14 C13 H13 120.0 . . ?
 C15 C14 C13 119.4(5) . . ?
 C15 C14 C17 120.4(5) . . ?
 C13 C14 C17 120.2(5) . . ?
 C20 C21 H21 120.1 . . ?
 C22 C21 H21 120.1 . . ?
 C22 C21 C20 119.8(5) . . ?
 C18 C19 H19 120.2 . . ?
 C18 C19 C20 119.5(5) . . ?
 C20 C19 H19 120.2 . . ?
 C21 C20 C19 120.4(6) . . ?
 C21 C20 H20 119.8 . . ?
 C19 C20 H20 119.8 . . ?
 C23 C22 H22 120.0 . . ?
 C21 C22 C23 120.1(6) . . ?
 C21 C22 H22 120.0 . . ?
 F1 C17 C14 116.0(5) . . ?
 F2 C17 F1 102.9(7) . . ?
 F2 C17 C14 113.9(6) . . ?
 F3 C17 F1 101.8(7) . . ?
 F3 C17 C14 114.9(6) . . ?
 F3 C17 F2 105.8(7) . . ?

_shelx_res_file
;
    cp757e.res created by SHELXL-2014/7

TITL cp757e_a.res in P-1
REM Old TITL cp757e in P1
REM SHELXT solution in P-1
REM R1 0.113, Rweak 0.012, Alpha 0.089, Orientation as input
REM Formula found by SHELXT: C26 N3 O3 Pd
CELL 0.71073 7.0887 11.1373 14.2923 86.703 83.477 82.42
ZERR 2 0.0004 0.0007 0.0008 0.005 0.005 0.005
LATT 1
SFAC C H N O F Pd
UNIT 46 36 6 2 6 2

L.S. 4 0 0
PLAN  20
TEMP 24.85
BOND $H
list 4
fmap 2 53
ACTA
REM <olex2.extras>
REM <HklSrc "%.\\cp757e.hkl">
REM </olex2.extras>

WGHT    0.045300    0.331100
FVAR       0.50427
PD1   6    0.413046    0.318307    0.346539    11.00000    0.04280    0.04370 =
         0.04365    0.00411   -0.00262   -0.00940
N2    3    0.249448    0.326731    0.479970    11.00000    0.03815    0.04987 =
         0.04261    0.00662   -0.00492   -0.01182
AFIX   6
O2    4    0.134853   -0.081940    0.588919    11.00000    0.07231    0.06221 =
         0.07044    0.01616   -0.02008   -0.01380
H2A   2    0.041664   -0.105121    0.565298    11.00000   -1.50000
H2B   2    0.159440   -0.014539    0.562590    11.00000   -1.50000
AFIX   0

O1    4    0.196685    0.129458    0.498066    11.00000    0.07739    0.05739 =
         0.06201    0.00897   -0.00066   -0.03274
N1    3    0.364924    0.500854    0.360434    11.00000    0.03853    0.04600 =
         0.05048    0.00564   -0.00363   -0.00981
N3    3    0.473663    0.131833    0.347713    11.00000    0.05747    0.04699 =
         0.05037    0.00719   -0.00355   -0.00871
AFIX  23
H3A   2    0.594422    0.113360    0.360348    11.00000   -1.20000
H3B   2    0.400564    0.102500    0.396177    11.00000   -1.20000
AFIX   0
C11   1    0.577425    0.322748    0.223918    11.00000    0.05241    0.03815 =
         0.04557   -0.00150    0.00123   -0.00486
C5    1    0.294438    0.535592    0.448562    11.00000    0.03481    0.04565 =
         0.04981   -0.00266   -0.00805   -0.00340
C6    1    0.233556    0.439466    0.516223    11.00000    0.03444    0.05492 =
         0.04794    0.00160   -0.01220   -0.00800
C18   1    0.452028    0.065547    0.266392    11.00000    0.06218    0.03648 =
         0.05449    0.00368   -0.00428   -0.00376
C10   1    0.190243    0.232215    0.535491    11.00000    0.04102    0.06430 =
         0.04768    0.00963   -0.00677   -0.01832
C12   1    0.774494    0.298392    0.219761    11.00000    0.05553    0.06284 =
         0.04930    0.00088   -0.00194   -0.01125
AFIX  43
H12   2    0.830963    0.279995    0.275332    11.00000   -1.20000
AFIX   0
C7    1    0.162972    0.459928    0.608096    11.00000    0.04663    0.07698 =
         0.04689   -0.00890   -0.00657   -0.00791
AFIX  43
H7    2    0.150844    0.537237    0.631239    11.00000   -1.20000
AFIX   0
C1    1    0.415007    0.586231    0.296364    11.00000    0.05147    0.05168 =
         0.06225    0.00890   -0.00051   -0.00879
AFIX  43
H1    2    0.461663    0.562993    0.235753    11.00000   -1.20000
AFIX   0
C4    1    0.281270    0.655590    0.471643    11.00000    0.05160    0.05398 =
         0.06308   -0.00306   -0.01468   -0.00477
AFIX  43
H4    2    0.235431    0.678099    0.532523    11.00000   -1.20000
AFIX   0
F1    5    1.108005    0.339396   -0.034231    11.00000    0.12427    0.27757 =
         0.10397   -0.03335    0.05119   -0.07309
C9    1    0.123334    0.251250    0.631099    11.00000    0.05519    0.07924 =
         0.05051    0.01793   -0.00600   -0.02271
AFIX  43
H9    2    0.088216    0.186616    0.670416    11.00000   -1.20000
AFIX   0
C16   1    0.497319    0.347492    0.139766    11.00000    0.05933    0.07162 =
         0.05252    0.00340   -0.00428   -0.00572
AFIX  43
H16   2    0.365056    0.363036    0.140253    11.00000   -1.20000
AFIX   0
C15   1    0.613830    0.349226    0.054361    11.00000    0.08955    0.07282 =
         0.04782    0.00074   -0.01130   -0.00926
AFIX  43
H15   2    0.558533    0.366209   -0.001663    11.00000   -1.20000
AFIX   0
C2    1    0.401029    0.706069    0.315539    11.00000    0.05154    0.05334 =
         0.08143    0.01912   -0.00483   -0.01075
AFIX  43
H2    2    0.435395    0.762879    0.268573    11.00000   -1.20000
AFIX   0
C3    1    0.335653    0.741324    0.404953    11.00000    0.05538    0.04863 =
         0.09051   -0.00701   -0.01590   -0.00623
AFIX  43
H3    2    0.328315    0.822019    0.420117    11.00000   -1.20000
AFIX   0
C8    1    0.110046    0.362712    0.665760    11.00000    0.05205    0.10275 =
         0.03979    0.00499   -0.00333   -0.01353
AFIX  43
H8    2    0.065126    0.374396    0.728697    11.00000   -1.20000
AFIX   0
C23   1    0.272950    0.058014    0.243031    11.00000    0.06378    0.06703 =
         0.06727   -0.00794   -0.00278   -0.00875
AFIX  43
H23   2    0.166381    0.094760    0.279618    11.00000   -1.20000
AFIX   0
C13   1    0.889565    0.300716    0.135089    11.00000    0.05719    0.06317 =
         0.06857   -0.00187    0.00114   -0.00851
AFIX  43
H13   2    1.021884    0.285018    0.134245    11.00000   -1.20000
AFIX   0
C14   1    0.808788    0.326179    0.052163    11.00000    0.07802    0.05211 =
         0.05583   -0.00478    0.00878   -0.01022
F2    5    0.877749    0.412897   -0.096513    11.00000    0.23608    0.31372 =
         0.08969    0.08559    0.08510    0.11570
C21   1    0.404504   -0.056281    0.111108    11.00000    0.15155    0.07001 =
         0.05725   -0.01118    0.00397   -0.03219
AFIX  43
H21   2    0.388837   -0.097115    0.058113    11.00000   -1.20000
AFIX   0
F3    5    0.945674    0.231803   -0.082630    11.00000    0.26932    0.21366 =
         0.17567   -0.13791    0.14342   -0.14012
C19   1    0.608894    0.012314    0.212463    11.00000    0.07009    0.05737 =
         0.07759    0.00014    0.00969   -0.00413
AFIX  43
H19   2    0.731218    0.017396    0.228253    11.00000   -1.20000
AFIX   0
C20   1    0.584706   -0.048785    0.134735    11.00000    0.11422    0.06737 =
         0.08297   -0.01352    0.03185   -0.00163
AFIX  43
H20   2    0.691137   -0.085284    0.097913    11.00000   -1.20000
AFIX   0
C22   1    0.249520   -0.004019    0.165216    11.00000    0.09789    0.08962 =
         0.07517   -0.01231   -0.01785   -0.02649
AFIX  43
H22   2    0.127144   -0.009962    0.149888    11.00000   -1.20000
AFIX   0
C17   1    0.931203    0.326900   -0.038672    11.00000    0.09892    0.12640 =
         0.05527   -0.01357    0.01113   -0.02014
HKLF 4

REM  cp757e_a.res in P-1
REM R1 =  0.0463 for    3981 Fo > 4sig(Fo)  and  0.0698 for all    5189 data
REM    292 parameters refined using      0 restraints

END

WGHT      0.0453      0.3311

REM Highest difference peak  0.756,  deepest hole -0.682,  1-sigma level  0.084
Q1    1   0.8069  0.3059 -0.1102  11.00000  0.05    0.76
Q2    1   0.2329 -0.0403  0.0407  11.00000  0.05    0.70
Q3    1   0.9826  0.4233 -0.0686  11.00000  0.05    0.66
Q4    1   0.9395  0.4353 -0.0730  11.00000  0.05    0.62
Q5    1   0.8815  0.4417 -0.0983  11.00000  0.05    0.57
Q6    1   1.0483  0.2567 -0.0534  11.00000  0.05    0.51
Q7    1   0.9439  0.1594 -0.0566  11.00000  0.05    0.42
Q8    1   0.9715  0.2366 -0.1171  11.00000  0.05    0.42
Q9    1   0.5132  0.3573  0.1975  11.00000  0.05    0.34
Q10   1   1.1516  0.3398 -0.0245  11.00000  0.05    0.32
Q11   1   0.2744  0.3632  0.4250  11.00000  0.05    0.32
Q12   1   0.0217  0.3404  0.8078  11.00000  0.05    0.30
Q13   1   0.6951  0.3978  0.0639  11.00000  0.05    0.29
Q14   1   0.2892  0.1066  0.5488  11.00000  0.05    0.29
Q15   1   0.3445  0.2824  0.5383  11.00000  0.05    0.28
Q16   1   0.3227  0.4265  0.3775  11.00000  0.05    0.27
Q17   1   0.2964  0.9371  0.4211  11.00000  0.05    0.27
Q18   1   0.1486  0.3983  0.6179  11.00000  0.05    0.26
Q19   1   0.5862  0.3789  0.2428  11.00000  0.05    0.26
Q20   1   0.3137  0.3785  0.4352  11.00000  0.05    0.26
;
_shelx_res_checksum                87393
_shelx_hkl_file
;
  -7  -5  -3   63.67    6.96
  -7  -4  -4   52.32    5.62
  -7  -4  -3    9.65    2.98
  -7  -4  -2   66.51    7.28
  -7  -3  -4    6.77    2.25
  -7  -3  -3   47.01    5.38
  -7  -3  -2  105.04    8.64
  -7  -3  -1    1.72    1.65
  -7  -2  -4   77.81    5.71
  -7  -2  -3   91.05    6.97
  -7  -2  -2   -0.36    1.94
  -7  -2  -1   79.65    7.75
  -7  -2   0  116.35    9.64
  -7  -1  -1   77.42    7.48
  -7  -1   0    4.11    2.79
  -6  -7  -6    7.27    3.09
  -6  -7  -5   96.22    8.64
  -6  -6  -7   27.93    4.21
  -6  -6  -6   78.20    7.17
  -6  -6  -5   35.81    5.04
  -6  -6  -4    4.59    2.80
  -6  -6  -3   89.49    8.36
  -6  -6  -2   86.13    8.60
  -6  -5  -7  140.50    7.87
  -6  -5  -6   41.76    4.78
  -6  -5  -5   -1.82    1.34
  -6  -5  -4  102.35    8.10
  -6  -5  -3   97.84    8.12
  -6  -5  -2    5.84    2.85
  -6  -5  -1   68.32    7.41
  -6  -4  -8  135.34    4.93
  -6  -4  -7   22.99    2.88
  -6  -4  -6    1.26    1.70
  -6  -4  -5   48.81    4.93
  -6  -4  -4   65.89    5.99
  -6  -4  -3    2.54    2.29
  -6  -4  -2   74.14    7.10
  -6  -4  -1   69.40    7.26
  -6  -4   0   24.24    4.63
  -6  -3  -6   66.80    4.07
  -6  -3  -5   23.20    2.96
  -6  -3  -4   31.28    3.97
  -6  -3  -3  185.21    9.75
  -6  -3  -2   67.85    6.37
  -6  -3  -1   30.48    4.93
  -6  -3   0  442.62   17.77
  -6  -3   1  297.13   15.29
  -6  -2  -5   51.87    3.63
  -6  -2  -4  115.77    6.47
  -6  -2  -3   36.41    4.30
  -6  -2  -2   19.33    3.50
  -6  -2  -1  183.79   10.56
  -6  -2   0   86.26    7.90
  -6  -2   1    3.04    2.63
  -6  -1  -3   83.83    5.95
  -6  -1  -2  233.59   10.66
  -6  -1  -1  116.77    8.27
  -6  -1   0   40.63    5.35
  -6  -1   1  207.71   12.35
  -6  -1   2  109.78    9.83
  -6   0   0  293.52   13.59
  -6   0   1   58.03    6.74
  -6   0   2   13.99    3.91
  -6   6  -6    7.42    3.09
  -6   6  -5   10.63    3.19
  -6   7  -5   26.54    5.83
  -6   7  -4   29.03    5.59
  -6   7  -3    4.41    3.55
  -6   8  -4    2.67    3.56
  -6   8  -3   26.30    6.36
  -6   8  -2   24.29    6.68
  -6   9  -4   22.47    5.54
  -6   9  -3    2.68    3.63
  -6   9  -2   11.88    4.25
  -6   9  -1   37.67    7.88
  -6  10  -3    6.39    3.42
  -6  10  -2   25.10    7.33
  -6  10  -1   14.81    5.38
  -6  10   0   -3.01    2.52
  -5  -7  -9   52.75    6.21
  -5  -7  -8   84.99    7.91
  -5  -7  -7   21.65    4.45
  -5  -7  -6   77.78    7.88
  -5  -7  -5  211.78   12.74
  -5  -7  -4   14.88    3.71
  -5  -7  -3   31.83    5.53
  -5  -6  -9   46.86    5.40
  -5  -6  -8    0.04    1.77
  -5  -6  -7  297.94   13.34
  -5  -6  -6  163.23   10.01
  -5  -6  -5   -0.10    1.99
  -5  -6  -4  169.50   10.46
  -5  -6  -3  183.75   11.35
  -5  -6  -2   52.63    6.37
  -5  -6  -1   19.30    4.27
  -5  -5 -11   17.04    2.57
  -5  -5 -10   18.15    3.05
  -5  -5  -9    6.75    2.30
  -5  -5  -8  122.49    7.40
  -5  -5  -7  213.10    9.86
  -5  -5  -6    4.93    2.15
  -5  -5  -5   33.19    4.30
  -5  -5  -4  170.25    9.67
  -5  -5  -3   10.11    2.88
  -5  -5  -2   53.00    5.82
  -5  -5  -1  281.62   13.69
  -5  -5   0  100.61    8.67
  -5  -5   1   35.77    5.43
  -5  -4 -11   10.94    1.35
  -5  -4 -10   15.86    2.02
  -5  -4 -10   13.89    1.76
  -5  -4  -9   33.12    2.99
  -5  -4  -8   70.06    4.60
  -5  -4  -7   13.97    2.36
  -5  -4  -6  113.76    6.55
  -5  -4  -5  108.07    6.71
  -5  -4  -4    7.88    2.34
  -5  -4  -3   74.16    6.21
  -5  -4  -2  151.57    9.14
  -5  -4  -1   13.63    3.19
  -5  -4   0  107.01    8.27
  -5  -4   1  332.91   15.21
  -5  -4   2   97.23    8.72
  -5  -3  -7  381.74    7.93
  -5  -3  -6  191.62    6.86
  -5  -3  -5    1.36    0.99
  -5  -3  -4  254.29    9.63
  -5  -3  -3  264.47   10.54
  -5  -3  -2   74.95    6.17
  -5  -3  -1   56.82    5.75
  -5  -3   0  164.75   10.02
  -5  -3   1   47.46    5.89
  -5  -3   2  120.93    9.50
  -5  -3   3  442.73   18.32
  -5  -2  -5  238.10    6.91
  -5  -2  -4  217.54    7.83
  -5  -2  -3    3.28    1.71
  -5  -2  -2  143.91    7.81
  -5  -2  -1  387.77   13.76
  -5  -2   0   70.24    6.36
  -5  -2   1  117.00    8.55
  -5  -2   2  474.10   17.73
  -5  -2   3  335.31   15.61
  -5  -1  -4   15.65    2.16
  -5  -1  -3  351.41   10.37
  -5  -1  -2  361.76   11.73
  -5  -1  -1    8.05    2.63
  -5  -1   0  170.40    9.54
  -5  -1   1  674.57   19.75
  -5  -1   2   27.04    4.63
  -5  -1   3  180.50   11.54
  -5  -1   4  292.27   15.12
  -5   0  -1  386.66   13.05
  -5   0   0  329.96   13.05
  -5   0   1   -0.91    3.12
  -5   0   2  235.41   12.42
  -5   0   3  288.23   14.48
  -5   0   4   -0.78    3.08
  -5   1   3  143.65   10.40
  -5   4  -9   75.15    5.37
  -5   4  -8  123.69    7.27
  -5   4  -7   39.00    4.53
  -5   4  -6  136.11    8.52
  -5   4  -5   90.89    7.32
  -5   4  -4   21.38    4.45
  -5   5  -9   45.58    5.03
  -5   5  -8    2.86    2.08
  -5   5  -3  155.09   11.21
  -5   5  -2   41.93    6.23
  -5   6  -9    9.10    2.74
  -5   6  -8   67.51    7.16
  -5   6  -7  103.01    8.65
  -5   6  -6    5.12    3.05
  -5   6  -5   71.32    7.77
  -5   6  -4   44.03    6.04
  -5   6  -3    4.33    2.98
  -5   6  -2   -0.04    2.26
  -5   6  -1   52.44    7.88
  -5   6   0   51.63    7.88
  -5   7  -8   31.66    5.40
  -5   7  -7   -1.90    2.59
  -5   7  -6   61.64    7.90
  -5   7  -5   25.76    5.00
  -5   7  -4    8.12    3.06
  -5   7  -3   12.70    4.23
  -5   7  -2  100.70   10.70
  -5   7  -1   11.93    4.76
  -5   7   0   47.50    8.09
  -5   7   1  129.75   12.81
  -5   8  -8   -2.45    1.81
  -5   8  -7   10.60    3.16
  -5   8  -6   28.05    6.03
  -5   8  -5   -0.68    1.92
  -5   8  -4   20.47    5.46
  -5   8  -3   73.06    9.33
  -5   8  -2    5.01    3.13
  -5   8  -1   16.75    5.24
  -5   8   0   68.38   10.16
  -5   8   1   14.00    4.53
  -5   8   2   31.56    7.38
  -5   9  -7   18.13    5.47
  -5   9  -6   12.33    3.91
  -5   9  -5   60.06    8.99
  -5   9  -4   12.99    4.50
  -5   9  -3   -7.00    2.02
  -5   9  -2   18.64    5.05
  -5   9  -1   28.34    6.68
  -5   9   0    4.52    4.25
  -5   9   1   11.66    4.95
  -5   9   2   47.72    8.61
  -5   9   3   20.38    6.95
  -5  10  -6   43.55    8.75
  -5  10  -5   13.44    4.38
  -5  10  -4    1.71    3.79
  -5  10  -3    4.71    4.42
  -5  10  -2   16.55    5.37
  -5  10  -1    6.56    4.62
  -5  10   0   25.87    7.36
  -5  10   1   55.60   10.52
  -5  10   2    5.95    3.63
  -5  10   3    9.40    4.59
  -5  11  -5   -0.96    3.31
  -5  11  -4   12.46    5.69
  -5  11  -3    3.43    2.63
  -5  11  -2    0.08    2.48
  -5  11  -1   21.43    6.57
  -5  11   0   28.20    7.25
  -5  11   1    6.46    3.57
  -5  11   2    6.45    4.47
  -4  -8 -13   11.01    3.53
  -4  -8  -9    0.91    1.65
  -4  -8  -8   61.65    7.02
  -4  -7 -13   43.56    5.92
  -4  -7 -12   58.95    6.82
  -4  -7 -10   37.51    5.41
  -4  -7  -9  102.26    8.29
  -4  -7  -8   65.31    6.67
  -4  -7  -7   -3.55    3.08
  -4  -7  -6  202.23   12.35
  -4  -7  -5   98.28    8.74
  -4  -7  -4    8.26    3.04
  -4  -7  -3  365.86   16.61
  -4  -7  -2  236.27   13.59
  -4  -7  -1    1.47    2.30
  -4  -6 -13   71.58    6.81
  -4  -6 -12    5.85    2.36
  -4  -6 -11   27.77    4.30
  -4  -6 -10   85.01    7.00
  -4  -6  -9   50.26    5.27
  -4  -6  -8   63.75    6.48
  -4  -6  -8   60.26    5.68
  -4  -6  -7  298.14   13.61
  -4  -6  -6   70.69    6.71
  -4  -6  -5   50.23    5.98
  -4  -6  -4  170.73   10.44
  -4  -6  -3  195.20   11.20
  -4  -6  -2   30.49    4.71
  -4  -6  -1  161.72   10.58
  -4  -6   0  296.88   14.58
  -4  -6   1   31.27    5.29
  -4  -6   2  184.82   12.06
  -4  -5 -11   80.71    6.17
  -4  -5 -10    5.76    2.25
  -4  -5  -9   92.54    6.22
  -4  -5  -8  131.81    7.38
  -4  -5  -8  156.36    8.73
  -4  -5  -7    0.94    1.73
  -4  -5  -7    5.44    2.82
  -4  -5  -6   98.44    7.05
  -4  -5  -5  543.90   16.52
  -4  -5  -4  497.88   15.97
  -4  -5  -3    0.84    1.80
  -4  -5  -2  352.43   14.02
  -4  -5  -1  245.13   12.05
  -4  -5   0   62.26    6.29
  -4  -5   1  300.84   14.06
  -4  -5   2  206.27   11.99
  -4  -5   3   57.17    6.76
  -4  -4 -13   83.46    5.87
  -4  -4 -12   99.50    6.19
  -4  -4 -12   86.31    5.89
  -4  -4 -11    4.40    1.62
  -4  -4 -11    4.45    1.51
  -4  -4 -10   68.93    4.82
  -4  -4 -10   69.24    5.11
  -4  -4  -9   45.46    3.78
  -4  -4  -8   17.57    2.61
  -4  -4  -7   27.76    5.08
  -4  -4  -7   26.87    3.29
  -4  -4  -6  403.13   12.23
  -4  -4  -5  238.20    9.66
  -4  -4  -4   11.51    2.45
  -4  -4  -3  414.19   13.42
  -4  -4  -2  240.87   10.70
  -4  -4  -1    7.83    2.61
  -4  -4   0   55.53    5.70
  -4  -4   1   23.15    4.13
  -4  -4   2    4.72    2.21
  -4  -4   3  341.68   15.31
  -4  -4   4  243.20   13.40
  -4  -3 -13   58.07    4.14
  -4  -3 -12    1.72    1.34
  -4  -3 -12    1.69    1.03
  -4  -3 -11   32.66    2.90
  -4  -3 -11   38.57    3.16
  -4  -3 -10   78.86    3.91
  -4  -3 -10   75.19    4.09
  -4  -3  -9   63.97    3.90
  -4  -3  -9   65.31    3.80
  -4  -3  -8   20.67    2.37
  -4  -3  -8   18.57    2.19
  -4  -3  -7  195.13   13.02
  -4  -3  -7  212.69    7.01
  -4  -3  -6   35.28    5.81
  -4  -3  -6   40.31    3.26
  -4  -3  -5  134.16    6.16
  -4  -3  -4  330.02   10.10
  -4  -3  -3  182.10    8.06
  -4  -3  -2  324.86   11.39
  -4  -3  -1  143.20    8.00
  -4  -3   0  348.36   12.99
  -4  -3   1   56.59    5.67
  -4  -3   2  761.17   21.04
  -4  -3   3  995.44   25.01
  -4  -3   4   82.39    7.57
  -4  -3   5  190.99   12.03
  -4  -2 -12   77.62    2.86
  -4  -2 -12   91.74    4.15
  -4  -2 -11   88.83    3.03
  -4  -2  -7   15.25    3.92
  -4  -2  -6   78.80    2.89
  -4  -2  -6   78.15    7.98
  -4  -2  -5  381.52    7.96
  -4  -2  -5  388.33   17.15
  -4  -2  -4   10.98    1.84
  -4  -2  -3   37.38    3.37
  -4  -2  -2  355.79   10.84
  -4  -2  -1  100.52    6.37
  -4  -2   0    4.49    2.21
  -4  -2   1  420.16   14.47
  -4  -2   2  536.30   17.14
  -4  -2   3    0.84    2.32
  -4  -2   4  425.80   16.71
  -4  -2   5  749.50   23.11
  -4  -1 -12   59.23    2.58
  -4  -1 -12   61.75    2.58
  -4  -1  -7  285.00   15.77
  -4  -1  -6  495.70   19.94
  -4  -1  -5    3.25    2.59
  -4  -1  -4  511.20    8.55
  -4  -1  -3 1063.81   15.39
  -4  -1  -2   55.58    4.07
  -4  -1  -1  368.33   11.33
  -4  -1   0  908.23   19.18
  -4  -1   1  217.52   10.13
  -4  -1   2    6.67    2.71
  -4  -1   3  509.05   17.19
  -4  -1   4  322.11   14.36
  -4  -1   5   47.61    6.14
  -4   0 -12   61.64    2.63
  -4   0 -12   64.70    2.61
  -4   0  -7  156.11   11.65
  -4   0  -6    1.69    3.01
  -4   0  -5 1037.84   28.05
  -4   0  -2  101.19    5.37
  -4   0  -1  271.78    9.68
  -4   0   0  420.96   12.95
  -4   0   1   84.20    6.39
  -4   0   2  653.56   18.45
  -4   0   3  464.84   16.50
  -4   0   4   -0.89    2.24
  -4   0   5  365.35   16.03
  -4   1 -12   80.87    3.83
  -4   1 -12   79.64    4.22
  -4   1 -11   53.75    2.57
  -4   1 -11   58.45    2.46
  -4   1  -7   -0.42    2.26
  -4   1  -6  202.35   13.13
  -4   1  -5  388.41   17.42
  -4   1   2  418.86   14.95
  -4   1   3   24.07    4.30
  -4   1   4  200.36   11.57
  -4   1   5  167.09   11.12
  -4   2 -12   25.09    2.89
  -4   2 -11   35.34    3.04
  -4   2 -10  254.72    7.10
  -4   2  -9  119.59    4.55
  -4   2  -8    1.02    0.65
  -4   2  -7  113.75    4.51
  -4   2  -6  203.06   13.06
  -4   2  -6  194.88    6.42
  -4   2  -5   47.92    3.62
  -4   2  -5   59.55    6.97
  -4   2  -4  279.62   14.51
  -4   3 -12   51.01    4.71
  -4   3 -11   98.37    6.06
  -4   3 -10   31.95    3.47
  -4   3  -9   11.90    2.22
  -4   3  -8  105.95    5.86
  -4   3  -7  106.08    5.94
  -4   3  -6   15.40    2.71
  -4   3  -6   22.15    4.92
  -4   3  -5  370.77   17.15
  -4   3  -5  349.99   11.85
  -4   3  -4  374.92   16.92
  -4   3  -4  343.11   12.35
  -4   3  -3   35.58    4.49
  -4   3  -2  165.05    9.43
  -4   4 -11    1.23    0.78
  -4   4 -10   37.59    4.11
  -4   4  -9   52.92    5.01
  -4   4  -8    1.09    1.52
  -4   4  -7   42.25    4.64
  -4   4  -6  396.11   18.63
  -4   4  -6  376.00   13.23
  -4   4  -5  249.56   14.34
  -4   4  -5  244.20   11.15
  -4   4  -4   53.30    5.64
  -4   4  -3  427.51   15.92
  -4   5 -12    4.13    2.23
  -4   5  -5   55.48    7.02
  -4   5  -2   -2.28    1.74
  -4   5  -1  113.36    9.56
  -4   5   0  126.82   10.61
  -4   5   1   27.85    5.68
  -4   5   2   86.45    9.56
  -4   6 -11   61.38    6.57
  -4   6 -10   12.14    3.06
  -4   6  -9   38.01    5.24
  -4   6  -8   82.73    7.77
  -4   6  -7   34.21    5.15
  -4   6  -6    2.14    2.26
  -4   6  -5  194.83   12.92
  -4   6  -5  211.31   12.56
  -4   6  -4    9.25    2.98
  -4   6  -3    6.26    3.17
  -4   6  -2   60.42    7.38
  -4   6  -1   25.32    5.48
  -4   6   0    2.37    2.64
  -4   6   1  165.99   13.07
  -4   6   2  267.07   16.80
  -4   6   3   51.56    8.60
  -4   7 -11   -1.82    1.40
  -4   7 -10   24.44    5.14
  -4   7  -9   55.67    7.04
  -4   7  -8   10.79    3.01
  -4   7  -7    7.48    2.82
  -4   7  -6  120.55   10.38
  -4   7  -5   60.12    7.88
  -4   7  -4   16.55    4.52
  -4   7  -3   54.19    7.40
  -4   7  -2   74.86    8.74
  -4   7  -1   -1.84    2.49
  -4   7   0   88.06   10.06
  -4   7   1   96.69   10.85
  -4   7   2    0.39    3.19
  -4   7   3   51.88    8.64
  -4   7   4   79.15   10.72
  -4   8 -10   16.30    4.18
  -4   8  -9    2.60    2.02
  -4   8  -8   10.14    3.86
  -4   8  -7   17.37    4.86
  -4   8  -6   22.66    5.39
  -4   8  -5   19.09    5.18
  -4   8  -4  101.10   10.57
  -4   8  -3   40.84    7.25
  -4   8  -2    4.30    3.18
  -4   8  -1   63.18    8.45
  -4   8   0   47.97    8.01
  -4   8   1    0.97    2.53
  -4   8   2   50.13    8.25
  -4   8   3   48.47    8.60
  -4   8   4   10.25    4.10
  -4   8   5   74.76   11.08
  -4   9 -10    3.03    2.16
  -4   9  -9   14.83    4.55
  -4   9  -8   14.94    4.11
  -4   9  -7    0.82    1.43
  -4   9  -6   69.67    9.59
  -4   9  -5  174.63   14.50
  -4   9  -4    3.71    3.50
  -4   9  -3   19.25    5.47
  -4   9  -2   54.88    8.68
  -4   9  -1   24.09    6.18
  -4   9   0   -1.60    1.71
  -4   9   1   49.42    8.24
  -4   9   2   86.63   11.85
  -4   9   3    5.48    4.17
  -4   9   4   33.04    8.18
  -4   9   5   71.08   11.06
  -4  10  -9   21.17    5.95
  -4  10  -8    0.23    2.80
  -4  10  -7   38.67    7.47
  -4  10  -6  102.40   11.85
  -4  10  -5   13.75    5.62
  -4  10  -4   10.14    4.69
  -4  10  -3   -1.76    2.47
  -4  10  -2   -0.82    4.57
  -4  10  -1   12.19    5.09
  -4  10   0   65.96   10.34
  -4  10   1   39.29    8.42
  -4  10   2    1.53    3.72
  -4  10   3   39.25    8.77
  -4  10   4   22.94    6.74
  -4  10   5    0.04    3.28
  -4  10   6   14.60    5.38
  -4  11  -8   10.12    4.60
  -4  11  -7    8.66    3.67
  -4  11  -6    9.43    3.97
  -4  11  -5    5.59    3.28
  -4  11  -4   25.91    6.73
  -4  11  -3   -1.81    3.53
  -4  11  -2    5.62    5.05
  -4  11  -1   31.38    7.90
  -4  11   0   13.73    6.03
  -4  11   1    5.73    4.04
  -4  11   2   23.41    7.47
  -4  11   3   13.04    5.84
  -4  11   4    1.51    2.99
  -4  11   5   13.57    5.88
  -4  12  -7   -0.72    3.22
  -4  12  -6   14.64    5.20
  -4  12  -5   21.67    6.72
  -4  12  -4    9.56    5.22
  -4  12  -3   -4.43    3.58
  -4  12  -2   18.92    6.11
  -4  12  -1    4.98    3.88
  -4  12   0   -2.62    2.76
  -4  12   1    7.43    4.26
  -3 -11 -14   -4.93    3.53
  -3 -10 -14   -2.20    2.13
  -3  -9 -15    2.49    2.34
  -3  -9 -14   15.32    4.64
  -3  -9 -13   19.56    4.65
  -3  -8 -15   25.46    5.51
  -3  -8 -14   17.81    4.77
  -3  -8 -13   -1.95    2.48
  -3  -8 -10    3.44    2.37
  -3  -8  -9   40.07    5.64
  -3  -8  -7   65.34    7.39
  -3  -8  -6   65.43    7.39
  -3  -8  -5  167.75   11.33
  -3  -8  -4   69.85    7.45
  -3  -7 -15    8.26    3.35
  -3  -7 -14    2.88    2.24
  -3  -7 -13   16.63    4.22
  -3  -7 -12    3.75    1.90
  -3  -7 -11   20.93    4.57
  -3  -7 -10   64.73    7.73
  -3  -7 -10   59.55    7.24
  -3  -7  -9   44.49    5.94
  -3  -7  -9   48.96    6.54
  -3  -7  -8    1.40    1.80
  -3  -7  -8    1.26    1.51
  -3  -7  -7  155.28   10.27
  -3  -7  -6  313.46   14.39
  -3  -7  -5   42.22    5.47
  -3  -7  -4   78.11    7.40
  -3  -7  -4   80.56    7.77
  -3  -7  -3  284.14   14.46
  -3  -7  -2  178.85   11.53
  -3  -7  -1   43.99    5.94
  -3  -7   0  372.41   16.84
  -3  -7   1  325.50   15.93
  -3  -6 -15    9.80    2.88
  -3  -6 -14   20.51    4.69
  -3  -6 -13    5.57    2.40
  -3  -6 -12   51.33    6.84
  -3  -6 -12   55.24    6.54
  -3  -6 -11  305.13   14.47
  -3  -6 -11  285.73   14.54
  -3  -6 -10  173.44   12.70
  -3  -6 -10  169.87   10.87
  -3  -6  -9    2.11    2.33
  -3  -6  -9    1.25    1.66
  -3  -6  -8  127.63    8.74
  -3  -6  -8  120.83    9.50
  -3  -6  -7  229.67   11.33
  -3  -6  -7  227.30   12.43
  -3  -6  -6   84.89    6.91
  -3  -6  -5  496.89   16.30
  -3  -6  -4  435.95   15.17
  -3  -6  -4  415.74   15.79
  -3  -6  -3   78.58    7.15
  -3  -6  -2  299.35   13.68
  -3  -6  -1  556.64   18.80
  -3  -6   0  139.75    9.63
  -3  -6   1    3.69    2.26
  -3  -6   2  834.61   24.15
  -3  -6   3  343.19   15.90
  -3  -5 -15   33.68    5.39
  -3  -5 -14    9.39    3.12
  -3  -5 -13   31.24    4.89
  -3  -5 -13   28.46    4.86
  -3  -5 -12  225.71   12.13
  -3  -5 -12  225.34   12.55
  -3  -5 -11  156.54    9.73
  -3  -5 -11  150.48    9.89
  -3  -5 -10    3.44    2.36
  -3  -5  -9   88.96    8.81
  -3  -5  -9   88.24    6.89
  -3  -5  -8   84.78    6.46
  -3  -5  -8   92.75    8.51
  -3  -5  -7   -1.35    1.59
  -3  -5  -7    1.85    1.77
  -3  -5  -6  356.46   15.02
  -3  -5  -6  345.96   12.30
  -3  -5  -5  553.50   15.42
  -3  -5  -4   75.24    6.24
  -3  -5  -3  176.04    9.55
  -3  -5  -2  583.45   17.46
  -3  -5  -1  190.79   10.16
  -3  -5   0  442.29   15.64
  -3  -5   1  472.73   16.57
  -3  -5   2  232.14   12.03
  -3  -5   3  128.95    9.20
  -3  -5   4  558.06   19.77
  -3  -5   5  230.16   13.19
  -3  -4 -15    3.56    1.94
  -3  -4 -14   12.29    3.09
  -3  -4 -13   31.77    5.31
  -3  -4 -13   41.87    4.89
  -3  -4 -12   16.22    3.53
  -3  -4 -11   49.66    5.37
  -3  -4 -10  135.15    8.11
  -3  -4 -10  138.57    8.26
  -3  -4  -9   45.41    4.62
  -3  -4  -9   41.83    6.20
  -3  -4  -8    9.15    2.19
  -3  -4  -8   13.68    3.57
  -3  -4  -7  141.45    7.08
  -3  -4  -7  142.02   10.11
  -3  -4  -6  328.99   14.57
  -3  -4  -6  305.96   10.11
  -3  -4  -5    0.78    1.09
  -3  -4  -5    2.70    1.84
  -3  -4  -4   45.82    4.43
  -3  -4  -3  467.71   13.82
  -3  -4  -2   63.27    5.36
  -3  -4  -1  312.91   11.83
  -3  -4   0  199.22    9.81
  -3  -4   1    9.87    2.52
  -3  -4   2   97.45    7.43
  -3  -4   3  493.34   17.00
  -3  -4   4  290.03   13.56
  -3  -4   5   89.33    8.02
  -3  -4   6  214.68   12.62
  -3  -3 -15   20.88    3.53
  -3  -3 -13    5.09    2.37
  -3  -3 -12   29.77    4.41
  -3  -3 -12   28.05    3.90
  -3  -3 -11  104.98    7.14
  -3  -3 -11  101.63    6.54
  -3  -3 -10   22.00    3.17
  -3  -3 -10   19.40    3.10
  -3  -3  -9    8.43    2.05
  -3  -3  -9    5.20    1.87
  -3  -3  -9    9.01    3.41
  -3  -3  -8  246.69   13.97
  -3  -3  -8  232.94    8.46
  -3  -3  -8  228.36    8.23
  -3  -3  -7  254.88    8.07
  -3  -3  -7  266.42   13.84
  -3  -3  -6   38.12    3.11
  -3  -3  -6   45.18    5.49
  -3  -3  -5  469.03   16.70
  -3  -3  -5  443.96   11.27
  -3  -3  -4  426.37   15.50
  -3  -3  -4  436.95   11.21
  -3  -3  -3   14.36    2.28
  -3  -3  -2  455.95   12.22
  -3  -3  -1  790.97   16.85
  -3  -3   0  128.08    7.18
  -3  -3   1   27.03    3.70
  -3  -3   2  464.58   15.07
  -3  -3   3   37.20    4.80
  -3  -3   4  394.81   15.18
  -3  -3   5  499.11   17.78
  -3  -3   6  277.02   13.83
  -3  -3   7   82.02    8.05
  -3  -2 -13   29.85    3.65
  -3  -2 -13   29.87    4.36
  -3  -2 -12  112.06    6.56
  -3  -2 -12  105.33    7.49
  -3  -2 -11   29.91    3.21
  -3  -2 -11   23.87    3.48
  -3  -2 -10  109.60    5.65
  -3  -2 -10   93.46    5.81
  -3  -2  -9  341.61   17.35
  -3  -2  -9  328.28    8.98
  -3  -2  -9  324.69    9.49
  -3  -2  -8   65.39    3.75
  -3  -2  -8   61.46    3.72
  -3  -2  -8   58.73    7.01
  -3  -2  -7  116.63    4.32
  -3  -2  -7  117.20    4.61
  -3  -2  -6  902.98   24.32
  -3  -2  -6  909.10   12.34
  -3  -2  -6  871.18   10.19
  -3  -2  -5  260.16   12.57
  -3  -2  -5  265.00    6.67
  -3  -2  -4    3.25    1.98
  -3  -2  -4    3.32    1.16
  -3  -2  -3  473.32   10.11
  -3  -2  -2  755.69   13.74
  -3  -2  -1  110.72    5.78
  -3  -2   0  568.16   13.88
  -3  -2   1 1301.44   22.45
  -3  -2   2  269.52   10.94
  -3  -2   3   92.30    6.94
  -3  -2   4  519.63   16.81
  -3  -2   5  335.62   14.22
  -3  -2   6   39.56    5.54
  -3  -2   7  472.37   18.58
  -3  -1 -14   88.97    6.38
  -3  -1 -13  130.22    8.69
  -3  -1 -13  137.48    7.33
  -3  -1 -12   24.94    3.09
  -3  -1 -12   25.49    4.00
  -3  -1 -11  238.61    8.36
  -3  -1 -11  248.59   10.23
  -3  -1 -10  493.22   10.62
  -3  -1 -10  482.43   12.58
  -3  -1  -9  162.23    5.30
  -3  -1  -9  153.93   11.82
  -3  -1  -9  150.58    6.12
  -3  -1  -8    5.83    1.22
  -3  -1  -8    5.44    2.66
  -3  -1  -8    5.59    1.01
  -3  -1  -7  394.48   16.89
  -3  -1  -6  272.51   13.44
  -3  -1  -5  239.35   12.12
  -3  -1  -4  682.12   19.51
  -3  -1  -4  623.11    6.93
  -3  -1  -3 1051.58   11.95
  -3  -1  -2    8.65    1.68
  -3  -1  -1 2592.93   25.32
  -3  -1   0  472.00   12.08
  -3  -1   1   41.41    4.13
  -3  -1   2  302.68   11.24
  -3  -1   3 1355.36   25.12
  -3  -1   4  264.07   11.88
  -3  -1   5   34.90    4.74
  -3  -1   6  792.82   22.53
  -3  -1   7  223.61   12.69
  -3   0 -14   41.05    4.43
  -3   0 -13    0.57    1.43
  -3   0 -13    0.19    1.36
  -3   0 -12  164.79    9.14
  -3   0 -12  160.77    7.30
  -3   0 -11  187.49    6.99
  -3   0 -11  172.53    8.66
  -3   0 -10   14.70    2.54
  -3   0 -10   18.23    2.05
  -3   0  -9   27.58    1.91
  -3   0  -9   22.64    2.62
  -3   0  -9   25.96    5.37
  -3   0  -8  189.54   12.53
  -3   0  -8  187.44    5.63
  -3   0  -7   76.63    7.70
  -3   0  -6  122.29    9.18
  -3   0  -5  910.93   23.72
  -3   0  -4  991.78   23.73
  -3   0  -3   -0.25    1.74
  -3   0  -2  662.63   10.60
  -3   0  -1  327.67    8.80
  -3   0   0  210.30    7.89
  -3   0   1  610.76   14.64
  -3   0   2  895.39   19.24
  -3   0   3   63.23    5.64
  -3   0   4  971.55   22.63
  -3   0   5  456.82   16.46
  -3   0   6   18.61    3.96
  -3   0   7   17.58    3.81
  -3   1 -14    2.38    1.70
  -3   1 -13   49.75    4.45
  -3   1 -13   49.59    5.54
  -3   1 -12   77.15    5.23
  -3   1  -9  333.15    9.17
  -3   1  -8   41.27    6.09
  -3   1  -8   37.43    2.83
  -3   1  -7  152.52    4.70
  -3   1  -7  170.01   11.34
  -3   1  -6  575.69    7.76
  -3   1  -6  618.77   20.58
  -3   1  -5   90.91    3.09
  -3   1  -5   79.23    7.30
  -3   1  -4  280.86   12.83
  -3   1  -4  283.59    6.12
  -3   1  -3  688.59   19.22
  -3   1   1  182.00    8.27
  -3   1   2   26.83    3.81
  -3   1   3  815.83   19.82
  -3   1   4  715.97   19.79
  -3   1   5  463.63   16.68
  -3   1   6   85.46    7.70
  -3   1   7  277.48   14.40
  -3   2 -14   14.34    3.13
  -3   2 -12   29.87    4.10
  -3   2 -11  104.29    6.69
  -3   2 -10  162.93    7.81
  -3   2  -9    8.86    2.02
  -3   2  -8   96.64    5.32
  -3   2  -8   75.85    8.37
  -3   2  -7  386.08    9.84
  -3   2  -7  412.42   17.92
  -3   2  -6   15.29    2.20
  -3   2  -6   18.38    4.10
  -3   2  -5  196.90    6.74
  -3   2  -5  206.62   11.61
  -3   2  -4  326.45    9.08
  -3   2  -4  334.72   14.05
  -3   2  -3  573.76   17.63
  -3   2  -3  537.49   12.52
  -3   2  -2   21.19    3.03
  -3   2  -1  761.39   17.19
  -3   3 -14    0.16    1.25
  -3   3 -13   13.83    3.13
  -3   3 -11  154.83    8.85
  -3   3 -10    1.28    1.15
  -3   3  -9  102.12    6.45
  -3   3  -8  123.23    6.99
  -3   3  -8  127.26   10.79
  -3   3  -7    8.29    3.19
  -3   3  -7   12.46    2.35
  -3   3  -6   27.59    5.07
  -3   3  -6   33.48    3.54
  -3   3  -5  320.60   10.32
  -3   3  -5  351.66   15.20
  -3   3  -4   93.65    7.65
  -3   3  -4   88.35    5.67
  -3   3  -3  108.91    7.84
  -3   3  -3   95.79    6.15
  -3   3  -2  896.44   19.50
  -3   3  -1  234.81   10.68
  -3   3   0  135.92    8.63
  -3   3   1  104.53    8.11
  -3   4 -14   59.50    6.71
  -3   4 -13  177.85   10.94
  -3   4 -12  138.56    9.46
  -3   4  -8    1.64    1.11
  -3   4  -7  174.94    9.14
  -3   4  -7  201.16   12.99
  -3   4  -6  538.25   20.06
  -3   4  -6  471.44   14.55
  -3   4  -5  164.45   10.67
  -3   4  -5  162.18    8.55
  -3   4  -4  194.94   10.96
  -3   4  -4  184.85    9.24
  -3   4  -3  376.05   14.50
  -3   4  -3  351.31   12.98
  -3   4  -2   73.09    6.39
  -3   4  -1  210.16   10.95
  -3   4   3  599.22   21.75
  -3   5 -14   17.39    3.94
  -3   5 -13    6.87    2.91
  -3   5 -12    5.85    2.21
  -3   5 -11  160.18   10.53
  -3   5 -10   61.76    6.57
  -3   5  -7  267.05   15.20
  -3   5  -6    2.26    2.90
  -3   5  -5  206.52   11.99
  -3   5  -4  489.62   17.52
  -3   5  -3  131.77    8.74
  -3   5   1   42.61    5.91
  -3   5   2  322.93   16.34
  -3   5   3  181.51   12.74
  -3   5   4    1.47    3.02
  -3   6 -13    8.01    2.56
  -3   6 -12   89.68    8.66
  -3   6 -11   63.62    7.27
  -3   6 -10    6.66    2.89
  -3   6  -9  118.94    9.67
  -3   6  -8   43.97    6.04
  -3   6  -7   31.72    5.84
  -3   6  -7   27.17    4.71
  -3   6  -6  190.64   12.40
  -3   6  -6  171.42   10.91
  -3   6  -5  216.03   12.42
  -3   6  -5  207.56   11.97
  -3   6  -4   17.36    4.07
  -3   6  -4   14.54    3.62
  -3   6  -3  179.73   11.43
  -3   6  -3  183.49   10.35
  -3   6  -2  330.45   15.62
  -3   6  -1   49.48    6.55
  -3   6   0   17.15    3.91
  -3   6   1   27.78    5.26
  -3   6   2  119.68   10.72
  -3   6   3    7.41    3.85
  -3   6   4  243.48   16.12
  -3   6   5  328.84   19.24
  -3   7 -13   32.35    5.59
  -3   7 -12   22.49    5.42
  -3   7 -11   15.28    4.18
  -3   7 -10   85.62    8.97
  -3   7  -9   31.12    5.60
  -3   7  -8    3.64    2.98
  -3   7  -7   51.46    7.08
  -3   7  -7   53.88    7.33
  -3   7  -6  100.25    9.33
  -3   7  -6  106.65    9.43
  -3   7  -5    7.44    3.34
  -3   7  -5    7.82    3.09
  -3   7  -4  173.91   10.70
  -3   7  -4  152.08   11.36
  -3   7  -3  143.92   11.19
  -3   7  -2    6.78    3.66
  -3   7  -1  112.44   10.15
  -3   7   0  133.01   11.37
  -3   7   1   28.55    6.08
  -3   7   2   24.13    5.86
  -3   7   3  147.71   12.92
  -3   7   4   64.45    8.81
  -3   7   5    2.16    3.57
  -3   7   6   23.28    6.54
  -3   8 -12   15.89    4.81
  -3   8 -11   63.09    8.63
  -3   8 -10   16.17    4.35
  -3   8  -9    2.05    1.57
  -3   8  -8   47.88    7.05
  -3   8  -7   47.52    7.37
  -3   8  -6   11.36    4.01
  -3   8  -6    2.31    3.15
  -3   8  -5   17.21    3.96
  -3   8  -5   16.27    4.78
  -3   8  -4  100.98   10.01
  -3   8  -4   91.49    7.91
  -3   8  -3    6.52    3.14
  -3   8  -2   59.05    8.09
  -3   8  -1  214.37   15.01
  -3   8   0   11.02    4.55
  -3   8   1   33.51    7.02
  -3   8   2  104.58   11.29
  -3   8   3   54.79    8.86
  -3   8   4   26.20    6.67
  -3   8   5   91.00   11.74
  -3   8   6   84.22   11.59
  -3   8   7    2.98    3.73
  -3   9 -12   24.80    6.09
  -3   9 -11    7.52    3.55
  -3   9 -10   20.02    4.82
  -3   9  -9   40.06    7.04
  -3   9  -8    3.18    3.33
  -3   9  -7    9.24    4.27
  -3   9  -6   44.47    6.30
  -3   9  -6   51.50    8.04
  -3   9  -5   56.90    8.42
  -3   9  -5   48.39    6.05
  -3   9  -4    1.13    3.45
  -3   9  -3  101.77   11.09
  -3   9  -2   68.38    9.45
  -3   9  -1   -2.90    3.28
  -3   9   0   33.03    7.16
  -3   9   1   42.78    7.76
  -3   9   2   14.88    5.32
  -3   9   3    9.80    4.52
  -3   9   4   78.05   11.20
  -3   9   5   56.09    9.93
  -3   9   6   11.21    5.71
  -3   9   7   77.09   11.43
  -3  10 -11   25.43    6.12
  -3  10 -10   52.71    8.26
  -3  10  -9    5.65    3.32
  -3  10  -8   14.00    5.35
  -3  10  -7   59.87    9.16
  -3  10  -6   18.94    5.24
  -3  10  -5    8.64    4.02
  -3  10  -4  161.57   14.87
  -3  10  -3   80.52   10.57
  -3  10  -2   -4.64    2.99
  -3  10  -1   41.74    7.91
  -3  10   0   33.34    6.99
  -3  10   1    1.25    3.36
  -3  10   2   35.76    8.09
  -3  10   3   99.39   12.56
  -3  10   4   25.44    7.65
  -3  10   5   11.12    4.40
  -3  10   6   70.51   11.33
  -3  10   7    7.71    4.55
  -3  10   8   -3.56    3.90
  -3  11 -10    4.99    2.88
  -3  11  -9   10.56    3.94
  -3  11  -8   20.27    5.53
  -3  11  -7    2.59    2.52
  -3  11  -6    1.45    2.76
  -3  11  -5   30.97    7.14
  -3  11  -4   38.93    7.22
  -3  11  -3    1.50    4.53
  -3  11  -2   26.76    7.01
  -3  11  -1   43.21    8.60
  -3  11   0   -6.12    3.95
  -3  11   1   39.21    7.77
  -3  11   2   68.88   10.70
  -3  11   3   17.08    7.13
  -3  11   4   10.09    4.67
  -3  11   5   30.42    8.62
  -3  11   6   18.30    6.53
  -3  11   7    6.31    4.47
  -3  12  -9   14.62    5.06
  -3  12  -8    4.83    4.28
  -3  12  -7    1.24    1.39
  -3  12  -6   14.83    5.26
  -3  12  -5    2.00    1.78
  -3  12  -4    6.25    5.16
  -3  12  -3   37.72    8.18
  -3  12  -2    9.11    3.82
  -3  12  -1   -3.74    2.66
  -3  12   0    7.78    4.66
  -3  12   1   12.37    5.18
  -3  12   2   -0.24    2.45
  -3  12   3   -3.58    5.50
  -3  12   4   13.44    5.28
  -2 -11 -14   -1.05    1.96
  -2 -10 -15   -1.17    1.35
  -2 -10 -14   -0.59    2.27
  -2 -10 -13   27.68    6.09
  -2  -9 -16    4.54    2.65
  -2  -9 -15    4.71    2.48
  -2  -9 -14   14.54    5.00
  -2  -9 -13    2.25    3.37
  -2  -8 -16   12.94    4.00
  -2  -8 -15   11.98    4.59
  -2  -8 -14    1.81    3.53
  -2  -8 -13    9.37    3.87
  -2  -8 -12   56.20    8.10
  -2  -8 -10   -0.91    2.00
  -2  -8  -9   28.05    4.42
  -2  -8  -8   30.31    4.05
  -2  -8  -5  113.15    9.57
  -2  -8  -4    3.05    2.31
  -2  -8  -3  225.92   13.18
  -2  -8  -2  171.47   11.50
  -2  -7 -16   12.65    4.22
  -2  -7 -15   -2.48    2.86
  -2  -7 -14   21.01    4.87
  -2  -7 -13   62.86    8.17
  -2  -7 -12    0.16    1.85
  -2  -7 -11   59.89    7.55
  -2  -7 -10  148.36   10.83
  -2  -7  -9   26.43    4.41
  -2  -7  -9   30.53    5.52
  -2  -7  -8   45.05    6.18
  -2  -7  -8   50.96    5.64
  -2  -7  -7  149.75    8.92
  -2  -7  -7  150.99   10.71
  -2  -7  -6  188.10   11.56
  -2  -7  -5    7.79    3.11
  -2  -7  -4  191.34   11.30
  -2  -7  -3  433.38   16.69
  -2  -7  -2    7.30    2.91
  -2  -7  -1  423.55   17.34
  -2  -7   0  325.24   15.41
  -2  -7   1   35.72    5.66
  -2  -7   2  206.67   12.62
  -2  -7   3  750.31   24.23
  -2  -6 -17   10.42    3.37
  -2  -6 -16   -0.64    1.63
  -2  -6 -15   20.50    4.65
  -2  -6 -14   20.49    4.75
  -2  -6 -13    1.53    2.29
  -2  -6 -12  108.35    9.68
  -2  -6 -11  235.15   13.52
  -2  -6 -11  240.41   15.01
  -2  -6 -11  220.36   13.70
  -2  -6 -10   19.27    4.49
  -2  -6 -10   23.13    4.84
  -2  -6  -9  113.32    9.32
  -2  -6  -9   98.57    8.67
  -2  -6  -8  297.67   14.28
  -2  -6  -8  278.28   13.24
  -2  -6  -7  117.93    8.14
  -2  -6  -7  123.37    8.93
  -2  -6  -6   24.78    3.68
  -2  -6  -6   23.83    4.10
  -2  -6  -5  440.51   15.78
  -2  -6  -4  444.75   15.66
  -2  -6  -3  119.83    8.21
  -2  -6  -2  499.50   16.58
  -2  -6  -1  155.73    9.79
  -2  -6   0   35.67    4.99
  -2  -6   1  466.68   17.22
  -2  -6   2  425.32   16.65
  -2  -6   3  159.16   10.37
  -2  -6   4  340.45   15.59
  -2  -6   5  975.08   26.93
  -2  -5 -17    3.60    2.29
  -2  -5 -16   28.59    5.82
  -2  -5 -15   14.94    3.64
  -2  -5 -14   10.56    3.40
  -2  -5 -13   44.04    6.25
  -2  -5 -12   44.95    6.49
  -2  -5 -12   49.21    6.56
  -2  -5 -11    5.71    2.87
  -2  -5 -11   10.51    3.18
  -2  -5 -10  192.53   11.82
  -2  -5 -10  190.61   12.92
  -2  -5 -10  192.47   11.14
  -2  -5  -9  260.96   14.05
  -2  -5  -9  239.60   12.37
  -2  -5  -8   13.20    3.25
  -2  -5  -8   11.05    3.10
  -2  -5  -7   10.56    2.97
  -2  -5  -7   10.34    2.93
  -2  -5  -6  642.65   18.00
  -2  -5  -6  637.50   17.79
  -2  -5  -5    5.57    2.41
  -2  -5  -5   11.65    2.50
  -2  -5  -4  553.49   15.83
  -2  -5  -3 1504.89   25.88
  -2  -5  -2 1193.57   23.07
  -2  -5  -1    4.25    1.78
  -2  -5   0  277.91   12.10
  -2  -5   1 1046.65   23.72
  -2  -5   2   50.48    5.54
  -2  -5   3  143.19    9.21
  -2  -5   4  847.34   22.85
  -2  -5   5   99.41    8.20
  -2  -5   6  131.93    9.86
  -2  -5   7  245.81   13.93
  -2  -4 -17   19.37    4.82
  -2  -4 -16   18.29    4.33
  -2  -4 -15    7.46    2.72
  -2  -4 -14   73.03    7.78
  -2  -4 -13   82.55    7.92
  -2  -4 -13   73.03    8.46
  -2  -4 -12    6.12    2.94
  -2  -4 -12    4.51    2.99
  -2  -4 -11  121.93    8.73
  -2  -4 -11  124.57    9.65
  -2  -4 -10  173.04   10.61
  -2  -4 -10  202.54   13.19
  -2  -4  -9   11.97    3.40
  -2  -4  -9   15.66    3.16
  -2  -4  -8  175.64   10.87
  -2  -4  -8  172.92    9.54
  -2  -4  -7  248.05   10.63
  -2  -4  -7  245.36   12.08
  -2  -4  -6  105.71    6.63
  -2  -4  -6  115.15    7.82
  -2  -4  -5  131.49    7.04
  -2  -4  -5  127.04    7.67
  -2  -4  -4  773.44   17.46
  -2  -4  -4  789.37   16.78
  -2  -4  -3  392.31   11.67
  -2  -4  -2   20.54    3.25
  -2  -4  -2   20.74    2.86
  -2  -4  -1 1132.78   21.48
  -2  -4   0  565.40   15.44
  -2  -4   1  129.02    7.67
  -2  -4   2   16.09    3.06
  -2  -4   3   51.71    5.35
  -2  -4   4   14.37    3.26
  -2  -4   5  611.87   19.13
  -2  -4   6  304.36   14.08
  -2  -4   7   56.70    6.59
  -2  -4   8    0.69    1.78
  -2  -3 -17    7.62    2.68
  -2  -3 -16   -0.44    1.51
  -2  -3 -15   48.10    6.23
  -2  -3 -14   31.88    5.43
  -2  -3 -14   24.87    4.55
  -2  -3 -13   -1.72    1.89
  -2  -3 -13   -4.91    2.34
  -2  -3 -12  124.36    8.76
  -2  -3 -12  118.45    9.54
  -2  -3 -11  161.59   10.54
  -2  -3 -10   18.37    3.35
  -2  -3 -10   19.26    4.72
  -2  -3 -10   16.41    3.47
  -2  -3  -9  145.51    8.69
  -2  -3  -9  154.01   11.10
  -2  -3  -9  163.18    8.50
  -2  -3  -8  126.47    7.10
  -2  -3  -8  131.38    9.65
  -2  -3  -8  124.77    7.51
  -2  -3  -7  194.40   10.94
  -2  -3  -7  191.25    8.54
  -2  -3  -6    2.14    1.68
  -2  -3  -6    1.14    1.21
  -2  -3  -5  354.54    9.95
  -2  -3  -5  363.73   13.09
  -2  -3  -4  150.91    7.97
  -2  -3  -4  139.56    6.03
  -2  -3  -3  181.01    8.25
  -2  -3  -3  188.23    6.87
  -2  -3  -2  642.03   13.82
  -2  -3  -1   74.15    4.97
  -2  -3   0   88.50    5.45
  -2  -3   1 1003.88   19.13
  -2  -3   2  488.58   13.98
  -2  -3   3   10.36    2.58
  -2  -3   4 1334.49   25.64
  -2  -3   5 1021.97   23.53
  -2  -3   6   17.66    3.55
  -2  -3   7   65.29    6.75
  -2  -3   8  309.31   14.94
  -2  -2 -16   18.58    4.30
  -2  -2 -15   11.31    3.45
  -2  -2 -14    2.81    1.83
  -2  -2 -14   11.71    3.71
  -2  -2 -13  128.73    8.87
  -2  -2 -13  124.37   10.08
  -2  -2 -12  111.03    8.94
  -2  -2 -11    7.53    2.25
  -2  -2 -11   10.55    2.81
  -2  -2 -10  233.77   11.25
  -2  -2 -10  248.92   10.37
  -2  -2 -10  245.03   14.84
  -2  -2  -9  237.23   13.82
  -2  -2  -9  253.95   10.85
  -2  -2  -9  244.84    9.56
  -2  -2  -8    2.13    1.38
  -2  -2  -8    2.90    2.45
  -2  -2  -8    3.25    1.38
  -2  -2  -7  106.32    5.97
  -2  -2  -7  103.36    5.40
  -2  -2  -7  108.77    8.38
  -2  -2  -6 1075.19   16.35
  -2  -2  -6 1064.86   24.20
  -2  -2  -5  276.34   11.48
  -2  -2  -5  259.42    7.21
  -2  -2  -4  251.60   10.26
  -2  -2  -4  271.34    6.60
  -2  -2  -3  191.02    5.43
  -2  -2  -3  185.44    8.28
  -2  -2  -2  329.72    8.13
  -2  -2  -1   45.04    3.27
  -2  -2   0  587.64   12.27
  -2  -2   1  310.19    9.70
  -2  -2   2   11.63    2.33
  -2  -2   3  402.04   12.62
  -2  -2   4 1812.84   28.41
  -2  -2   5    2.66    2.13
  -2  -2   6  244.75   11.77
  -2  -2   7 1172.83   26.86
  -2  -2   8  134.96    9.74
  -2  -2   9   97.59    8.73
  -2  -1 -16   26.16    4.67
  -2  -1 -15   12.99    3.32
  -2  -1 -14   87.94    7.67
  -2  -1 -14   69.72    8.14
  -2  -1 -13   66.78    7.55
  -2  -1 -12   35.81    5.53
  -2  -1 -11  267.63   10.88
  -2  -1 -11  281.18   13.01
  -2  -1 -10  165.50   12.57
  -2  -1 -10  157.55    7.81
  -2  -1 -10  150.54    8.91
  -2  -1  -9   38.94    4.41
  -2  -1  -9   47.61    6.56
  -2  -1  -9   39.70    3.80
  -2  -1  -8  539.32   13.89
  -2  -1  -8  545.73   19.75
  -2  -1  -8  563.52   12.09
  -2  -1  -7  612.41   11.32
  -2  -1  -7  609.43   13.22
  -2  -1  -6    2.63    1.20
  -2  -1  -6    3.36    2.38
  -2  -1  -6    2.77    1.06
  -2  -1  -5 1152.95   11.30
  -2  -1  -5 1134.17   12.02
  -2  -1  -5 1144.92   23.69
  -2  -1  -4  931.26   19.80
  -2  -1  -3    9.88    2.40
  -2  -1  -3    9.96    1.12
  -2  -1  -2 1941.81   15.05
  -2  -1  -2 1925.29   25.60
  -2  -1  -1 1872.27   17.18
  -2  -1   0  136.72    5.38
  -2  -1   1  563.90   11.95
  -2  -1   2 1685.64   22.75
  -2  -1   3  244.38    9.54
  -2  -1   4  333.88   12.03
  -2  -1   5 2064.72   31.43
  -2  -1   6  150.69    9.12
  -2  -1   7    9.48    3.12
  -2  -1   8  151.85   10.02
  -2  -1   9  779.20   24.01
  -2   0 -16   11.55    3.66
  -2   0 -15   78.44    7.49
  -2   0 -14    9.13    3.12
  -2   0 -14   10.64    3.62
  -2   0 -13   42.69    6.09
  -2   0 -12  154.61   10.42
  -2   0 -12  160.61    9.12
  -2   0 -11   66.42    5.59
  -2   0 -10   67.49    5.24
  -2   0  -9  686.92   14.58
  -2   0  -9  704.61   24.05
  -2   0  -8  257.84   13.80
  -2   0  -8  266.03    8.13
  -2   0  -7   57.48    3.41
  -2   0  -7   53.71    6.08
  -2   0  -6  315.94   13.53
  -2   0  -6  307.02    6.15
  -2   0  -5 1113.42   23.57
  -2   0  -4  111.50    7.01
  -2   0  -3 4350.15   40.59
  -2   0  -2 9658.56   26.95
  -2   0  -2 9650.24   57.37
  -2   0  -1 5787.25   27.84
  -2   0   0   25.02    2.37
  -2   0   1  789.62   13.85
  -2   0   2 1795.27   23.15
  -2   0   3  376.39   11.68
  -2   0   4 2142.64   29.99
  -2   0   5  789.96   19.48
  -2   0   6   15.39    3.09
  -2   0   7  328.75   14.09
  -2   0   8  110.50    8.66
  -2   0   9   66.30    7.48
  -2   1 -16   44.92    6.02
  -2   1 -15    1.25    1.41
  -2   1 -14   73.26    7.06
  -2   1 -11   40.50    4.70
  -2   1 -10  329.27   11.38
  -2   1  -9  182.84    7.82
  -2   1  -9  184.57   12.74
  -2   1  -8    8.64    3.62
  -2   1  -8   17.89    2.53
  -2   1  -7   29.59    2.62
  -2   1  -7   33.21    5.22
  -2   1  -6  609.34   18.91
  -2   1  -6  581.52    9.35
  -2   1  -5   -0.26    1.72
  -2   1  -5   -0.01    0.82
  -2   1  -4  488.41    7.70
  -2   1  -4  491.41   14.73
  -2   1  -3  213.58    5.07
  -2   1  -3  235.48    9.66
  -2   1  -2  597.35   14.43
  -2   1  -2  592.69    9.73
  -2   1  -1  321.90    8.16
  -2   1   2  535.45   13.20
  -2   1   3  735.90   16.79
  -2   1   4 1470.91   25.60
  -2   1   5   25.13    4.24
  -2   1   6   46.40    5.23
  -2   1   7  452.06   16.79
  -2   1   8    0.50    1.66
  -2   1   9  125.63   10.19
  -2   2 -16    0.85    2.07
  -2   2 -15   30.34    4.94
  -2   2 -14   79.08    7.48
  -2   2 -11  231.02   10.73
  -2   2 -10   69.13    5.73
  -2   2  -9   54.90    4.86
  -2   2  -9   64.14    7.63
  -2   2  -8  632.76   22.29
  -2   2  -8  653.25   14.26
  -2   2  -7  423.45   11.53
  -2   2  -7  458.82   17.88
  -2   2  -6   17.58    3.55
  -2   2  -6   14.03    2.18
  -2   2  -5  329.33   13.43
  -2   2  -5  339.64    8.98
  -2   2  -4  179.10    9.16
  -2   2  -4  181.68    6.38
  -2   2  -3  139.96    5.57
  -2   2  -3  140.62    7.56
  -2   2  -2  298.48   10.34
  -2   2  -2  302.26    8.60
  -2   2  -1  809.84   15.14
  -2   2   0   34.34    3.64
  -2   2   1  539.93   14.56
  -2   3 -15   52.94    6.86
  -2   3 -14    1.04    2.03
  -2   3 -13   26.24    4.68
  -2   3  -9  317.07   16.95
  -2   3  -9  296.16   12.09
  -2   3  -8  132.37   10.47
  -2   3  -8  104.22    6.90
  -2   3  -7   -0.92    2.24
  -2   3  -7    1.57    1.58
  -2   3  -6  419.20   12.29
  -2   3  -6  422.89   16.37
  -2   3  -5  712.47   20.02
  -2   3  -5  707.14   15.36
  -2   3  -4  102.28    5.89
  -2   3  -4  102.77    7.20
  -2   3  -3  501.00   12.67
  -2   3  -3  471.91   14.05
  -2   3  -2  670.87   15.66
  -2   3  -2  665.64   14.82
  -2   3  -1  136.82    7.26
  -2   3   0  203.55    9.35
  -2   3   1  424.97   14.16
  -2   3   2  141.73    8.75
  -2   4 -16   41.35    6.52
  -2   4 -15    8.42    3.25
  -2   4 -14   30.80    5.17
  -2   4 -13   37.30    6.22
  -2   4 -12   -1.68    1.94
  -2   4 -11   84.09    7.86
  -2   4 -10  241.58   12.46
  -2   4  -8   33.26    5.78
  -2   4  -7   25.68    3.84
  -2   4  -7   25.55    4.53
  -2   4  -6  116.04    7.43
  -2   4  -6  122.95    9.13
  -2   4  -5  374.98   12.83
  -2   4  -5  374.24   14.74
  -2   4  -4 1126.58   23.59
  -2   4  -4 1113.55   21.65
  -2   4  -3  414.90   13.31
  -2   4  -3  436.10   13.54
  -2   4  -2    8.52    2.30
  -2   4  -2    5.78    2.35
  -2   4  -1  827.87   19.63
  -2   4   0 1505.45   27.48
  -2   4   1  174.84    9.96
  -2   5 -16    3.42    2.00
  -2   5 -15   43.64    7.38
  -2   5 -14   48.56    6.74
  -2   5 -13    2.25    2.08
  -2   5 -12  131.18   10.62
  -2   5 -11  186.44   12.29
  -2   5 -10   29.32    5.33
  -2   5  -9   82.79    7.72
  -2   5  -8  304.84   16.24
  -2   5  -8  277.15   13.18
  -2   5  -7   23.10    4.75
  -2   5  -6  163.54   10.71
  -2   5  -5  922.80   23.39
  -2   5  -4  302.75   12.41
  -2   5  -3   43.57    4.62
  -2   5  -2  482.37   13.52
  -2   5   6   95.31    9.98
  -2   6 -15   32.32    6.43
  -2   6 -14    5.15    2.58
  -2   6 -13   48.11    7.21
  -2   6 -12   78.39    8.73
  -2   6 -11   10.17    3.76
  -2   6 -10  136.28   10.93
  -2   6  -9  325.90   15.93
  -2   6  -8   45.42    6.93
  -2   6  -8   63.76    7.09
  -2   6  -7   46.06    6.28
  -2   6  -7   44.72    6.02
  -2   6  -6  199.73   11.83
  -2   6  -6  205.19   12.23
  -2   6  -5  110.50    8.80
  -2   6  -5  107.55    8.18
  -2   6  -4   41.21    5.56
  -2   6  -4   40.11    4.77
  -2   6  -3  374.75   15.64
  -2   6  -3  348.63   12.52
  -2   6  -2  142.10    9.96
  -2   6  -2  138.17    7.37
  -2   6  -1    4.89    2.53
  -2   6   0  182.14   11.45
  -2   6   1   38.24    5.76
  -2   6   2    6.76    3.36
  -2   6   3  308.59   16.43
  -2   6   4  495.01   21.49
  -2   6   5  181.97   13.69
  -2   6   6   81.33    9.88
  -2   6   7  274.33   17.60
  -2   7 -15    8.86    3.93
  -2   7 -14   31.44    6.48
  -2   7 -13   16.30    4.38
  -2   7 -12    0.97    1.92
  -2   7 -11   48.66    7.09
  -2   7 -10  108.08   10.31
  -2   7  -9   -0.16    2.14
  -2   7  -8   66.68    7.61
  -2   7  -7  189.05   12.81
  -2   7  -7  159.88   11.55
  -2   7  -6  111.75    9.23
  -2   7  -6  116.26    9.80
  -2   7  -5   34.77    5.05
  -2   7  -5   38.91    5.79
  -2   7  -4  275.61   12.16
  -2   7  -4  266.37   14.45
  -2   7  -3   98.71    9.04
  -2   7  -3  104.88    7.00
  -2   7  -2    9.75    3.48
  -2   7  -2   10.85    2.37
  -2   7  -1  128.54   10.26
  -2   7   0  253.21   14.61
  -2   7   1    1.63    2.42
  -2   7   2  127.97   11.06
  -2   7   3  118.00   11.03
  -2   7   4   17.37    5.22
  -2   7   5  140.01   12.63
  -2   7   6  146.91   13.27
  -2   7   7   10.33    4.81
  -2   8 -14   11.53    3.97
  -2   8 -13   -3.13    2.49
  -2   8 -12   21.24    5.83
  -2   8 -11   16.03    4.42
  -2   8 -10    3.79    2.94
  -2   8  -9   51.21    7.36
  -2   8  -8   46.62    7.54
  -2   8  -7   26.36    5.30
  -2   8  -7   19.19    4.55
  -2   8  -6    6.61    3.64
  -2   8  -6    0.39    2.02
  -2   8  -5   93.91    7.96
  -2   8  -5   80.31    8.99
  -2   8  -4   16.61    3.34
  -2   8  -4   25.00    5.41
  -2   8  -3    2.21    2.56
  -2   8  -3    0.49    1.46
  -2   8  -2  146.88   11.74
  -2   8  -1  232.60   14.72
  -2   8   0    4.40    4.08
  -2   8   1  199.65   14.30
  -2   8   2  100.71   10.47
  -2   8   3    2.43    2.97
  -2   8   4   61.32    8.80
  -2   8   5   57.01    8.54
  -2   8   6   -4.11    3.43
  -2   8   7   15.26    5.88
  -2   8   8   88.62   12.10
  -2   9 -14    6.64    3.51
  -2   9 -13   37.09    7.10
  -2   9 -12   24.59    5.79
  -2   9 -11    4.62    3.36
  -2   9 -10   60.78    9.00
  -2   9  -9   70.75    9.49
  -2   9  -8    2.93    2.34
  -2   9  -7   27.40    5.42
  -2   9  -7   26.31    5.90
  -2   9  -6   17.49    4.06
  -2   9  -6   18.49    5.28
  -2   9  -5    3.21    3.29
  -2   9  -5    5.82    2.66
  -2   9  -4  117.32    8.05
  -2   9  -4  126.56   12.03
  -2   9  -3  254.03   16.56
  -2   9  -2   77.69    9.34
  -2   9  -1    6.23    3.71
  -2   9   0  191.48   14.70
  -2   9   1   51.25    8.15
  -2   9   2   -1.08    3.21
  -2   9   3   62.42    9.23
  -2   9   4   98.59   11.71
  -2   9   5   29.48    6.83
  -2   9   6   20.81    6.52
  -2   9   7  131.55   14.66
  -2   9   8    4.08    4.09
  -2   9   9    9.50    4.74
  -2  10 -13    3.91    3.95
  -2  10 -12    7.37    4.46
  -2  10 -11   37.04    7.78
  -2  10 -10   64.52    9.56
  -2  10  -9    0.79    3.61
  -2  10  -8   55.45    8.32
  -2  10  -7   58.88    8.81
  -2  10  -6    0.36    3.52
  -2  10  -5   94.07   11.08
  -2  10  -4  219.79   16.41
  -2  10  -3   36.15    7.63
  -2  10  -2    8.58    4.44
  -2  10  -1   49.24    8.55
  -2  10   0   17.64    5.95
  -2  10   1   65.65    9.39
  -2  10   2   68.31    9.60
  -2  10   3   77.31   11.17
  -2  10   4    6.19    3.75
  -2  10   5   80.52   11.63
  -2  10   6   55.01   10.05
  -2  10   7   -0.91    3.84
  -2  10   8   11.27    5.40
  -2  10   9   40.22    8.37
  -2  11 -12    9.35    3.97
  -2  11 -11    2.41    2.64
  -2  11 -10    7.86    4.00
  -2  11  -9   53.66    8.92
  -2  11  -8   25.08    6.27
  -2  11  -7   -0.09    2.46
  -2  11  -6   24.85    6.63
  -2  11  -5   43.97    7.64
  -2  11  -4    1.98    3.61
  -2  11  -3   19.71    5.29
  -2  11  -2   56.88    9.97
  -2  11  -1   16.03    5.97
  -2  11   0   22.47    6.59
  -2  11   1   60.27    9.68
  -2  11   2   29.48    6.89
  -2  11   3   11.78    5.35
  -2  11   4   74.46   12.24
  -2  11   5   29.48    7.47
  -2  11   6   -2.09    3.77
  -2  11   7   11.71    5.16
  -2  11   8   32.20    8.29
  -2  11   9   11.46    5.80
  -2  12 -10   29.04    7.54
  -2  12  -9    9.23    5.30
  -2  12  -8    0.07    3.23
  -2  12  -7   28.12    7.60
  -2  12  -6   14.46    5.00
  -2  12  -5   -1.42    2.65
  -2  12  -4   21.87    6.57
  -2  12  -3   56.18    9.46
  -2  12  -2    4.91    4.33
  -2  12  -1    5.45    4.36
  -2  12   0   37.00    8.51
  -2  12   1   12.26    4.76
  -2  12   2    0.49    2.05
  -2  12   3   23.51    7.36
  -2  12   4    1.67    4.03
  -2  12   5   -0.29    2.81
  -2  12   6    9.58    4.98
  -2  12   7   13.35    6.90
  -2  13  -5   10.24    5.39
  -2  13  -4   10.17    4.42
  -2  13  -3    4.33    2.93
  -2  13  -2    8.61    5.17
  -2  13  -1   24.08    7.58
  -2  13   0    1.49    4.27
  -2  13   1   10.72    4.90
  -2  13   2    4.78    4.03
  -2  13   3   -0.04    3.64
  -1 -11 -13    0.88    2.79
  -1 -10 -15   -0.17    2.43
  -1 -10 -14    7.17    3.56
  -1 -10 -13    6.43    4.52
  -1  -9 -16    1.37    1.45
  -1  -9 -15   12.38    4.34
  -1  -9 -14    4.09    3.41
  -1  -9 -13   -1.74    3.54
  -1  -9 -12   25.60    5.76
  -1  -8 -17    7.14    3.56
  -1  -8 -16   21.92    5.46
  -1  -8 -15    3.55    3.68
  -1  -8 -14    3.58    2.33
  -1  -8 -13   12.50    5.41
  -1  -8 -12   63.09    8.45
  -1  -8 -10   33.50    4.95
  -1  -8  -9   93.69    7.24
  -1  -8  -8    2.47    1.47
  -1  -8  -7   58.46    4.64
  -1  -8  -4   48.29    6.55
  -1  -8  -3  122.64    9.96
  -1  -8  -2  389.65   17.33
  -1  -8  -1  132.93   10.28
  -1  -8   0  325.05   15.88
  -1  -7 -18   12.47    4.59
  -1  -7 -17    9.57    3.61
  -1  -7 -16    4.11    3.18
  -1  -7 -15   18.97    5.24
  -1  -7 -14   26.03    5.74
  -1  -7 -13   11.30    3.95
  -1  -7 -12    8.80    4.04
  -1  -7 -11   28.38    5.88
  -1  -7 -11   33.27    5.46
  -1  -7 -10   26.33    4.63
  -1  -7  -9   14.30    3.56
  -1  -7  -8  116.58    7.81
  -1  -7  -7  121.34    7.15
  -1  -7  -7  114.01    9.69
  -1  -7  -6   -0.07    1.60
  -1  -7  -6    1.19    1.17
  -1  -7  -5   87.59    8.04
  -1  -7  -4  252.17   13.35
  -1  -7  -3  546.88   19.23
  -1  -7  -2   64.46    6.78
  -1  -7  -1  916.25   24.48
  -1  -7   0   77.57    7.43
  -1  -7   1   -1.67    1.76
  -1  -7   2  543.19   19.84
  -1  -7   3  315.23   15.38
  -1  -7   4   16.22    3.87
  -1  -7   5   45.82    6.23
  -1  -6 -18    6.81    3.52
  -1  -6 -17   -3.38    3.51
  -1  -6 -16   29.85    6.06
  -1  -6 -15   52.36    7.94
  -1  -6 -14    5.40    3.36
  -1  -6 -13   -0.02    2.84
  -1  -6 -12   90.94    9.42
  -1  -6 -11   16.87    4.26
  -1  -6 -11   12.58    4.19
  -1  -6 -10  130.80   10.54
  -1  -6 -10  131.96   10.35
  -1  -6  -9  625.44   22.81
  -1  -6  -9  646.53   20.57
  -1  -6  -8  363.18   16.72
  -1  -6  -8  366.26   14.37
  -1  -6  -7    0.34    1.24
  -1  -6  -7    0.60    1.73
  -1  -6  -6   56.23    4.74
  -1  -6  -6   60.78    6.81
  -1  -6  -5  449.22   11.51
  -1  -6  -5  469.83   17.21
  -1  -6  -4   91.62    7.51
  -1  -6  -3  535.04   17.54
  -1  -6  -2 1742.62   31.11
  -1  -6  -1   77.66    6.79
  -1  -6   0  384.86   14.71
  -1  -6   1  346.27   14.46
  -1  -6   2  379.23   15.36
  -1  -6   3   22.43    4.05
  -1  -6   4  382.12   15.97
  -1  -6   5  927.86   25.27
  -1  -6   6    9.25    2.95
  -1  -6   7  281.49   14.70
  -1  -5 -18    2.22    2.30
  -1  -5 -17   27.02    5.85
  -1  -5 -16   27.58    6.04
  -1  -5 -15    0.61    1.67
  -1  -5 -14   40.07    6.71
  -1  -5 -13   63.05    8.08
  -1  -5 -12  109.69    9.99
  -1  -5 -11  109.84   10.20
  -1  -5 -11   79.72    8.14
  -1  -5 -11   93.98    9.35
  -1  -5 -10  431.82   18.92
  -1  -5 -10  405.12   17.98
  -1  -5 -10  406.74   17.22
  -1  -5  -9  273.03   13.91
  -1  -5  -9  306.17   15.27
  -1  -5  -8   31.03    4.49
  -1  -5  -8   41.20    5.73
  -1  -5  -7  461.19   15.23
  -1  -5  -7  466.13   17.15
  -1  -5  -6  324.66   13.68
  -1  -5  -6  315.27   11.48
  -1  -5  -5    1.09    1.99
  -1  -5  -5    3.81    1.60
  -1  -5  -4  713.18   18.98
  -1  -5  -4  698.37   13.40
  -1  -5  -3  737.74   18.71
  -1  -5  -2  439.74   14.29
  -1  -5  -1 1144.27   22.94
  -1  -5   0 1119.02   22.87
  -1  -5   1  143.92    8.62
  -1  -5   2    4.53    1.93
  -1  -5   3 1277.50   26.31
  -1  -5   4  586.00   18.24
  -1  -5   5  192.01   10.82
  -1  -5   6  639.49   20.14
  -1  -5   7  485.91   18.29
  -1  -5   8   58.27    7.05
  -1  -4 -18    3.93    3.33
  -1  -4 -17    6.65    3.39
  -1  -4 -16   -0.31    0.88
  -1  -4 -15   47.02    7.38
  -1  -4 -14   64.30    8.04
  -1  -4 -13   20.12    4.79
  -1  -4 -12    8.13    3.10
  -1  -4 -12    9.86    3.90
  -1  -4 -11  144.78   10.40
  -1  -4 -11  142.08   11.22
  -1  -4 -11  145.30   11.80
  -1  -4 -10   63.07    7.19
  -1  -4 -10   66.60    6.82
  -1  -4 -10   55.68    6.66
  -1  -4  -9   91.60    8.06
  -1  -4  -9   95.22    8.31
  -1  -4  -8  424.10   16.21
  -1  -4  -8  450.37   16.74
  -1  -4  -7  259.62   12.03
  -1  -4  -7  253.85   11.60
  -1  -4  -6    4.14    2.07
  -1  -4  -6    4.07    1.84
  -1  -4  -5  137.03    7.02
  -1  -4  -5  133.54    7.82
  -1  -4  -4  188.20    7.29
  -1  -4  -4  169.12    8.40
  -1  -4  -3  831.55   17.67
  -1  -4  -3  825.63   13.39
  -1  -4  -2  395.54   11.92
  -1  -4  -1 1084.57   19.74
  -1  -4   0    4.22    1.70
  -1  -4   1  160.93    8.18
  -1  -4   2 1389.02   24.27
  -1  -4   3   -0.32    1.19
  -1  -4   4  144.41    8.47
  -1  -4   5  308.22   12.69
  -1  -4   6  399.00   15.15
  -1  -4   7   46.16    5.55
  -1  -4   8  360.21   15.60
  -1  -4   9  551.26   20.16
  -1  -3 -18   17.99    5.25
  -1  -3 -17   -4.20    2.92
  -1  -3 -16   43.51    6.70
  -1  -3 -15   70.92    8.13
  -1  -3 -14   -0.94    0.94
  -1  -3 -13    0.18    2.34
  -1  -3 -12  175.13   12.48
  -1  -3 -12  159.83   10.92
  -1  -3 -11   52.09    6.25
  -1  -3 -11   55.11    7.05
  -1  -3 -11   58.00    7.64
  -1  -3 -10   60.54    7.51
  -1  -3 -10   72.64    7.51
  -1  -3  -9  202.58   11.38
  -1  -3  -9  215.85   12.66
  -1  -3  -8   39.98    5.02
  -1  -3  -8   51.06    5.02
  -1  -3  -8   39.65    5.26
  -1  -3  -7  110.53    6.87
  -1  -3  -7  103.40    7.26
  -1  -3  -7  108.00    7.76
  -1  -3  -6   39.00    4.32
  -1  -3  -6   47.75    4.88
  -1  -3  -5  872.33   17.99
  -1  -3  -5  885.08   18.04
  -1  -3  -4    0.49    1.07
  -1  -3  -4    0.11    1.39
  -1  -3  -3  348.15    9.93
  -1  -3  -3  336.43    8.84
  -1  -3  -2 2074.50   23.30
  -1  -3  -2 2026.56   19.63
  -1  -3  -1    2.95    1.30
  -1  -3   0 1414.30   20.35
  -1  -3   1  538.92   13.01
  -1  -3   2   16.80    2.67
  -1  -3   3   90.15    5.85
  -1  -3   4   63.01    5.23
  -1  -3   5  232.18   10.45
  -1  -3   6  376.27   13.92
  -1  -3   7  594.75   18.25
  -1  -3   8  496.45   17.56
  -1  -3   9    9.73    3.22
  -1  -3  10   16.62    3.84
  -1  -2 -18   -0.32    1.08
  -1  -2 -17   44.18    6.76
  -1  -2 -16   47.88    6.97
  -1  -2 -15   10.18    3.31
  -1  -2 -14   11.37    3.52
  -1  -2 -13   40.84    5.87
  -1  -2 -13   47.10    6.76
  -1  -2 -12   62.31    6.90
  -1  -2 -12   65.74    7.79
  -1  -2 -11  111.82    9.56
  -1  -2 -11  105.61    8.15
  -1  -2 -10  262.84   13.42
  -1  -2 -10  274.40   15.38
  -1  -2  -9    2.19    2.16
  -1  -2  -9    4.56    2.38
  -1  -2  -9    4.98    2.77
  -1  -2  -8   34.07    3.94
  -1  -2  -8   39.20    4.84
  -1  -2  -8   35.62    5.12
  -1  -2  -7  428.60   12.44
  -1  -2  -7  443.76   15.90
  -1  -2  -7  415.84   13.63
  -1  -2  -6  209.61    8.14
  -1  -2  -6  220.00   10.33
  -1  -2  -6  227.54    9.27
  -1  -2  -5  272.22   10.41
  -1  -2  -5  268.43    9.08
  -1  -2  -4 1657.49   22.78
  -1  -2  -4 1657.06   20.16
  -1  -2  -3  679.35   11.58
  -1  -2  -3  683.98   12.91
  -1  -2  -2  677.97   11.46
  -1  -2  -2  653.93   10.53
  -1  -2  -1 4569.56   28.04
  -1  -2   0   15.53    2.07
  -1  -2   1  252.01    7.65
  -1  -2   2   22.05    2.60
  -1  -2   3 3001.36   30.31
  -1  -2   4  511.59   13.60
  -1  -2   5   57.08    5.13
  -1  -2   6 1201.57   23.65
  -1  -2   7   96.47    7.24
  -1  -2   8   75.08    6.84
  -1  -2   9  470.95   17.52
  -1  -2  10   42.42    5.89
  -1  -1 -18   21.37    4.70
  -1  -1 -17    5.50    3.03
  -1  -1 -16   -2.47    2.08
  -1  -1 -15   63.75    7.49
  -1  -1 -14   32.41    5.45
  -1  -1 -13   -2.82    2.38
  -1  -1 -13   -0.91    1.00
  -1  -1 -12  134.91    9.36
  -1  -1 -12  133.04   10.67
  -1  -1 -11  371.51   16.56
  -1  -1 -10   45.28    6.94
  -1  -1 -10   56.77    6.39
  -1  -1  -9  287.62   11.17
  -1  -1  -9  285.21   12.85
  -1  -1  -9  301.59   15.33
  -1  -1  -8 2041.17   27.60
  -1  -1  -8 1995.95   31.35
  -1  -1  -8 2042.04   37.19
  -1  -1  -7  667.13   16.60
  -1  -1  -7  664.76   19.70
  -1  -1  -7  690.85   14.75
  -1  -1  -6    8.40    2.01
  -1  -1  -6    5.48    2.35
  -1  -1  -6    8.70    2.04
  -1  -1  -5  299.36    8.89
  -1  -1  -5  308.90   11.40
  -1  -1  -5  305.56    7.98
  -1  -1  -4  834.57   11.32
  -1  -1  -4  840.35   12.67
  -1  -1  -4  815.89   16.44
  -1  -1  -3  662.92   13.08
  -1  -1  -3  671.89    9.37
  -1  -1  -2 1921.77   19.62
  -1  -1  -2 2005.41   12.75
  -1  -1  -1 2520.60   20.55
  -1  -1   1 1170.17   14.15
  -1  -1   2 1249.37   16.42
  -1  -1   3  888.39   15.37
  -1  -1   4 1037.03   18.18
  -1  -1   5 1386.87   23.02
  -1  -1   6 1131.29   22.30
  -1  -1   7   21.38    3.57
  -1  -1   8  430.37   15.55
  -1  -1   9  328.71   14.42
  -1  -1  10   -1.95    2.21
  -1  -1  11   92.15    8.52
  -1   0 -18    0.75    1.93
  -1   0 -17   17.33    4.87
  -1   0 -16   62.31    7.46
  -1   0 -15   29.75    5.55
  -1   0 -14   24.12    5.15
  -1   0 -13   54.96    6.80
  -1   0 -12  232.47   12.28
  -1   0 -10  427.53   19.69
  -1   0 -10  408.97   14.12
  -1   0  -9  705.02   23.58
  -1   0  -9  660.03   16.64
  -1   0  -8   98.45    6.26
  -1   0  -8  109.92    9.00
  -1   0  -7  151.32    6.82
  -1   0  -7  157.49    9.86
  -1   0  -6  238.97    7.56
  -1   0  -6  238.00   11.14
  -1   0  -5  635.16   16.55
  -1   0  -5  646.69   10.72
  -1   0  -4   52.79    2.60
  -1   0  -4   46.47    4.23
  -1   0  -3 1093.67   17.22
  -1   0  -2 4399.74   30.13
  -1   0   1 2202.14   18.13
  -1   0   2  781.01   12.56
  -1   0   3  538.22   11.82
  -1   0   4 1217.77   19.62
  -1   0   5  261.24   10.01
  -1   0   6 1305.18   24.08
  -1   0   7  395.40   14.18
  -1   0   8  473.02   16.28
  -1   0   9  115.81    8.66
  -1   0  10  240.66   13.04
  -1   0  11  170.81   11.60
  -1   1 -17   38.61    6.21
  -1   1 -16    8.68    3.11
  -1   1 -15    9.15    3.33
  -1   1 -14  142.74   10.78
  -1   1 -13   74.69    7.83
  -1   1 -12    0.86    2.25
  -1   1 -10  248.79   15.23
  -1   1  -9  101.12    9.32
  -1   1  -9   85.40    6.34
  -1   1  -8  430.92   12.70
  -1   1  -8  431.57   17.60
  -1   1  -7  909.02   16.88
  -1   1  -7  889.28   23.68
  -1   1  -6  128.40    8.48
  -1   1  -6  127.97    5.86
  -1   1  -5  103.51    4.67
  -1   1  -5   89.40    6.45
  -1   1  -4 1478.14   15.05
  -1   1  -4 1496.52   23.44
  -1   1  -3  433.17   11.30
  -1   1  -3  459.94    7.14
  -1   1  -2   16.56    2.17
  -1   1  -2   18.89    1.57
  -1   1  -1 7674.30   36.35
  -1   1  -1 7711.89   29.60
  -1   1   0  103.93    4.25
  -1   1   1  439.62    9.93
  -1   1   3  923.56   16.13
  -1   1   4  484.47   12.85
  -1   1   5  291.45   10.84
  -1   1   6 4099.86   43.48
  -1   1   7  104.82    7.52
  -1   1   8   43.44    5.49
  -1   1   9  461.92   17.27
  -1   1  10  178.16   11.36
  -1   2 -17    2.90    2.22
  -1   2 -16    6.37    3.71
  -1   2 -15   71.80    8.48
  -1   2 -14  110.91    9.73
  -1   2 -13    5.20    3.11
  -1   2 -12   74.02    7.49
  -1   2  -9  117.47   10.26
  -1   2  -9  110.03    7.38
  -1   2  -8  394.36   12.91
  -1   2  -8  420.79   17.74
  -1   2  -7    1.56    1.77
  -1   2  -7    2.43    1.70
  -1   2  -6  205.26    8.07
  -1   2  -6  222.75   11.32
  -1   2  -5 1002.90   16.16
  -1   2  -5 1013.17   21.82
  -1   2  -4  469.05   13.51
  -1   2  -3  888.19   13.76
  -1   2  -3  868.05   16.45
  -1   2  -2  939.33   13.84
  -1   2  -2  956.47   14.91
  -1   2  -1  191.44    5.88
  -1   2  -1  206.39    6.59
  -1   2   0   24.80    2.74
  -1   2   1 1043.65   17.28
  -1   3 -17   34.44    6.74
  -1   3 -16   34.06    6.12
  -1   3 -15   25.56    5.62
  -1   3 -14   -1.16    1.76
  -1   3 -13    6.88    3.19
  -1   3 -12   30.30    5.44
  -1   3 -11   24.90    4.82
  -1   3  -9  454.41   19.97
  -1   3  -8   54.05    5.33
  -1   3  -8   56.93    6.90
  -1   3  -7  162.82    8.44
  -1   3  -7  166.47   10.83
  -1   3  -6   61.44    4.97
  -1   3  -6   55.74    6.07
  -1   3  -5  239.22   11.09
  -1   3  -5  244.86    9.55
  -1   3  -4  433.10   13.47
  -1   3  -4  411.00   11.68
  -1   3  -3  245.85    9.13
  -1   3  -3  253.23    8.85
  -1   3  -2  505.41   12.35
  -1   3  -2  481.09   11.07
  -1   3  -1  127.39    5.00
  -1   3  -1  131.48    6.39
  -1   3   0 1016.51   18.26
  -1   3   1  426.19   12.59
  -1   4 -16    5.80    3.55
  -1   4 -15   14.70    4.06
  -1   4 -14   93.87    9.55
  -1   4 -13   13.10    4.09
  -1   4 -12   28.09    5.38
  -1   4 -11  585.22   20.87
  -1   4 -10  351.57   15.58
  -1   4  -9    1.30    2.62
  -1   4  -8  151.67   11.21
  -1   4  -7  387.43   16.67
  -1   4  -6    6.47    2.54
  -1   4  -6    1.51    1.58
  -1   4  -5   50.61    4.97
  -1   4  -5   64.58    5.99
  -1   4  -4 1139.16   22.22
  -1   4  -4 1134.24   21.75
  -1   4  -3  616.58   14.72
  -1   4  -3  608.43   15.73
  -1   4  -2  167.08    8.37
  -1   4  -2  158.86    6.62
  -1   4  -1  773.90   12.35
  -1   4  -1  793.92   17.90
  -1   4   0  106.77    6.93
  -1   5 -16   24.46    5.43
  -1   5 -15   67.47    9.10
  -1   5 -14   53.70    7.68
  -1   5 -13   10.46    4.06
  -1   5 -12   87.75    9.00
  -1   5 -10   36.15    5.91
  -1   5  -9  428.60   17.69
  -1   5  -8  259.06   14.85
  -1   5  -8  263.81   13.44
  -1   5  -7    0.65    2.27
  -1   5  -7    1.67    1.79
  -1   5  -6  235.39   12.39
  -1   5  -5  740.32   20.23
  -1   5  -4   91.60    6.67
  -1   5  -3  645.53   15.53
  -1   5  -2 1397.45   19.72
  -1   5  -2 1405.01   26.54
  -1   5  -1  438.62   15.03
  -1   5  -1  427.80    9.32
  -1   5   7  651.66   24.14
  -1   6 -17   32.30    7.04
  -1   6 -16   22.28    5.83
  -1   6 -15    5.12    3.45
  -1   6 -14   22.13    5.45
  -1   6 -13   77.25    9.36
  -1   6 -12   23.44    5.71
  -1   6 -11   21.53    5.05
  -1   6 -10  191.44   13.17
  -1   6  -9  130.69   10.65
  -1   6  -8   30.94    5.94
  -1   6  -8   20.98    4.54
  -1   6  -7  308.49   15.35
  -1   6  -7  309.51   14.99
  -1   6  -6  158.75   10.59
  -1   6  -6  153.04   10.29
  -1   6  -5    0.01    1.99
  -1   6  -5    0.28    2.26
  -1   6  -4  653.83   20.28
  -1   6  -4  645.96   17.58
  -1   6  -3  377.34   11.99
  -1   6  -2   27.04    2.96
  -1   6  -1  352.03    8.49
  -1   6   5    3.41    3.92
  -1   6   6  508.16   21.86
  -1   6   7  786.61   27.87
  -1   6   8   26.84    6.20
  -1   7 -16   -0.64    2.98
  -1   7 -15    7.75    3.24
  -1   7 -14   43.80    8.08
  -1   7 -13   23.22    6.12
  -1   7 -12    4.80    3.26
  -1   7 -11  124.04   11.68
  -1   7 -10   39.61    6.72
  -1   7  -9    8.30    3.86
  -1   7  -8  181.68   13.04
  -1   7  -8  182.80   12.76
  -1   7  -7   96.58    9.11
  -1   7  -7   79.81    8.10
  -1   7  -6   18.31    3.94
  -1   7  -6   26.13    5.18
  -1   7  -5  121.29    8.62
  -1   7  -5  101.55    8.96
  -1   7  -4  367.44   13.44
  -1   7  -4  356.55   16.54
  -1   7  -3    2.16    1.47
  -1   7  -3    1.88    2.52
  -1   7  -2  228.75    8.08
  -1   7  -2  240.80   13.34
  -1   7  -1  265.98    7.13
  -1   7  -1  276.69   14.35
  -1   7   0   22.95    4.87
  -1   7   1  149.79   10.97
  -1   7   2  386.81   17.98
  -1   7   3   47.88    6.74
  -1   7   4    3.26    3.73
  -1   7   5  218.29   14.91
  -1   7   6  168.18   13.37
  -1   7   7   35.78    7.18
  -1   7   8   -0.41    3.55
  -1   7   9    9.60    4.61
  -1   8 -16   -4.23    3.17
  -1   8 -15    0.03    4.41
  -1   8 -14    6.69    2.30
  -1   8 -13   29.85    6.45
  -1   8 -12   49.00    8.52
  -1   8 -11    9.19    4.94
  -1   8 -10   27.60    5.94
  -1   8  -9  130.57   11.98
  -1   8  -8   87.69    9.61
  -1   8  -7    0.38    2.30
  -1   8  -7    2.11    2.29
  -1   8  -6   44.55    6.64
  -1   8  -6   42.78    5.92
  -1   8  -5  169.40   12.42
  -1   8  -5  176.42   10.39
  -1   8  -4   58.88    5.51
  -1   8  -4   60.80    7.45
  -1   8  -3   87.20    9.09
  -1   8  -3   78.69    5.63
  -1   8  -2  147.84    6.38
  -1   8  -2  155.07   11.77
  -1   8  -1   48.11    7.05
  -1   8   0  102.44    9.90
  -1   8   1  336.14   17.50
  -1   8   2   35.20    6.34
  -1   8   3   50.32    7.47
  -1   8   4  215.76   15.18
  -1   8   5   20.15    5.38
  -1   8   6   10.94    4.69
  -1   8   7  100.95   11.53
  -1   8   8   65.74    9.80
  -1   8   9   -1.91    3.87
  -1   9 -15    1.42    3.02
  -1   9 -14   20.82    6.39
  -1   9 -13   26.65    6.35
  -1   9 -12    3.20    3.26
  -1   9 -11   18.35    4.97
  -1   9 -10   89.15   10.65
  -1   9  -9   36.30    6.87
  -1   9  -8   15.66    4.84
  -1   9  -7   61.37    7.55
  -1   9  -7   78.61    9.61
  -1   9  -6   29.90    4.97
  -1   9  -6   32.26    6.70
  -1   9  -5   -0.32    0.56
  -1   9  -5   -0.44    1.10
  -1   9  -4  100.64    7.17
  -1   9  -4  110.47   10.75
  -1   9  -3  116.01    6.60
  -1   9  -3  113.41   11.06
  -1   9  -2    3.60    3.13
  -1   9  -2   -0.71    1.25
  -1   9  -1   84.88    9.58
  -1   9   0   60.79    8.23
  -1   9   1   24.94    5.90
  -1   9   2   67.15    8.90
  -1   9   3   55.56    8.39
  -1   9   4   21.65    5.50
  -1   9   5    2.85    3.88
  -1   9   6  168.32   15.56
  -1   9   7   81.30   11.50
  -1   9   8    2.91    5.07
  -1   9   9   62.29   10.75
  -1   9  10   41.76    8.69
  -1  10 -14    9.92    5.34
  -1  10 -13   -4.87    3.38
  -1  10 -12   15.91    4.81
  -1  10 -11   26.48    6.05
  -1  10 -10    8.27    4.04
  -1  10  -9   28.96    6.59
  -1  10  -8  162.48   14.81
  -1  10  -7   23.42    5.73
  -1  10  -6   36.54    7.07
  -1  10  -6   24.24    4.66
  -1  10  -5  127.69   12.57
  -1  10  -5  132.88    8.94
  -1  10  -4   72.10    5.83
  -1  10  -4   87.61   10.61
  -1  10  -3   67.34    9.01
  -1  10  -3   53.74    4.41
  -1  10  -2  256.43   17.41
  -1  10  -1  175.18   14.38
  -1  10   0   12.28    4.43
  -1  10   1   35.88    7.09
  -1  10   2   53.94    9.11
  -1  10   3   -3.70    3.68
  -1  10   4   44.70    8.14
  -1  10   5  188.31   16.78
  -1  10   6   57.50    9.12
  -1  10   7   37.85    9.04
  -1  10   8   42.47    9.07
  -1  10   9   29.35    7.61
  -1  10  10   -1.65    4.26
  -1  11 -12   22.19    7.19
  -1  11 -11    8.06    4.49
  -1  11 -10   20.00    7.16
  -1  11  -9   49.07    9.05
  -1  11  -8    6.46    4.49
  -1  11  -7   13.13    5.53
  -1  11  -6   36.90    7.62
  -1  11  -5   27.67    6.97
  -1  11  -4    5.26    4.36
  -1  11  -3  102.59   12.08
  -1  11  -2   74.15   10.61
  -1  11  -1    6.64    4.66
  -1  11   0   86.13   11.17
  -1  11   1  116.99   13.04
  -1  11   2   -1.65    2.40
  -1  11   3   89.65   11.61
  -1  11   4  116.37   13.31
  -1  11   5   15.30    6.38
  -1  11   6   21.26    7.58
  -1  11   7   33.41    8.76
  -1  11   8   14.79    6.45
  -1  11   9   -2.03    3.48
  -1  11  10    1.90    4.85
  -1  11  11    8.38    4.30
  -1  12  -9   -2.19    1.03
  -1  12  -8   20.45    6.25
  -1  12  -7   28.90    6.56
  -1  12  -6    6.21    5.77
  -1  12  -5    4.22    4.19
  -1  12  -4   25.90    6.41
  -1  12  -3   14.55    5.47
  -1  12  -2    2.67    3.27
  -1  12  -1   51.37    9.46
  -1  12   0   59.79    9.52
  -1  12   1   -1.13    3.76
  -1  12   2   58.92    9.71
  -1  12   3   25.88    6.34
  -1  12   4   -2.37    3.93
  -1  12   5   -6.36    5.85
  -1  12   6   35.48    8.33
  -1  12   7    9.81    4.37
  -1  12   8    0.30    1.99
  -1  12   9    5.70    4.66
  -1  13  -6    7.36    3.72
  -1  13  -5   30.00    6.87
  -1  13  -4   23.34    7.81
  -1  13  -3    0.85    4.11
  -1  13  -2   18.31    5.90
  -1  13  -1   14.38    5.77
  -1  13   0   -4.51    3.59
  -1  13   1   17.13    5.72
  -1  13   2    4.09    2.78
  -1  13   3    2.90    2.76
  -1  13   4   -5.47    3.21
  -1  13   5   19.71    7.42
   0 -11 -12   -4.91    3.72
   0 -10 -13   -6.69    3.47
   0 -10 -12    3.68    3.97
   0  -9 -15   13.42    5.33
   0  -9 -14   -1.23    1.67
   0  -9 -13    0.87    2.37
   0  -9 -12   14.79    4.52
   0  -9 -11   16.96    5.37
   0  -8 -16    5.94    3.73
   0  -8 -15    4.16    4.00
   0  -8 -14   18.47    5.46
   0  -8 -13   18.14    5.26
   0  -8 -12    1.86    3.90
   0  -8 -11    7.93    3.91
   0  -8 -10   83.26    7.34
   0  -8  -9   44.59    4.99
   0  -8  -8    3.58    1.75
   0  -8  -7   66.29    4.36
   0  -8  -6   34.12    2.32
   0  -8  -1  114.01    9.67
   0  -8   0  442.46   18.67
   0  -8   1   -0.05    1.90
   0  -8   2  126.11   10.21
   0  -7 -17    1.97    1.91
   0  -7 -16    4.26    3.34
   0  -7 -15   45.52    8.65
   0  -7 -14   43.59    8.00
   0  -7 -13    0.29    2.07
   0  -7 -12   13.35    4.62
   0  -7 -11   56.86    8.10
   0  -7 -11   52.45    6.49
   0  -7 -10    2.16    1.28
   0  -7 -10   -1.04    2.17
   0  -7  -9   36.89    4.81
   0  -7  -8  252.95   11.11
   0  -7  -7   75.80    5.35
   0  -7  -6    7.39    3.36
   0  -7  -6    8.19    1.83
   0  -7  -5  182.97   12.12
   0  -7  -5  174.71    5.13
   0  -7  -4  156.65   10.94
   0  -7  -3    1.82    2.33
   0  -7  -2  145.34   10.11
   0  -7  -1  649.55   20.96
   0  -7   0   -0.77    1.75
   0  -7   1  311.04   14.54
   0  -7   2  489.32   18.52
   0  -7   2  516.42   18.76
   0  -7   3    0.32    1.70
   0  -7   4  153.03   10.71
   0  -7   5  312.37   15.35
   0  -7   6  293.15   15.11
   0  -6 -18   14.10    5.56
   0  -6 -17    0.03    0.38
   0  -6 -16   35.83    6.90
   0  -6 -15   18.93    5.39
   0  -6 -14   -0.63    1.50
   0  -6 -13   55.42    7.74
   0  -6 -12   31.28    6.15
   0  -6 -11   17.82    5.47
   0  -6 -11   36.47    5.98
   0  -6 -10  148.66   10.70
   0  -6 -10  148.31   11.79
   0  -6  -9  238.46   12.50
   0  -6  -8  139.41    8.89
   0  -6  -8  132.89   10.91
   0  -6  -7  191.43    9.26
   0  -6  -7  188.60   12.44
   0  -6  -6  744.89   16.02
   0  -6  -6  783.85   24.15
   0  -6  -5  224.64   12.57
   0  -6  -5  215.28    7.11
   0  -6  -4    2.16    2.07
   0  -6  -4    0.47    0.50
   0  -6  -3  453.28   16.84
   0  -6  -2  130.49    8.98
   0  -6  -1   61.61    6.24
   0  -6   0  744.07   20.49
   0  -6   1  385.43   14.87
   0  -6   2   15.56    3.26
   0  -6   2   13.58    3.09
   0  -6   3  125.98    8.95
   0  -6   4  357.70   15.05
   0  -6   5  328.87   14.59
   0  -6   6  408.78   16.62
   0  -6   7  717.64   22.52
   0  -6   8  158.32   11.15
   0  -5 -18    5.51    4.10
   0  -5 -17   15.91    5.11
   0  -5 -16    8.37    3.82
   0  -5 -15    7.78    4.09
   0  -5 -14   56.41    8.10
   0  -5 -13   49.50    7.77
   0  -5 -12    0.61    2.62
   0  -5 -11   24.54    5.22
   0  -5 -11   19.33    5.10
   0  -5 -10  162.32   11.79
   0  -5 -10  142.03   10.73
   0  -5  -9   10.79    3.05
   0  -5  -9   13.20    3.94
   0  -5  -9   14.95    3.68
   0  -5  -8  462.82   19.01
   0  -5  -8  435.70   16.04
   0  -5  -7  477.05   15.31
   0  -5  -7  485.88   18.70
   0  -5  -6  195.79   11.45
   0  -5  -6  188.80    8.69
   0  -5  -5  305.44   13.72
   0  -5  -5  287.79    9.21
   0  -5  -4  590.10   10.66
   0  -5  -4  614.34   18.58
   0  -5  -3    3.83    0.75
   0  -5  -3    4.58    2.17
   0  -5  -2   43.34    4.99
   0  -5  -1 2354.94   33.60
   0  -5   0 2067.01   31.11
   0  -5   1    8.00    2.34
   0  -5   2  241.29   10.97
   0  -5   2  264.36   11.40
   0  -5   3 2325.24   34.39
   0  -5   4   86.14    6.85
   0  -5   5  227.71   11.27
   0  -5   6  375.85   14.85
   0  -5   7  195.10   11.08
   0  -5   8   57.33    6.39
   0  -5   9  340.34   15.70
   0  -5  10  240.36   13.66
   0  -4 -19    5.47    4.51
   0  -4 -18   14.59    4.51
   0  -4 -17   11.27    4.42
   0  -4 -16    3.24    2.63
   0  -4 -15   76.42    9.52
   0  -4 -14   37.23    6.60
   0  -4 -13   40.03    6.62
   0  -4 -12   43.21    6.56
   0  -4 -11  256.14   15.52
   0  -4 -11  287.34   15.32
   0  -4 -10   13.80    4.34
   0  -4 -10    8.16    3.45
   0  -4 -10    4.49    3.11
   0  -4  -9  144.69   10.82
   0  -4  -9  140.50   10.24
   0  -4  -9  120.96    9.27
   0  -4  -8  462.45   18.32
   0  -4  -8  450.87   16.61
   0  -4  -8  428.24   16.29
   0  -4  -7    0.39    1.59
   0  -4  -7    5.52    2.60
   0  -4  -6  500.49   17.19
   0  -4  -6  509.32   14.69
   0  -4  -5  365.24   14.00
   0  -4  -5  341.53   10.65
   0  -4  -4  283.81   11.74
   0  -4  -4  278.94    8.11
   0  -4  -3  245.92    5.94
   0  -4  -3  228.50   10.04
   0  -4  -2  527.98   14.79
   0  -4  -1 2215.74   28.98
   0  -4   0   25.80    3.38
   0  -4   1 2529.88   30.86
   0  -4   2 1816.62   26.75
   0  -4   3   -0.83    1.22
   0  -4   4    1.39    1.54
   0  -4   5    5.25    2.21
   0  -4   6    8.16    2.55
   0  -4   7  116.05    7.99
   0  -4   8  471.69   16.80
   0  -4   9  152.50   10.04
   0  -4  10    2.81    2.29
   0  -4  11   61.07    7.17
   0  -3 -19    9.98    3.75
   0  -3 -18    0.24    1.00
   0  -3 -17    6.69    3.96
   0  -3 -16   60.92    8.59
   0  -3 -15   28.61    6.07
   0  -3 -14    6.66    3.21
   0  -3 -13  132.50   11.33
   0  -3 -12   18.05    4.01
   0  -3 -11    5.89    2.76
   0  -3 -11    8.99    3.63
   0  -3 -10  257.78   14.84
   0  -3 -10  239.77   13.07
   0  -3 -10  260.04   14.75
   0  -3  -9  383.73   17.09
   0  -3  -9  333.44   14.62
   0  -3  -9  381.31   16.75
   0  -3  -8   72.26    7.03
   0  -3  -8   42.76    5.61
   0  -3  -7   89.94    7.45
   0  -3  -7  111.82    7.83
   0  -3  -6  315.82   11.89
   0  -3  -6  308.21   12.88
   0  -3  -6  280.25   11.15
   0  -3  -5  255.08   11.02
   0  -3  -5  250.56    9.43
   0  -3  -4   27.63    3.63
   0  -3  -4   26.33    2.84
   0  -3  -3  369.09   11.45
   0  -3  -3  378.93    8.15
   0  -3  -2   51.41    2.17
   0  -3  -2   49.11    4.05
   0  -3  -1  281.51    8.96
   0  -3   0 5969.31   40.42
   0  -3   1  119.19    5.90
   0  -3   2 1082.46   18.07
   0  -3   2 1121.47   16.55
   0  -3   3  327.61   10.32
   0  -3   3  341.64   10.64
   0  -3   4  449.58   13.84
   0  -3   4  469.11   12.83
   0  -3   5   43.41    5.05
   0  -3   5   51.94    4.62
   0  -3   6  780.31   18.53
   0  -3   6  785.63   21.72
   0  -3   7  535.36   16.09
   0  -3   7  528.51   19.18
   0  -3   8  109.55    7.78
   0  -3   8  115.77    9.99
   0  -3   9  173.93   10.21
   0  -3  10  470.49   17.54
   0  -3  11    6.56    2.43
   0  -2 -19   -2.98    2.65
   0  -2 -18   17.37    4.90
   0  -2 -17   34.41    6.99
   0  -2 -16   11.75    4.62
   0  -2 -15   15.00    4.39
   0  -2 -14   84.44    9.23
   0  -2 -13    0.33    1.72
   0  -2 -12    0.34    2.49
   0  -2 -11  124.56   10.97
   0  -2 -11  101.61    8.79
   0  -2 -10  239.58   14.39
   0  -2 -10  249.74   14.37
   0  -2 -10  232.14   12.42
   0  -2  -9    3.18    2.28
   0  -2  -9    4.04    2.09
   0  -2  -8  246.00   12.80
   0  -2  -8  241.11   12.45
   0  -2  -7  706.61   17.86
   0  -2  -7  743.77   20.47
   0  -2  -7  708.08   20.13
   0  -2  -6   90.60    6.88
   0  -2  -6   85.23    6.51
   0  -2  -6   92.74    6.26
   0  -2  -5  457.78   12.47
   0  -2  -5  439.09   12.94
   0  -2  -5  438.56   13.52
   0  -2  -4  335.64   10.82
   0  -2  -4  322.08    9.71
   0  -2  -3  667.50   13.73
   0  -2  -3  655.49   11.51
   0  -2  -2    2.70    0.82
   0  -2  -2    3.39    1.36
   0  -2  -1  286.83    7.57
   0  -2   0  889.79   12.93
   0  -2   1    8.03    1.52
   0  -2   1    8.67    1.39
   0  -2   2  271.89    7.59
   0  -2   2  262.79    7.63
   0  -2   3 1349.61   18.04
   0  -2   3 1382.10   20.52
   0  -2   4    8.00    1.80
   0  -2   4    6.19    2.27
   0  -2   5 1214.42   19.91
   0  -2   5 1216.88   23.98
   0  -2   6 1036.68   19.75
   0  -2   7  141.16    7.90
   0  -2   8  335.27   12.80
   0  -2   9  519.45   16.91
   0  -2  10   94.63    7.75
   0  -2  11  119.45    9.00
   0  -2  12   47.76    6.19
   0  -1 -19   10.24    3.73
   0  -1 -18   30.73    6.45
   0  -1 -17   -2.27    2.72
   0  -1 -16   27.49    6.16
   0  -1 -15  110.22   10.87
   0  -1 -14   40.01    6.66
   0  -1 -13   47.25    6.57
   0  -1 -12   35.19    6.01
   0  -1 -12   26.17    4.99
   0  -1 -11  239.24   12.90
   0  -1 -11  231.87   14.33
   0  -1 -10   11.14    3.30
   0  -1 -10    9.99    3.53
   0  -1  -9  474.85   19.16
   0  -1  -8  540.04   19.29
   0  -1  -8  513.15   15.69
   0  -1  -7  106.33    6.91
   0  -1  -7   89.94    7.55
   0  -1  -6 1139.09   20.15
   0  -1  -6 1155.52   24.00
   0  -1  -5 1668.05   25.96
   0  -1  -5 1634.92   22.10
   0  -1  -4   32.04    3.31
   0  -1  -4   32.23    3.00
   0  -1  -4   31.87    3.39
   0  -1  -3  319.14    7.87
   0  -1  -3  337.23    8.92
   0  -1  -3  318.01    8.56
   0  -1  -2   17.16    1.92
   0  -1   2 1436.46   14.07
   0  -1   3 2102.78   19.47
   0  -1   4  223.82    7.24
   0  -1   5  524.46   12.24
   0  -1   6    5.47    1.73
   0  -1   7  511.23   14.39
   0  -1   8  332.16   12.39
   0  -1   9   80.15    6.72
   0  -1  10  239.60   15.11
   0  -1  10  236.15   11.99
   0  -1  11  421.95   16.75
   0  -1  12   69.63    7.18
   0   0 -19    5.69    3.04
   0   0 -18   -1.95    2.15
   0   0 -17   27.93    6.07
   0   0 -16   77.97    9.23
   0   0 -15    4.27    3.20
   0   0 -14   37.38    6.38
   0   0 -13  181.28   12.37
   0   0 -12   12.76    3.94
   0   0 -11   -1.47    3.27
   0   0 -10  464.47   16.67
   0   0 -10  473.63   20.87
   0   0  -9  214.96   13.23
   0   0  -8  180.46   11.49
   0   0  -8  170.52    9.07
   0   0  -7 1483.52   30.07
   0   0  -7 1537.56   24.62
   0   0  -6  728.66   15.75
   0   0  -6  734.97   19.67
   0   0  -5  320.87    9.51
   0   0  -5  326.81   11.89
   0   0  -4 1054.69   15.21
   0   0  -4 1035.47   18.77
   0   0  -3  902.94   12.24
   0   0  -3  899.01   15.08
   0   0   3  904.85   12.18
   0   0   4  991.67   14.82
   0   0   5  325.95    9.63
   0   0   6  701.06   15.43
   0   0   7 1450.48   24.19
   0   0   8  167.46    8.92
   0   0   9  206.94   10.54
   0   0  10  476.16   16.76
   0   0  10  465.12   20.50
   0   0  11   -3.43    2.29
   0   0  12   11.34    3.64
   0   1 -19    4.13    2.48
   0   1 -18   18.68    4.42
   0   1 -17   35.10    6.81
   0   1 -16   -3.43    2.35
   0   1 -15   83.19    9.43
   0   1 -14  128.67   11.26
   0   1 -13    5.01    3.49
   0   1 -12   72.73    7.84
   0   1 -11  418.35   17.09
   0   1 -10  257.65   15.75
   0   1 -10  213.74   11.75
   0   1  -9   86.03    8.56
   0   1  -8  357.95   16.20
   0   1  -8  330.36   12.57
   0   1  -7  532.41   18.66
   0   1  -7  534.43   14.75
   0   1  -6    4.57    2.36
   0   1  -6    6.60    2.14
   0   1  -5  568.37   16.11
   0   1  -5  557.54   12.79
   0   1  -4  242.34    9.47
   0   1  -4  235.62    7.53
   0   1  -3 2151.93   19.81
   0   1  -3 2126.69   24.28
   0   1  -2 1488.95   14.43
   0   1  -2 1494.25   16.82
   0   1   2   14.90    1.88
   0   1   3  330.62    8.67
   0   1   4   34.54    3.67
   0   1   5 1608.93   25.27
   0   1   5 1544.54   21.41
   0   1   6 1165.91   23.80
   0   1   6 1119.04   19.93
   0   1   7  112.66    8.44
   0   1   7  100.97    6.64
   0   1   8  515.76   15.75
   0   1   9  465.93   19.03
   0   1   9  460.50   15.81
   0   1  10    7.01    4.16
   0   2 -18    9.56    3.52
   0   2 -17    4.33    3.27
   0   2 -16   40.91    7.02
   0   2 -15   63.71    8.37
   0   2 -14    3.97    3.76
   0   2 -13  156.33   12.03
   0   2 -12   43.79    6.34
   0   2 -11  134.84   10.09
   0   2 -10   93.78    8.11
   0   2  -9  522.68   21.25
   0   2  -8  369.01   16.82
   0   2  -7  151.05    8.34
   0   2  -7  159.79   10.48
   0   2  -6 1053.29   20.16
   0   2  -6 1041.12   24.64
   0   2  -5 1251.21   20.41
   0   2  -5 1195.84   24.12
   0   2  -4    6.62    2.22
   0   2  -4    4.53    1.64
   0   2  -3 1423.92   18.61
   0   2  -3 1396.34   20.48
   0   2  -2  260.50    7.53
   0   2  -2  268.71    7.62
   0   2  -1   10.27    1.37
   0   2   2    3.91    1.10
   0   2   3  645.13   13.96
   0   2   3  662.28   11.55
   0   2   4  357.64   11.39
   0   2   4  323.24    9.69
   0   2   5  436.72   12.78
   0   2   6   90.80    6.69
   0   2   7  804.71   21.12
   0   2   9    5.20    2.58
   0   3 -18    0.59    2.96
   0   3 -17   35.04    7.23
   0   3 -16   41.55    7.43
   0   3 -15    1.62    2.25
   0   3 -14   29.29    6.12
   0   3 -13   93.67    9.56
   0   3 -12   -1.61    2.62
   0   3 -11    6.64    3.53
   0   3 -10  476.39   18.35
   0   3  -9  168.28   10.46
   0   3  -9  188.81   13.24
   0   3  -8  120.39   10.10
   0   3  -7  540.12   16.65
   0   3  -7  542.29   19.58
   0   3  -6  830.65   19.38
   0   3  -6  826.23   22.46
   0   3  -5   48.82    4.62
   0   3  -5   55.79    5.52
   0   3  -4  480.96   14.23
   0   3  -4  490.13   13.31
   0   3  -3  319.86   10.23
   0   3  -3  331.87   10.50
   0   3  -2 1045.27   16.07
   0   3  -2 1099.18   18.04
   0   3  -1  134.90    4.63
   0   3   2   52.77    2.28
   0   3   3  390.43   12.10
   0   3   3  384.74    8.35
   0   3   4   27.05    3.83
   0   3   4   27.28    2.95
   0   3   5  254.36   11.23
   0   3   5  260.27    9.70
   0   3   6  304.60   11.75
   0   3   7   96.71    7.32
   0   4 -18   16.81    5.14
   0   4 -17    9.74    3.49
   0   4 -16    3.15    3.16
   0   4 -15   63.77    8.79
   0   4 -14   84.93    9.75
   0   4 -13   12.18    4.66
   0   4 -12    0.35    2.72
   0   4 -11   74.11    8.34
   0   4 -10    3.29    3.16
   0   4  -9  180.33   11.50
   0   4  -9  174.84   12.94
   0   4  -8  475.79   17.53
   0   4  -8  494.02   20.26
   0   4  -7  135.43   10.20
   0   4  -6    9.05    2.93
   0   4  -5    7.76    2.42
   0   4  -5    6.91    2.39
   0   4  -4    2.28    1.86
   0   4  -4    6.15    2.45
   0   4  -3   -0.86    1.84
   0   4  -3    0.76    1.37
   0   4  -2 1836.49   26.68
   0   4  -2 1799.38   21.70
   0   4  -1 2504.74   20.68
   0   4   5  379.79   11.21
   0   4   5  353.81   14.39
   0   4   6  509.67   18.01
   0   4   6  518.24   14.72
   0   4   7   -0.79    2.89
   0   5 -17    4.73    3.21
   0   5 -16   55.48    8.98
   0   5 -15   35.82    6.83
   0   5 -14    4.14    3.08
   0   5 -13  128.65   12.19
   0   5 -12   54.24    7.77
   0   5 -11   20.52    4.94
   0   5 -10  216.72   13.80
   0   5  -9  365.48   16.98
   0   5  -8   64.35    7.20
   0   5  -8   62.41    7.92
   0   5  -7  167.15   10.78
   0   5  -7  199.06   12.42
   0   5  -6  368.51   15.03
   0   5  -6  386.65   15.96
   0   5  -5  229.74   11.48
   0   5  -4   86.78    6.55
   0   5  -3 2200.27   28.59
   0   5  -2  257.49    8.65
   0   5  -1   -0.34    0.89
   0   5   6  189.78   11.89
   0   5   7  465.83   19.28
   0   5   8  460.94   19.85
   0   6 -17   26.91    6.74
   0   6 -16   10.13    4.56
   0   6 -15   13.57    4.77
   0   6 -14   73.21    9.88
   0   6 -13   44.25    7.69
   0   6 -12    4.25    2.84
   0   6 -11   43.57    7.16
   0   6 -10  362.29   18.51
   0   6  -9    7.32    4.35
   0   6  -8  183.27   12.49
   0   6  -8  201.97   13.75
   0   6  -7  696.18   23.09
   0   6  -7  747.67   24.29
   0   6  -6  351.45   15.84
   0   6  -6  374.47   16.10
   0   6  -5  286.95   13.89
   0   6  -5  288.09   13.09
   0   6  -4  360.78   15.20
   0   6  -4  357.13   13.22
   0   6  -3  116.17    6.86
   0   6  -2   12.88    2.21
   0   6  -1  401.47    8.88
   0   6   5  218.29   13.18
   0   6   6  745.55   24.81
   0   6   7  183.66   13.27
   0   6   8  156.06   12.44
   0   6   9  245.06   16.08
   0   7 -16    5.99    3.96
   0   7 -15   16.83    6.74
   0   7 -14   12.85    4.18
   0   7 -13    9.02    3.43
   0   7 -12   50.14    8.14
   0   7 -11   75.91    9.61
   0   7 -10   18.81    4.90
   0   7  -9  146.59   12.34
   0   7  -8  293.97   16.69
   0   7  -8  287.38   16.46
   0   7  -7   -0.53    2.07
   0   7  -7    0.67    2.16
   0   7  -6  296.17   15.64
   0   7  -6  270.78   14.03
   0   7  -5  293.62   15.09
   0   7  -5  285.79   13.11
   0   7  -4  157.23    8.96
   0   7  -4  170.39   11.39
   0   7  -3    0.01    1.35
   0   7  -3   -0.92    2.65
   0   7  -2  444.11   17.93
   0   7  -2  445.31   11.83
   0   7  -1  314.00    7.77
   0   7   4  164.63   12.03
   0   7   5  174.65   12.74
   0   7   6   12.44    4.66
   0   7   7   71.69    8.93
   0   7   8  221.11   15.53
   0   7   9   42.45    7.93
   0   8 -15   18.27    5.10
   0   8 -14    1.18    1.92
   0   8 -13   38.95    7.84
   0   8 -12   21.17    5.34
   0   8 -11   -3.23    2.97
   0   8 -10   41.36    7.16
   0   8  -9   66.03    8.98
   0   8  -8    0.39    2.59
   0   8  -7   51.80    7.12
   0   8  -7   62.24    8.10
   0   8  -6   57.74    7.54
   0   8  -6   68.28    7.19
   0   8  -5  103.71    9.78
   0   8  -5   86.42    7.63
   0   8  -4    2.00    1.34
   0   8  -4   -0.85    2.74
   0   8  -3  211.82    9.42
   0   8  -3  225.96   14.00
   0   8  -2  123.74   10.44
   0   8  -2  127.99    6.23
   0   8  -1    1.07    0.90
   0   8  -1    1.32    3.36
   0   8   0  450.89   19.49
   0   8   1  105.52    9.80
   0   8   2   10.26    4.05
   0   8   3  128.97   11.06
   0   8   4  120.21   11.18
   0   8   5    2.49    4.20
   0   8   6   36.65    6.91
   0   8   7   75.91    9.47
   0   8   8    4.61    4.35
   0   8   9   36.90    7.59
   0   8  10   82.00   11.11
   0   9 -14   45.24    8.39
   0   9 -13   11.89    5.53
   0   9 -12    4.75    2.99
   0   9 -11   33.71    6.72
   0   9 -10   45.23    8.28
   0   9  -9    4.17    4.19
   0   9  -8   75.00    9.83
   0   9  -7  131.53   10.97
   0   9  -7  157.48   13.35
   0   9  -6   13.44    3.89
   0   9  -6   16.26    4.54
   0   9  -5   27.73    4.16
   0   9  -5   31.97    6.10
   0   9  -4   17.28    3.15
   0   9  -4   10.36    4.00
   0   9  -3    0.05    1.55
   0   9  -3    3.34    3.12
   0   9  -2  237.77    8.06
   0   9  -2  240.78   15.46
   0   9  -1  377.73   19.18
   0   9   0  225.91   14.89
   0   9   1   13.99    4.70
   0   9   2   93.81    9.91
   0   9   3  110.55   11.08
   0   9   4    2.11    3.28
   0   9   5   54.75    8.50
   0   9   6  169.21   14.61
   0   9   7   63.55    9.37
   0   9   8   68.21    9.71
   0   9   9   54.33    9.88
   0   9  10   15.99    5.89
   0   9  11   18.58    6.37
   0  10 -13    6.50    4.53
   0  10 -12   25.26    6.96
   0  10 -11   36.98    7.75
   0  10 -10    1.89    1.67
   0  10  -9   81.71   10.85
   0  10  -8  148.54   14.18
   0  10  -7    0.25    2.94
   0  10  -6  111.52   12.15
   0  10  -6  117.70    9.67
   0  10  -5  104.44    8.22
   0  10  -5  117.59   12.01
   0  10  -4    9.30    2.84
   0  10  -4    1.04    1.94
   0  10  -3  100.20   10.80
   0  10  -3   91.97    5.92
   0  10  -2  265.98    7.33
   0  10  -2  293.90   18.16
   0  10  -1   73.42    9.28
   0  10   0    8.55    4.46
   0  10   1  126.93   12.25
   0  10   2   29.82    6.32
   0  10   3    9.47    4.81
   0  10   4   84.62   11.01
   0  10   5  132.26   13.70
   0  10   6   -2.45    4.07
   0  10   7   39.33    8.15
   0  10   8   60.58    9.91
   0  10   9    1.74    3.48
   0  10  10   15.63    7.57
   0  10  11   29.94    8.08
   0  11 -11    2.02    1.98
   0  11 -10   42.23    8.08
   0  11  -9   20.36    6.48
   0  11  -8   24.81    6.72
   0  11  -7   81.70   11.02
   0  11  -6   95.99   11.76
   0  11  -5    7.96    4.77
   0  11  -4   17.59    5.68
   0  11  -3   74.26   10.14
   0  11  -2   19.79    6.30
   0  11  -1   24.67    6.80
   0  11   0  151.99   14.37
   0  11   1   19.66    5.29
   0  11   2    7.71    5.61
   0  11   3  110.59   12.67
   0  11   4   41.37    8.57
   0  11   5   14.42    6.52
   0  11   6   45.34    9.42
   0  11   7   90.36   12.84
   0  11   8    3.27    4.70
   0  11   9   11.35    5.67
   0  11  10   22.33    6.89
   0  11  11    1.60    2.20
   0  12  -9   14.80    5.01
   0  12  -8   39.68    8.95
   0  12  -7   22.45    6.78
   0  12  -6   -7.64    4.89
   0  12  -5   44.88    8.57
   0  12  -4   41.50    8.12
   0  12  -3   10.21    4.22
   0  12  -2   44.30    8.39
   0  12  -1   77.38   10.71
   0  12   0    9.49    4.29
   0  12   1   25.24    6.40
   0  12   2   56.90    9.84
   0  12   3   12.56    5.67
   0  12   4   11.82    4.74
   0  12   5   18.50    6.93
   0  12   6   21.23    7.61
   0  12   7    0.78    4.08
   0  12   8   24.80    7.90
   0  12   9   10.31    4.29
   0  12  10    9.42    4.87
   0  13  -6   15.51    5.09
   0  13  -5    8.33    4.58
   0  13  -4   -0.11    1.09
   0  13  -3   23.72    6.26
   0  13  -2   25.18    6.78
   0  13  -1   -1.43    3.03
   0  13   0   15.72    5.30
   0  13   1   39.20    9.46
   0  13   2    0.15    4.11
   0  13   3   -1.80    2.54
   0  13   4   13.91    6.31
   0  13   5   15.39    6.42
   0  13   6   -3.89    4.19
   0  13   7   18.92    7.28
   1 -11 -11   13.97    5.01
   1 -10 -12   29.46    7.82
   1 -10 -11   18.51    5.95
   1  -9 -14   -2.76    2.36
   1  -9 -13   20.12    5.30
   1  -9 -12   20.02    6.02
   1  -9 -11    0.23    3.49
   1  -9 -10   51.65    8.53
   1  -8 -15    5.03    3.67
   1  -8 -14   14.61    5.44
   1  -8 -13   15.81    5.67
   1  -8 -12   -4.91    2.80
   1  -8 -11   45.17    7.62
   1  -8 -10   59.71    8.63
   1  -8  -9   -0.01    1.74
   1  -8  -8   76.21    5.73
   1  -8  -7   95.23    5.47
   1  -8  -6   13.80    1.68
   1  -7 -16   -0.62    2.51
   1  -7 -15   21.82    5.85
   1  -7 -14    7.09    4.58
   1  -7 -13   12.98    4.88
   1  -7 -12   59.04    9.09
   1  -7 -11   46.35    8.02
   1  -7 -11   41.75    6.35
   1  -7 -10    3.11    2.09
   1  -7 -10    1.20    1.46
   1  -7  -9   16.95    4.87
   1  -7  -9   14.21    3.41
   1  -7  -8    1.91    1.92
   1  -7  -7   38.02    4.19
   1  -7  -6  164.24    7.27
   1  -7  -5  213.49    6.53
   1  -7  -4    8.27    3.27
   1  -7  -3   49.13    6.37
   1  -7  -2  422.81   17.76
   1  -7  -1  152.92   10.53
   1  -7   0   33.55    4.94
   1  -7   1  309.80   14.64
   1  -7   2  261.58   13.54
   1  -7   2  238.05    8.87
   1  -7   3   -0.95    1.75
   1  -7   3    2.53    1.89
   1  -7   4  392.58   16.83
   1  -7   4  398.32   14.59
   1  -7   5  119.52    9.52
   1  -7   5  117.08    8.73
   1  -7   6   16.33    4.39
   1  -7   6   27.66    5.04
   1  -7   7   84.48    8.24
   1  -7   7   82.00    8.63
   1  -7   8  191.12   12.38
   1  -7   8  189.78   13.63
   1  -6 -17   -1.45    2.91
   1  -6 -16   27.98    7.46
   1  -6 -15    2.27    4.24
   1  -6 -14   24.96    6.37
   1  -6 -13   53.49    8.49
   1  -6 -12   40.46    7.53
   1  -6 -11   19.09    5.36
   1  -6 -11   20.96    4.95
   1  -6 -10   10.64    4.31
   1  -6 -10   17.04    3.85
   1  -6  -9   17.47    3.72
   1  -6  -9    6.60    3.84
   1  -6  -8   30.68    4.70
   1  -6  -8   27.50    5.76
   1  -6  -7  762.19   19.30
   1  -6  -6  514.79   20.70
   1  -6  -6  518.28   14.21
   1  -6  -5    4.74    1.52
   1  -6  -5    5.25    2.75
   1  -6  -4  170.08    5.77
   1  -6  -4  161.86   10.91
   1  -6  -3  136.71    9.66
   1  -6  -2   19.35    3.88
   1  -6  -1  389.51   15.58
   1  -6   0  622.11   19.34
   1  -6   0  625.18    9.01
   1  -6   1  376.12   14.83
   1  -6   1  354.01    9.09
   1  -6   2   31.07    3.32
   1  -6   2   23.89    4.05
   1  -6   3  395.20   15.31
   1  -6   3  378.68   12.65
   1  -6   4  641.89   18.11
   1  -6   4  672.71   20.09
   1  -6   5   -0.61    2.05
   1  -6   5    1.83    2.37
   1  -6   6  155.50   10.76
   1  -6   6  164.86   10.31
   1  -6   7  295.31   13.98
   1  -6   7  279.74   15.27
   1  -6   8   33.01    5.05
   1  -6   8   26.05    6.09
   1  -6   9  122.45    9.65
   1  -6   9  117.29   11.37
   1  -6  10  154.82   11.01
   1  -6  10  169.78   14.37
   1  -5 -17   18.07    5.17
   1  -5 -16   -1.27    2.13
   1  -5 -15   16.26    4.92
   1  -5 -14   79.88   10.15
   1  -5 -13    1.67    2.73
   1  -5 -12   33.50    6.31
   1  -5 -11  139.33   11.61
   1  -5 -11  144.27   12.17
   1  -5 -10  261.40   14.84
   1  -5 -10  283.14   16.20
   1  -5  -9  104.44    8.90
   1  -5  -9  110.18    9.95
   1  -5  -8  376.76   18.52
   1  -5  -8  365.93   15.17
   1  -5  -8  367.43   17.02
   1  -5  -7  723.83   24.49
   1  -5  -7  718.59   22.64
   1  -5  -7  691.73   19.11
   1  -5  -6   -1.00    1.28
   1  -5  -6   -2.10    2.21
   1  -5  -5  473.43   18.06
   1  -5  -5  423.66   12.13
   1  -5  -4  543.88   11.78
   1  -5  -4  536.36   18.53
   1  -5  -3   47.28    2.96
   1  -5  -3   38.74    4.98
   1  -5  -2  456.93    6.74
   1  -5  -2  463.30   16.03
   1  -5  -1  946.22    9.34
   1  -5  -1  927.93   22.11
   1  -5   0  214.31    5.73
   1  -5   0  225.89   10.80
   1  -5   1  421.19   14.37
   1  -5   1  410.72    9.72
   1  -5   2 1375.83   25.85
   1  -5   2 1324.70   20.37
   1  -5   3  673.73   18.27
   1  -5   3  662.82   16.21
   1  -5   4  100.60    7.27
   1  -5   4   92.19    6.98
   1  -5   5  769.82   21.02
   1  -5   5  732.37   19.41
   1  -5   6  219.62   10.90
   1  -5   6  208.24   11.87
   1  -5   7    0.95    1.33
   1  -5   7    3.19    2.86
   1  -5   8  260.20   12.46
   1  -5   8  235.74   14.51
   1  -5   9  366.43   15.36
   1  -5   9  364.63   19.03
   1  -5  10   33.24    5.01
   1  -5  10   39.24    6.97
   1  -5  11   34.21    5.21
   1  -5  11   43.44    8.22
   1  -5  12   72.76   10.58
   1  -4 -18    6.01    3.79
   1  -4 -17   -3.98    2.89
   1  -4 -16   25.37    5.98
   1  -4 -15   29.21    6.57
   1  -4 -14   -2.75    2.60
   1  -4 -13   32.94    6.45
   1  -4 -12  207.27   14.58
   1  -4 -11   15.67    4.85
   1  -4 -11   27.44    5.90
   1  -4 -10   51.46    6.94
   1  -4 -10   73.50    8.04
   1  -4  -9  286.72   16.36
   1  -4  -9  271.26   14.71
   1  -4  -9  295.24   14.98
   1  -4  -8   28.74    5.37
   1  -4  -8   32.11    4.96
   1  -4  -8   34.51    5.93
   1  -4  -7    5.48    2.82
   1  -4  -7    5.63    2.69
   1  -4  -7    4.41    2.00
   1  -4  -6  858.28   24.37
   1  -4  -6  837.38   19.74
   1  -4  -5  531.79   18.30
   1  -4  -5  531.21   14.22
   1  -4  -4    5.70    1.63
   1  -4  -4    8.15    2.44
   1  -4  -3  242.53   11.22
   1  -4  -2 1247.91   24.15
   1  -4  -1  242.46    5.34
   1  -4  -1  240.01   10.28
   1  -4   0  102.66    6.50
   1  -4   0  106.17    4.00
   1  -4   1  777.10   12.72
   1  -4   1  769.23   17.29
   1  -4   2  163.86    6.95
   1  -4   2  173.82    8.26
   1  -4   3  605.63   15.52
   1  -4   3  592.46   14.87
   1  -4   4 1103.65   21.02
   1  -4   4 1152.50   22.97
   1  -4   5   59.30    5.20
   1  -4   5   65.83    6.26
   1  -4   6    3.80    1.54
   1  -4   6    1.29    2.27
   1  -4   7  388.55   13.61
   1  -4   7  404.63   17.10
   1  -4   8  162.34    9.22
   1  -4   8  160.34   11.72
   1  -4   9   -0.66    1.01
   1  -4   9    4.73    4.01
   1  -4  10  313.84   13.88
   1  -4  10  356.49   19.42
   1  -4  11  539.36   19.01
   1  -4  11  587.73   26.07
   1  -4  12   29.94    4.89
   1  -4  12   31.15    7.18
   1  -4  13   10.76    4.97
   1  -3 -18   -2.01    2.73
   1  -3 -17   21.23    6.15
   1  -3 -16   21.85    6.31
   1  -3 -15    3.51    4.50
   1  -3 -14   83.43   10.16
   1  -3 -13  149.64   12.65
   1  -3 -12    5.76    3.54
   1  -3 -11   94.43    9.25
   1  -3 -10   64.65    7.52
   1  -3 -10   54.27    7.27
   1  -3  -9   75.15    8.43
   1  -3  -9   67.51    7.26
   1  -3  -9   71.38    7.65
   1  -3  -8    2.66    2.55
   1  -3  -8    3.13    2.69
   1  -3  -8   -0.41    2.27
   1  -3  -7  357.48   16.10
   1  -3  -7  329.18   13.92
   1  -3  -7  319.88   13.86
   1  -3  -6  398.74   16.18
   1  -3  -6  391.99   13.89
   1  -3  -5   79.56    6.88
   1  -3  -5   66.39    5.30
   1  -3  -4  574.82   17.16
   1  -3  -4  551.53   13.32
   1  -3  -3  487.28   14.90
   1  -3  -2   15.44    2.71
   1  -3  -1  403.17   11.84
   1  -3   0 1008.22   12.02
   1  -3   0 1007.69   17.78
   1  -3   1  126.85    5.01
   1  -3   1  123.08    6.06
   1  -3   2  485.67   11.96
   1  -3   2  500.71   11.53
   1  -3   3  248.17    8.55
   1  -3   3  256.32    9.40
   1  -3   4  418.90   11.34
   1  -3   4  421.75   13.39
   1  -3   5  239.29    8.89
   1  -3   5  252.26   11.49
   1  -3   6   56.56    4.62
   1  -3   6   40.82    5.47
   1  -3   7  150.18    7.84
   1  -3   7  163.53   10.87
   1  -3   8   45.08    4.62
   1  -3   8   57.43    7.06
   1  -3   9  419.76   14.41
   1  -3   9  474.48   20.56
   1  -3  10  303.32   17.55
   1  -3  10  320.89   13.30
   1  -3  11   24.11    4.11
   1  -3  11   18.95    6.13
   1  -3  12   18.21    3.82
   1  -3  12   22.85    6.71
   1  -3  13    1.24    2.26
   1  -3  13   -1.29    3.29
   1  -3  14    6.63    4.69
   1  -2 -18    6.24    3.65
   1  -2 -17   27.95    6.06
   1  -2 -16    1.09    2.64
   1  -2 -15   71.16    9.57
   1  -2 -14  125.15   11.77
   1  -2 -13    2.25    3.25
   1  -2 -12   10.58    4.55
   1  -2 -11   38.49    6.21
   1  -2 -10   89.77    9.50
   1  -2 -10   93.84    8.73
   1  -2 -10  109.38   10.20
   1  -2  -9   40.34    5.79
   1  -2  -9   37.76    5.66
   1  -2  -9   40.30    5.83
   1  -2  -8  172.97   11.18
   1  -2  -8  170.03   11.45
   1  -2  -8  153.68    9.87
   1  -2  -7  109.91    8.88
   1  -2  -7  113.08    8.37
   1  -2  -6  199.96   11.17
   1  -2  -6  190.17   10.01
   1  -2  -5  538.78   16.98
   1  -2  -5  509.24   14.87
   1  -2  -4  107.17    7.14
   1  -2  -3  813.00   17.81
   1  -2  -2  403.11   11.60
   1  -2  -1  940.81   15.98
   1  -2   0   27.13    2.63
   1  -2   0   25.10    2.04
   1  -2   1  192.17    5.93
   1  -2   1  195.98    6.29
   1  -2   2  976.15   13.76
   1  -2   2  960.19   15.19
   1  -2   3  865.39   13.03
   1  -2   3  863.68   16.66
   1  -2   4  480.78   10.23
   1  -2   4  459.02   13.67
   1  -2   5  976.42   15.62
   1  -2   5 1004.48   22.00
   1  -2   6  199.85    7.71
   1  -2   7    0.36    1.36
   1  -2   8  372.94   12.17
   1  -2   9  102.82    6.93
   1  -2   9  116.82   10.33
   1  -2  10   62.51    8.23
   1  -2  10   41.58    4.76
   1  -2  11  149.17   12.77
   1  -2  11  149.14    9.24
   1  -2  12   57.67    9.08
   1  -2  12   69.84    6.90
   1  -2  13   16.36    3.89
   1  -2  13   17.34    6.05
   1  -2  14  102.53   12.81
   1  -2  14   99.58    8.63
   1  -1 -19    4.30    3.92
   1  -1 -18   -0.88    2.16
   1  -1 -17   -2.35    3.90
   1  -1 -16   42.65    7.44
   1  -1 -15   17.10    4.87
   1  -1 -14    0.19    3.28
   1  -1 -13   29.26    5.70
   1  -1 -12  165.84   12.30
   1  -1 -11   14.89    4.30
   1  -1 -10  182.71   11.65
   1  -1 -10  183.63   13.26
   1  -1  -9  431.59   16.85
   1  -1  -9  491.19   20.04
   1  -1  -8   48.31    6.19
   1  -1  -7   94.79    7.89
   1  -1  -6 4126.01   47.12
   1  -1  -5  283.88   11.42
   1  -1  -3  901.98   17.84
   1  -1  -2   19.20    2.55
   1  -1  -1  436.71    9.71
   1  -1  -1  460.61    9.08
   1  -1   0  112.11    4.24
   1  -1   1 7607.24   35.92
   1  -1   1 7533.49   29.19
   1  -1   2   17.36    2.44
   1  -1   2   19.52    1.53
   1  -1   3  418.88    6.85
   1  -1   3  417.37   11.30
   1  -1   4 1461.52   14.64
   1  -1   5   96.35    4.39
   1  -1   6  106.31    5.21
   1  -1   7  860.18   16.09
   1  -1   8  409.21   12.15
   1  -1   9   76.67    5.91
   1  -1  10  240.15   15.12
   1  -1  10  231.96   10.61
   1  -1  11  302.47   17.84
   1  -1  11  310.53   12.96
   1  -1  12    0.97    2.10
   1  -1  12    8.04    4.46
   1  -1  13   89.15   11.30
   1  -1  13   70.95    6.98
   1  -1  14  136.14   14.20
   1  -1  14  119.37    9.70
   1  -1  15    1.57    2.95
   1   0 -19   -1.48    2.03
   1   0 -18    3.61    2.76
   1   0 -17   36.41    7.27
   1   0 -16    4.35    3.75
   1   0 -15   -1.00    3.05
   1   0 -14  100.21   10.70
   1   0 -13  140.28   12.03
   1   0 -12   31.24    6.35
   1   0 -11  184.46   12.08
   1   0 -10  205.79   12.39
   1   0 -10  230.20   15.04
   1   0  -9  111.57    8.69
   1   0  -9  107.80    9.66
   1   0  -8  470.50   18.71
   1   0  -7  397.91   16.15
   1   0  -6 1356.65   24.60
   1   0  -6 1351.31   27.77
   1   0  -5  261.88   11.21
   1   0  -5  264.13   10.17
   1   0   4   50.31    2.55
   1   0   5  625.24   10.56
   1   0   6  226.93    7.35
   1   0   7  146.95    6.71
   1   0   8   92.55    5.90
   1   0   9  607.79   15.97
   1   0  10  379.56   18.59
   1   0  10  400.16   13.82
   1   0  11    5.86    2.45
   1   0  11   11.93    4.43
   1   0  12  226.25   16.07
   1   0  12  209.85   11.34
   1   0  13   50.38    8.25
   1   0  14   22.66    6.15
   1   0  15   32.58    7.22
   1   1 -19   19.38    5.45
   1   1 -18   25.92    6.20
   1   1 -17   23.22    6.62
   1   1 -16    9.50    4.51
   1   1 -15  111.82   11.56
   1   1 -14   74.88    9.56
   1   1 -13   41.13    7.09
   1   1 -12  308.79   16.73
   1   1 -11   83.79    8.41
   1   1 -10    0.15    2.31
   1   1  -9  290.53   13.98
   1   1  -9  309.67   16.44
   1   1  -8  443.24   18.51
   1   1  -7   23.52    4.32
   1   1  -6 1186.11   23.14
   1   1  -6 1152.38   26.11
   1   1  -5 1439.05   23.66
   1   1  -5 1419.59   26.64
   1   1  -4 1044.94   18.70
   1   1   1 2453.16   14.34
   1   1   2 2104.53   13.36
   1   1   2 2042.67   20.43
   1   1   3  661.13   13.23
   1   1   3  686.62    9.61
   1   1   4  822.86   16.67
   1   1   5  298.80   11.27
   1   1   9  267.82   14.60
   1   1  10   42.46    6.64
   1   1  11  376.40   19.29
   1   1  12  142.50   12.87
   1   1  13    5.98    4.00
   1   1  14   39.44    7.51
   1   1  15   72.03   10.53
   1   2 -19   15.73    5.36
   1   2 -18   -2.49    2.91
   1   2 -17   -1.71    1.88
   1   2 -16   79.00   10.49
   1   2 -15   24.41    5.91
   1   2 -14    8.82    4.48
   1   2 -13  136.11   11.88
   1   2 -12  278.37   16.15
   1   2 -11    8.73    3.24
   1   2 -10   53.04    6.49
   1   2  -9  495.60   18.30
   1   2  -9  471.76   20.74
   1   2  -8   79.48    7.21
   1   2  -8   72.32    8.24
   1   2  -7   96.91    8.55
   1   2  -6 1225.56   24.09
   1   2  -6 1207.52   27.35
   1   2  -5   41.18    5.03
   1   2  -4  543.33   14.15
   1   2   0   17.76    2.23
   1   2   0   18.74    2.21
   1   2   1 4774.04   28.33
   1   2   1 4710.24   28.75
   1   2   2  698.57   11.63
   1   2   2  712.53   11.23
   1   2   3  676.11   11.93
   1   2   3  697.15   13.18
   1   2   4 1709.60   21.09
   1   2   4 1709.58   23.21
   1   2   5  258.20    9.15
   1   2   5  286.99   10.69
   1   2   6  219.19   10.48
   1   2   7  416.14   15.57
   1   2   9    1.97    2.57
   1   2  10  249.86   14.73
   1   2  11  115.33   10.90
   1   2  12   79.39    9.67
   1   2  13   47.53    8.09
   1   2  14   18.52    6.07
   1   2  15   15.54    4.83
   1   3 -18    5.65    3.40
   1   3 -17   10.25    4.12
   1   3 -16    3.55    2.58
   1   3 -15    9.51    3.39
   1   3 -14  100.73   11.05
   1   3 -13   83.82    9.60
   1   3 -12   -0.04    3.89
   1   3 -11   -1.42    2.75
   1   3 -10   18.79    4.14
   1   3  -9   12.06    3.52
   1   3  -9    3.64    3.18
   1   3  -8  479.93   17.75
   1   3  -8  509.26   20.74
   1   3  -7  565.81   20.49
   1   3  -6  364.55   15.43
   1   3  -5  209.62   11.06
   1   3  -4   73.45    6.11
   1   3   0 1464.53   20.15
   1   3   1    0.30    1.46
   1   3   2 2163.26   20.09
   1   3   2 2179.03   24.36
   1   3   3  343.90   10.15
   1   3   3  336.67    8.93
   1   3   4    0.44    1.55
   1   3   4    4.25    1.71
   1   3   5  907.04   18.98
   1   3   5  882.30   18.24
   1   3   6   42.73    4.84
   1   3   6   44.28    4.85
   1   3   7  106.31    7.86
   1   3   9  210.70   12.69
   1   3  10   59.20    7.18
   1   3  11   56.79    7.66
   1   3  12  168.04   13.58
   1   3  13    1.18    3.16
   1   3  14   -2.68    2.31
   1   4 -18    8.12    4.52
   1   4 -17    5.37    4.77
   1   4 -16   16.73    6.60
   1   4 -15   63.05    9.13
   1   4 -14   30.94    6.86
   1   4 -13   51.60    8.21
   1   4 -12  210.79   14.96
   1   4 -11    8.31    4.05
   1   4 -10    9.69    4.16
   1   4  -9  547.41   20.79
   1   4  -8  383.52   16.71
   1   4  -8  398.72   18.83
   1   4  -7   44.64    6.02
   1   4  -7   43.57    6.10
   1   4  -6  404.62   16.66
   1   4  -5  323.36   13.98
   1   4  -4  138.28    8.44
   1   4   0    3.24    2.04
   1   4   1 1080.17   19.97
   1   4   2  432.46    8.92
   1   4   2  424.11   12.66
   1   4   3  819.79   13.52
   1   4   3  821.18   17.94
   1   4   4  172.81    8.76
   1   4   4  170.70    7.15
   1   4   5  127.41    7.90
   1   4   5  140.84    7.35
   1   4   6    3.31    2.34
   1   4   6    3.36    2.25
   1   4   7  259.40   12.62
   1   4   7  254.11   11.74
   1   4  10   67.63    7.98
   1   4  11  144.46   11.89
   1   4  12    7.75    3.18
   1   4  13    7.72    4.21
   1   4  14   56.31    8.56
   1   5 -18   -2.07    4.81
   1   5 -17   -3.71    2.37
   1   5 -16   50.27    8.76
   1   5 -15    7.39    3.92
   1   5 -14   34.40    7.29
   1   5 -13  152.40   13.76
   1   5 -12   87.18   10.27
   1   5 -11   18.86    5.00
   1   5 -10   22.54    5.12
   1   5  -9  206.83   13.70
   1   5  -8   52.71    7.21
   1   5  -8   53.23    7.51
   1   5  -7  481.10   18.86
   1   5  -7  448.27   19.23
   1   5  -6  621.51   20.64
   1   5  -6  636.26   21.36
   1   5  -5  174.19   10.64
   1   5  -5  182.93   10.79
   1   5  -4  576.23   17.61
   1   5  -3 1269.02   23.88
   1   5   1 1135.72   14.30
   1   5   2  440.32    8.81
   1   5   2  433.84   14.50
   1   5   3  705.05   12.13
   1   5   3  714.54   18.89
   1   5   4  686.10   13.74
   1   5   4  706.95   19.54
   1   5   5    0.47    2.31
   1   5   5    0.01    1.55
   1   5   6  307.23   11.61
   1   5   6  323.21   14.26
   1   5   7  454.34   15.41
   1   5   7  439.82   17.48
   1   5   8   36.03    5.76
   1   5  10  407.74   18.24
   1   5  11   97.10    9.59
   1   5  12  112.95   11.05
   1   5  13   81.11   10.16
   1   6 -17   10.00    4.09
   1   6 -16   -1.58    3.02
   1   6 -15   37.09    8.73
   1   6 -14   82.43   10.59
   1   6 -13    9.03    4.40
   1   6 -12   60.02    8.83
   1   6 -11   99.95   10.79
   1   6 -10   58.85    8.42
   1   6  -9    5.35    3.76
   1   6  -8  300.23   16.30
   1   6  -8  315.50   17.55
   1   6  -7  319.68   16.57
   1   6  -7  276.15   15.25
   1   6  -6   15.16    4.35
   1   6  -6   12.17    3.53
   1   6  -6    7.58    3.70
   1   6  -5  919.69   25.51
   1   6  -5  897.49   24.25
   1   6  -4  374.18   14.52
   1   6  -3   19.16    3.36
   1   6  -2  357.64   11.87
   1   6   1   82.50    3.94
   1   6   2 1689.96   16.44
   1   6   3  532.84   10.11
   1   6   3  536.84   18.18
   1   6   4   89.40    4.92
   1   6   4   86.13    7.62
   1   6   5  428.84   17.15
   1   6   5  443.83   12.03
   1   6   6   56.64    6.93
   1   6   6   62.43    5.21
   1   6   7   -1.16    1.78
   1   6   7   -1.50    2.98
   1   6   8  372.33   17.90
   1   6   8  361.03   14.63
   1   6   9  639.12   24.16
   1   6  10  119.07    9.85
   1   6  11   10.55    4.23
   1   6  12   86.49    9.55
   1   7 -16   35.38    7.66
   1   7 -15   71.94   11.02
   1   7 -14   11.94    5.64
   1   7 -13   26.53    6.39
   1   7 -12  126.82   13.03
   1   7 -11   22.72    5.94
   1   7 -10   -2.76    2.98
   1   7  -9  185.91   14.16
   1   7  -9  209.94   14.98
   1   7  -8  182.78   13.65
   1   7  -7   19.50    4.83
   1   7  -7   21.37    5.19
   1   7  -6  386.81   17.50
   1   7  -6  389.06   18.26
   1   7  -5   55.81    6.86
   1   7  -5   57.49    6.47
   1   7  -4   13.59    3.37
   1   7  -4   10.44    3.82
   1   7  -3  297.84   14.89
   1   7  -3  279.90   11.77
   1   7  -2  455.19   13.57
   1   7  -1    2.38    1.46
   1   7   0   70.52    4.27
   1   7   1  885.62   11.99
   1   7   2   64.80    2.98
   1   7   2   59.21    6.86
   1   7   3  522.91    8.68
   1   7   3  544.26   19.94
   1   7   4  282.75   14.69
   1   7   4  259.48    7.28
   1   7   5   82.28    8.65
   1   7   5   75.92    4.72
   1   7   6    0.83    1.38
   1   7   6   -0.26    3.54
   1   7   7  113.12    7.28
   1   7   7  107.34   10.35
   1   7   8  130.10   11.40
   1   7   8  109.73    7.86
   1   7   9   16.35    4.57
   1   7  10   21.63    5.65
   1   7  10   26.23    4.34
   1   8 -15    9.79    4.47
   1   8 -14   19.05    6.04
   1   8 -13   49.08    9.41
   1   8 -12    0.50    1.54
   1   8 -11   29.79    7.19
   1   8 -10   37.95    7.45
   1   8  -9   54.91    8.40
   1   8  -8  101.92   11.01
   1   8  -7  131.82   11.67
   1   8  -7  150.39   11.77
   1   8  -6  159.66   12.57
   1   8  -6  151.53   11.15
   1   8  -5   20.28    4.26
   1   8  -5   17.31    4.48
   1   8  -4  116.20    8.53
   1   8  -4  105.08    9.71
   1   8  -3  257.72   14.99
   1   8  -3  226.56   10.81
   1   8  -2   29.35    3.76
   1   8  -2   25.76    5.25
   1   8  -1   82.07    8.59
   1   8  -1   79.63    5.18
   1   8   0  305.95    8.26
   1   8   0  313.26   16.27
   1   8   1  130.49    3.94
   1   8   1  136.15    4.16
   1   8   1  144.06   11.07
   1   8   2  372.02   17.78
   1   8   3  133.78   10.92
   1   8   4   48.42    7.12
   1   8   5   43.94    6.92
   1   8   6  151.91   12.13
   1   8   6  163.88    6.96
   1   8   7   54.96    8.10
   1   8   8   -2.45    3.30
   1   8   9  102.98   11.42
   1   8  10   27.49    6.46
   1   8  11   10.44    5.43
   1   9 -13    3.68    2.51
   1   9 -12   23.39    6.97
   1   9 -11   31.33    6.61
   1   9 -10    3.99    3.26
   1   9  -9    6.93    4.62
   1   9  -8  119.59   12.27
   1   9  -7   61.93    8.15
   1   9  -7   70.21    9.53
   1   9  -6    3.21    2.36
   1   9  -6   -1.21    2.00
   1   9  -5  169.66   11.01
   1   9  -5  174.56   13.70
   1   9  -4   61.39    8.01
   1   9  -4   65.67    6.52
   1   9  -3   -4.09    2.05
   1   9  -3   -3.29    3.12
   1   9  -2   48.83    4.58
   1   9  -2   26.07    5.76
   1   9  -1   69.03    4.69
   1   9  -1   61.48    7.97
   1   9   0   13.19    4.38
   1   9   0    9.26    1.52
   1   9   0    9.18    1.47
   1   9   1   20.46    5.31
   1   9   2  207.34   14.45
   1   9   3   19.36    5.70
   1   9   4   11.77    4.33
   1   9   5  101.69   10.59
   1   9   6   42.03    7.38
   1   9   7    5.53    3.46
   1   9   8   78.00   10.12
   1   9   9   52.01    8.65
   1   9  10    1.82    3.12
   1   9  11   68.96   10.52
   1  10 -12   36.37    7.74
   1  10 -11   10.55    4.13
   1  10 -10    2.69    2.04
   1  10  -9   55.87    9.14
   1  10  -8   33.84    6.95
   1  10  -7   74.17   10.25
   1  10  -6  178.91   12.34
   1  10  -6  180.60   15.10
   1  10  -5   32.06    5.11
   1  10  -5   48.10    8.29
   1  10  -4   28.74    6.14
   1  10  -4   28.26    4.68
   1  10  -3  135.48    8.30
   1  10  -3  152.24   13.09
   1  10  -2   33.84    3.78
   1  10  -2   38.58    7.13
   1  10  -1    9.07    4.09
   1  10  -1   23.16    2.69
   1  10   0  132.57   12.37
   1  10   1  403.90   21.18
   1  10   2   30.61    6.90
   1  10   3   33.90    7.02
   1  10   4   52.82    8.45
   1  10   5    0.16    2.69
   1  10   6   30.27    6.80
   1  10   7   96.35   11.69
   1  10   8   47.84    8.68
   1  10   9    4.73    4.49
   1  10  10   50.70    9.44
   1  10  11   25.46    7.84
   1  10  12   -2.84    3.83
   1  11 -10   35.11    8.04
   1  11  -9    4.07    4.17
   1  11  -8   27.96    6.89
   1  11  -7   62.14   10.27
   1  11  -6   11.11    4.54
   1  11  -5   20.19    5.76
   1  11  -4   97.71   11.58
   1  11  -3   56.00    8.80
   1  11  -2   -1.62    3.34
   1  11  -1   91.63   11.20
   1  11   0  117.07   12.81
   1  11   1    1.06    4.20
   1  11   2  180.04   15.70
   1  11   3  102.03   12.14
   1  11   4    9.60    5.47
   1  11   5   31.06    8.02
   1  11   6  115.23   13.30
   1  11   7   30.46    8.00
   1  11   8   -2.25    3.45
   1  11   9   55.04   10.34
   1  11  10   28.15    8.10
   1  11  11    3.14    4.33
   1  11  12   15.34    5.30
   1  12  -8   55.97   10.24
   1  12  -7    1.24    2.07
   1  12  -6   14.37    6.01
   1  12  -5   66.12   10.49
   1  12  -4   11.88    5.04
   1  12  -3   -1.94    3.55
   1  12  -2   65.81    9.88
   1  12  -1   53.03    8.88
   1  12   0   -0.97    4.22
   1  12   1   76.20   11.20
   1  12   2  106.32   13.03
   1  12   3    2.69    3.58
   1  12   4   25.31    6.97
   1  12   5   41.05    9.45
   1  12   6    3.33    5.13
   1  12   7   -3.30    3.58
   1  12   8   36.21    9.77
   1  12   9   11.73    6.09
   1  12  10   -2.16    2.53
   1  12  11   12.39    4.85
   1  13  -6   35.95    8.03
   1  13  -5    4.36    3.89
   1  13  -4   17.21    5.71
   1  13  -3   36.88    7.79
   1  13  -2   26.90    6.25
   1  13  -1   -5.20    3.65
   1  13   0   11.23    5.68
   1  13   1   24.44    6.53
   1  13   2   -4.43    5.20
   1  13   3   27.33    7.70
   1  13   4   17.29    6.57
   1  13   5   -2.70    4.16
   1  13   6   13.14    5.29
   1  13   7   30.37    8.33
   1  13   8    2.71    2.78
   1  13   9    6.59    5.14
   1  14   0    4.34    4.32
   1  14   1   -0.76    3.71
   1  14   2   10.45    6.50
   1  14   3   17.09    7.16
   2 -11  -9   -2.55    5.22
   2 -10 -11   -1.39    4.75
   2 -10 -10    4.70    3.37
   2 -10  -9   34.96    8.25
   2  -9 -12   11.02    5.40
   2  -9 -11    3.28    4.01
   2  -9 -10   27.53    6.51
   2  -9  -9    6.02    3.47
   2  -9   2   83.29    5.60
   2  -9   3  265.79   11.47
   2  -9   4  123.84    8.79
   2  -9   5    4.95    2.56
   2  -9   6   27.14    5.03
   2  -9   7   32.82    5.80
   2  -9   8    3.54    2.94
   2  -8 -13    6.77    3.88
   2  -8 -12   18.93    6.22
   2  -8 -11   22.21    6.50
   2  -8 -10   21.69    6.91
   2  -8  -9   18.53    5.43
   2  -8  -8   85.41   10.22
   2  -8  -7   11.49    2.59
   2  -8  -6   -1.80    1.40
   2  -8  -5   64.41    3.84
   2  -8  -5   71.50    4.14
   2  -8  -4   68.94    3.01
   2  -8  -4   72.13    3.17
   2  -8  -1  184.18    4.62
   2  -8   0    4.48    1.39
   2  -8   1  216.01    8.31
   2  -8   2  134.31    7.57
   2  -8   3    7.17    2.60
   2  -8   4   20.96    4.11
   2  -8   5   90.44    8.22
   2  -8   6    6.76    3.11
   2  -8   7   16.07    4.44
   2  -8   8   53.65    8.20
   2  -8   9   57.53    8.72
   2  -8  10   -2.09    3.29
   2  -8  11   15.97    4.95
   2  -7 -14    4.26    4.08
   2  -7 -13   43.20    8.09
   2  -7 -12   22.66    5.78
   2  -7 -11   11.73    4.46
   2  -7 -10   38.30    7.37
   2  -7 -10   46.70    6.27
   2  -7  -9   15.39    3.51
   2  -7  -9    5.86    3.88
   2  -7  -8   -1.32    3.40
   2  -7  -8    2.19    1.97
   2  -7  -7    9.79    2.66
   2  -7  -6  125.16    7.39
   2  -7  -5  150.87    7.36
   2  -7  -4   10.29    1.94
   2  -7  -4   12.50    2.14
   2  -7  -3  119.23    5.03
   2  -7  -2  114.19    4.75
   2  -7  -2  138.60   10.75
   2  -7  -1    0.82    1.10
   2  -7  -1    2.31    2.46
   2  -7   0  268.71    8.55
   2  -7   0  279.75   14.56
   2  -7   1  158.30   10.84
   2  -7   1  123.57    6.60
   2  -7   2   11.50    2.44
   2  -7   2    3.31    2.65
   2  -7   3  113.63    9.19
   2  -7   3  105.67    7.57
   2  -7   4  292.85   14.49
   2  -7   4  268.98   12.78
   2  -7   5   51.12    6.12
   2  -7   5   36.33    5.26
   2  -7   6  120.44    9.39
   2  -7   6  106.35    9.44
   2  -7   7  157.84   10.75
   2  -7   7  194.56   13.22
   2  -7   8   66.10    7.02
   2  -7   8   69.72    8.64
   2  -7   9    4.86    3.35
   2  -7   9    1.89    1.35
   2  -7  10  103.09   11.76
   2  -7  11   45.45    7.79
   2  -7  12    1.24    3.58
   2  -7  13   25.42    7.49
   2  -6 -15    9.98    4.69
   2  -6 -14   27.77    5.97
   2  -6 -13   58.93    9.09
   2  -6 -12    4.26    3.44
   2  -6 -11   33.11    6.79
   2  -6 -10   95.82   10.52
   2  -6 -10   93.49    9.02
   2  -6  -9   16.45    5.00
   2  -6  -9   30.54    5.21
   2  -6  -8   69.26    6.94
   2  -6  -8   58.54    8.23
   2  -6  -7  259.35   12.31
   2  -6  -7  264.59   15.64
   2  -6  -6   86.55    6.72
   2  -6  -5  168.03    8.42
   2  -6  -4  531.21   20.84
   2  -6  -3  289.15    9.08
   2  -6  -3  277.67   14.61
   2  -6  -2    9.13    3.45
   2  -6  -2    9.66    1.86
   2  -6  -1   37.99    3.19
   2  -6  -1   46.24    5.88
   2  -6   0  182.55    7.20
   2  -6   0  202.18   11.50
   2  -6   1    1.20    1.36
   2  -6   1    5.84    2.41
   2  -6   2  132.82    9.16
   2  -6   2  151.79    7.97
   2  -6   3  364.66   14.85
   2  -6   3  370.00   13.44
   2  -6   4   39.58    5.11
   2  -6   4   37.36    4.83
   2  -6   5  102.88    7.92
   2  -6   5  112.20    8.89
   2  -6   6  221.72   11.61
   2  -6   6  209.02   12.61
   2  -6   7   41.77    6.61
   2  -6   7   41.01    5.29
   2  -6   8   49.05    5.87
   2  -6   8   50.18    7.59
   2  -6   9  317.61   14.58
   2  -6   9  313.83   18.32
   2  -6  10  141.72    9.96
   2  -6  10  143.70   13.38
   2  -6  11    9.31    3.02
   2  -6  11    9.39    4.35
   2  -6  12   62.02   10.03
   2  -6  13   62.81    9.90
   2  -6  14  -11.78    6.36
   2  -6  15   34.00    8.46
   2  -5 -16   -0.87    2.14
   2  -5 -15   30.25    7.19
   2  -5 -14   20.80    5.75
   2  -5 -13    1.63    2.85
   2  -5 -12   26.94    6.69
   2  -5 -11  119.68   11.87
   2  -5 -10   29.17    6.22
   2  -5 -10   31.92    5.72
   2  -5  -9   74.03    8.94
   2  -5  -9   81.02    8.19
   2  -5  -8  279.29   14.02
   2  -5  -8  256.88   15.25
   2  -5  -7    2.71    2.80
   2  -5  -7    5.45    2.38
   2  -5  -6  102.62    9.17
   2  -5  -6  112.81   10.12
   2  -5  -6   98.09    7.43
   2  -5  -5  603.80   21.87
   2  -5  -4  182.45   11.59
   2  -5  -3  130.23    9.48
   2  -5  -2  204.89   11.51
   2  -5  -2  192.97    7.53
   2  -5  -1  515.50   11.86
   2  -5  -1  541.01   17.77
   2  -5   0   26.73    4.17
   2  -5   0   25.16    3.01
   2  -5   1 1405.34   21.53
   2  -5   1 1463.88   27.82
   2  -5   2  499.82   14.07
   2  -5   2  524.09   16.29
   2  -5   3   49.11    5.14
   2  -5   3   42.89    4.82
   2  -5   4  298.13   12.38
   2  -5   4  299.82   12.80
   2  -5   5  855.97   20.52
   2  -5   5  852.63   23.19
   2  -5   6  172.48    9.26
   2  -5   6  161.40   11.06
   2  -5   7   26.59    3.85
   2  -5   7   23.39    5.21
   2  -5   8  284.62   12.30
   2  -5   8  305.49   16.85
   2  -5   9   79.77    6.76
   2  -5   9   96.58   10.48
   2  -5  10   28.77    4.53
   2  -5  10   32.55    6.64
   2  -5  11  181.13   15.21
   2  -5  11  171.35   10.55
   2  -5  12  125.86    9.26
   2  -5  12  139.93   14.30
   2  -5  13   -1.77    3.97
   2  -5  14   34.05    7.99
   2  -5  15   44.41   10.11
   2  -5  16   -2.33    2.26
   2  -4 -17    9.08    4.06
   2  -4 -16   25.51    6.87
   2  -4 -15   11.49    5.39
   2  -4 -14    5.28    3.00
   2  -4 -13   90.06   11.11
   2  -4 -12   49.71    7.95
   2  -4 -11    0.16    2.74
   2  -4 -10  297.20   16.64
   2  -4 -10  332.58   17.83
   2  -4  -9  131.20   10.49
   2  -4  -9  108.39   10.34
   2  -4  -8   -1.53    3.07
   2  -4  -8    4.56    2.38
   2  -4  -7   93.34    9.41
   2  -4  -7   75.59    6.97
   2  -4  -7   82.69    8.17
   2  -4  -6  413.46   18.31
   2  -4  -5   40.65    5.73
   2  -4  -4  225.75   12.46
   2  -4  -3  820.43   22.45
   2  -4  -2  555.71   17.65
   2  -4  -1  157.95    6.96
   2  -4  -1  184.85    9.79
   2  -4   0 1449.33   20.61
   2  -4   0 1454.76   25.89
   2  -4   1  822.44   16.29
   2  -4   1  803.76   18.67
   2  -4   2   12.23    2.65
   2  -4   2    9.48    2.35
   2  -4   3  421.96   13.01
   2  -4   3  419.36   13.65
   2  -4   4 1062.71   20.78
   2  -4   4 1082.66   23.69
   2  -4   5  327.09   11.29
   2  -4   5  339.66   14.36
   2  -4   6  107.17    6.63
   2  -4   6  111.64    9.00
   2  -4   7   15.52    4.13
   2  -4   7   23.37    3.18
   2  -4   8   24.35    3.59
   2  -4   8   27.42    5.76
   2  -4   9   26.67    3.75
   2  -4   9   19.87    5.30
   2  -4  10  210.94   10.43
   2  -4  10  220.12   15.70
   2  -4  11   82.40    6.95
   2  -4  11   89.81   11.02
   2  -4  12   -1.56    1.30
   2  -4  12   -1.81    3.58
   2  -4  13   29.50    8.22
   2  -4  14   32.89    8.77
   2  -4  15   -2.52    3.66
   2  -4  16   44.80    9.47
   2  -3 -17    8.82    3.78
   2  -3 -16    1.37    2.37
   2  -3 -15   17.33    5.26
   2  -3 -14   81.39   10.32
   2  -3 -13   50.95    8.31
   2  -3 -12   25.85    5.70
   2  -3 -11  103.27   10.36
   2  -3 -10   70.20    8.58
   2  -3 -10   80.94    8.91
   2  -3  -9   -0.39    2.07
   2  -3  -9    0.78    1.83
   2  -3  -8  212.55   14.21
   2  -3  -8  199.57   12.51
   2  -3  -8  198.75   12.21
   2  -3  -7  397.21   18.43
   2  -3  -7  380.42   15.87
   2  -3  -6  186.69   12.08
   2  -3  -5   66.36    6.97
   2  -3  -4  918.71   23.83
   2  -3  -3   99.50    7.68
   2  -3  -2  139.21    8.37
   2  -3  -1  411.38   13.35
   2  -3   0  218.54    8.18
   2  -3   0  210.28    8.99
   2  -3   1  132.04    6.54
   2  -3   1  124.57    6.57
   2  -3   2  632.08   15.06
   2  -3   2  623.86   14.08
   2  -3   3  471.33   11.95
   2  -3   3  473.92   14.09
   2  -3   4  114.02    5.72
   2  -3   4  100.84    7.20
   2  -3   5  724.77   14.45
   2  -3   5  744.19   20.45
   2  -3   6  416.49   11.21
   2  -3   6  418.91   16.51
   2  -3   7    2.79    1.59
   2  -3   7    1.33    2.62
   2  -3   8  115.50    6.49
   2  -3   8  115.86   10.12
   2  -3   9  306.59   11.02
   2  -3   9  301.51   16.91
   2  -3  10   44.96    7.37
   2  -3  10   48.68    4.88
   2  -3  11   51.54    8.67
   2  -3  11   66.99    5.77
   2  -3  12   89.68   11.23
   2  -3  12   92.74    7.05
   2  -3  13   23.26    3.98
   2  -3  13   34.01    7.67
   2  -3  14   12.25    5.35
   2  -3  15   73.39   11.46
   2  -3  16   17.75    5.50
   2  -3  17    4.73    4.34
   2  -2 -17   -2.12    1.79
   2  -2 -16    3.05    3.33
   2  -2 -15   40.98    7.98
   2  -2 -14    5.19    3.84
   2  -2 -13   30.65    6.51
   2  -2 -12   30.40    6.23
   2  -2 -11   27.27    6.21
   2  -2 -10   10.73    3.70
   2  -2  -9  330.78   16.91
   2  -2  -9  337.96   16.59
   2  -2  -8  125.73   10.69
   2  -2  -8  131.98   10.29
   2  -2  -8  142.06   10.38
   2  -2  -7   -1.43    1.48
   2  -2  -7    0.22    2.28
   2  -2  -6  131.45    9.84
   2  -2  -5 1405.11   30.20
   2  -2  -4    0.64    1.63
   2  -2  -3   16.05    3.29
   2  -2  -2  157.34    8.44
   2  -2  -2  164.13    7.91
   2  -2  -1  551.68   13.20
   2  -2  -1  521.89   13.98
   2  -2   0   36.54    3.51
   2  -2   0   34.79    3.52
   2  -2   1  759.57   13.93
   2  -2   1  791.88   15.93
   2  -2   2  293.72   10.28
   2  -2   2  291.68    8.06
   2  -2   3  136.30    5.36
   2  -2   3  128.42    7.36
   2  -2   4  174.20    5.66
   2  -2   4  178.53    9.26
   2  -2   5  340.61    8.10
   2  -2   5  344.25   13.77
   2  -2   6   15.94    2.07
   2  -2   7  414.75   10.20
   2  -2   8  633.61   22.63
   2  -2   8  652.35   13.70
   2  -2   9   57.38    4.56
   2  -2   9   59.54    7.88
   2  -2  10   55.80    8.18
   2  -2  10   64.88    5.09
   2  -2  11  206.52   15.34
   2  -2  11  199.92    9.39
   2  -2  12   29.12    7.05
   2  -2  12   32.83    4.08
   2  -2  13   18.65    3.40
   2  -2  13   16.86    5.96
   2  -2  14   74.88   10.93
   2  -2  15   36.95    8.82
   2  -2  16    3.62    4.88
   2  -2  17   25.83    7.23
   2  -1 -17    3.26    3.54
   2  -1 -16   33.10    7.94
   2  -1 -15    2.43    3.35
   2  -1 -14   25.49    6.41
   2  -1 -13   51.15    8.24
   2  -1 -12  140.54   12.37
   2  -1 -11   -0.02    2.66
   2  -1 -10  194.40   12.91
   2  -1  -9  124.31   10.16
   2  -1  -9  132.91   11.05
   2  -1  -8    0.09    1.94
   2  -1  -8    2.53    2.50
   2  -1  -3  747.21   16.86
   2  -1  -2  545.44   13.36
   2  -1  -2  536.36   14.59
   2  -1  -1    1.74    1.45
   2  -1  -1    0.69    1.45
   2  -1   0  191.43    7.04
   2  -1   0  205.45    6.76
   2  -1   1  321.45    7.80
   2  -1   1  315.00    7.29
   2  -1   1  311.93   10.08
   2  -1   2  593.24   14.35
   2  -1   2  603.76    8.98
   2  -1   3  214.82    4.93
   2  -1   3  221.26    9.39
   2  -1   4  497.72    6.18
   2  -1   5    0.77    0.59
   2  -1   6  557.06    8.94
   2  -1   7   28.39    2.44
   2  -1   8   12.98    2.16
   2  -1   9  183.59   12.87
   2  -1   9  163.63    7.13
   2  -1  10  298.02   17.19
   2  -1  10  298.90   10.28
   2  -1  11   46.10    8.01
   2  -1  11   34.79    3.87
   2  -1  12   56.63    8.71
   2  -1  12   53.67    5.16
   2  -1  13  164.94    9.44
   2  -1  13  165.56   15.12
   2  -1  14   71.55   10.58
   2  -1  15   -0.31    1.74
   2  -1  16   46.83    9.27
   2  -1  17   28.39    7.22
   2   0 -18   21.60    5.70
   2   0 -17   18.86    6.52
   2   0 -16    8.08    3.73
   2   0 -15   17.45    5.38
   2   0 -14  117.34   12.12
   2   0 -13   41.88    7.44
   2   0 -12   41.60    7.34
   2   0 -11  186.42   13.20
   2   0 -10  142.29   10.99
   2   0  -9   62.84    7.35
   2   0  -9   59.76    7.86
   2   0  -8  132.13    9.68
   2   0  -8  117.05    9.97
   2   0  -3  396.82   12.25
   2   0  -2 1832.64   23.84
   2   0  -1  793.26   14.24
   2   0   0   23.33    2.41
   2   0   1 5880.80   28.45
   2   0   2 9999.00   27.60
   2   0  10   76.83    8.89
   2   0  11   79.26    9.40
   2   0  12  159.51   13.67
   2   0  13   41.08    7.98
   2   0  14    4.58    3.78
   2   0  15   86.03   12.03
   2   0  16   28.48    7.24
   2   0  17    7.11    4.07
   2   1 -18   12.47    5.06
   2   1 -17   -3.09    2.68
   2   1 -16    3.12    3.57
   2   1 -15   79.81   10.23
   2   1 -14    4.08    4.64
   2   1 -13  137.17   12.70
   2   1 -12  114.82   11.16
   2   1 -11    4.02    3.65
   2   1 -10   61.45    7.56
   2   1  -9  741.97   24.01
   2   1  -9  753.89   26.38
   2   1  -8  145.85   11.19
   2   1  -8  161.04   10.75
   2   1  -2 1772.69   23.76
   2   1  -1  592.29   12.52
   2   1   0  138.77    5.50
   2   1   1 1870.29   17.63
   2   1   2 1905.56   15.51
   2   1   4  978.90   20.25
   2   1   9   36.45    6.08
   2   1  10  166.12   12.53
   2   1  11  267.52   16.79
   2   1  12   26.09    6.12
   2   1  13   49.40    8.27
   2   1  14   98.62   11.87
   2   1  15   12.69    5.48
   2   1  16   31.84    7.80
   2   1  17   37.76    8.95
   2   1  18   15.40    5.86
   2   2 -17   16.11    5.06
   2   2 -16   16.89    5.36
   2   2 -15    5.40    4.04
   2   2 -14   51.63    8.38
   2   2 -13   87.15   10.13
   2   2 -12   23.60    5.95
   2   2 -11   99.74   10.14
   2   2 -10  265.98   15.32
   2   2  -9   93.41    9.10
   2   2  -8  117.21    9.51
   2   2  -8  102.46    9.56
   2   2  -7 1138.91   29.58
   2   2  -2    7.40    2.25
   2   2  -1  327.86   10.18
   2   2   0  609.50   12.80
   2   2   1   55.00    3.82
   2   2   2  344.97   10.85
   2   2   2  350.95    7.70
   2   2   3  179.05    8.23
   2   2   3  181.68    5.42
   2   2   4  264.36    6.99
   2   2   4  271.62   10.68
   2   2   5  279.57    8.08
   2   2   5  284.69   11.70
   2   2   6 1078.03   24.16
   2   2   8   -2.27    2.81
   2   2   9  218.83   13.33
   2   2  10  240.13   14.90
   2   2  11    3.61    3.14
   2   2  12   95.29   10.56
   2   2  13  131.01   12.90
   2   2  14    8.09    3.68
   2   2  15    1.14    2.16
   2   2  16   14.88    4.82
   2   2  17    1.80    3.35
   2   2  18    6.44    4.02
   2   3 -17    7.76    4.66
   2   3 -16   -2.49    2.27
   2   3 -15   36.43    7.05
   2   3 -14   48.03    8.57
   2   3 -13    8.86    4.11
   2   3 -12   58.56    8.01
   2   3 -11  154.72   12.74
   2   3 -10   79.74    8.79
   2   3  -9   58.18    7.29
   2   3  -8  302.90   15.27
   2   3  -8  311.43   16.69
   2   3  -7   65.20    7.03
   2   3  -7   58.27    7.22
   2   3  -1 1079.73   20.16
   2   3   0   92.14    5.82
   2   3   1   74.95    4.75
   2   3   2  637.73   14.76
   2   3   2  648.63   13.07
   2   3   3  200.22    8.59
   2   3   3  199.10    7.21
   2   3   4  141.83    6.29
   2   3   4  151.05    7.93
   2   3   5  374.18   10.80
   2   3   5  393.23   13.48
   2   3   6    3.67    2.23
   2   3   6    2.33    1.79
   2   3   9  169.56   11.67
   2   3  10    6.45    3.44
   2   3  11  181.93   13.73
   2   3  12  104.86   10.89
   2   3  13   -0.83    2.17
   2   3  14   23.18    6.37
   2   3  15   54.72    9.23
   2   3  16    6.56    3.62
   2   3  17   11.57    5.33
   2   3  18    9.88    5.10
   2   4 -17   -3.83    3.92
   2   4 -16    4.46    2.63
   2   4 -15   46.86    8.94
   2   4 -14   -0.62    3.06
   2   4 -13   69.16   10.09
   2   4 -12  132.40   12.67
   2   4 -11   54.44    8.30
   2   4 -10   26.40    5.85
   2   4  -9   20.67    4.81
   2   4  -8    1.78    2.78
   2   4  -8   -0.95    3.25
   2   4  -7   45.67    6.34
   2   4  -7   56.94    7.03
   2   4   0  613.70   15.65
   2   4   1 1168.69   20.88
   2   4   2   19.91    3.07
   2   4   2   20.10    2.98
   2   4   3  401.77   12.16
   2   4   3  408.77   12.17
   2   4   4  812.19   18.03
   2   4   4  799.16   17.27
   2   4   5  124.05    7.21
   2   4   5  137.37    8.03
   2   4   6  106.12    7.08
   2   4   6  118.68    8.03
   2   4   7  248.49   11.34
   2   4   8  165.57    9.93
   2   4   9   13.00    3.67
   2   4  10  172.37   12.37
   2   4  11  133.94   11.69
   2   4  12    3.71    3.19
   2   4  13   69.67    9.53
   2   4  14   68.54    9.31
   2   4  15   10.70    4.91
   2   4  16   34.54    7.44
   2   4  17   32.01    7.35
   2   5 -16   11.53    4.95
   2   5 -15    3.43    3.61
   2   5 -14   57.60    9.89
   2   5 -13   58.54    9.11
   2   5 -12    4.27    4.33
   2   5 -11  110.80   11.34
   2   5 -10  133.67   12.16
   2   5  -9   21.60    5.35
   2   5  -8   94.04    9.41
   2   5  -7  265.56   14.81
   2   5  -7  264.67   15.19
   2   5  -6   97.58    9.06
   2   5  -6  108.58    9.45
   2   5   0  280.58   11.90
   2   5   1    2.12    2.33
   2   5   2 1178.98   20.22
   2   5   2 1136.49   23.00
   2   5   3 1516.23   23.35
   2   5   3 1557.63   26.76
   2   5   4  550.97   16.20
   2   5   4  544.01   14.69
   2   5   5   10.74    2.89
   2   5   5    6.82    2.55
   2   5   6  653.27   18.80
   2   5   6  609.59   17.74
   2   5   7   10.96    3.17
   2   5   8    9.97    3.43
   2   5   9  227.21   12.98
   2   5   9  235.34   13.39
   2   5  10  203.53   13.54
   2   5  11    7.03    3.81
   2   5  12   52.92    7.91
   2   5  13   36.24    7.13
   2   5  14    5.96    3.69
   2   5  15   14.15    5.44
   2   5  16   37.34    7.80
   2   5  17    2.14    4.08
   2   6 -16    2.33    3.26
   2   6 -15   42.98    9.09
   2   6 -14   39.88    8.39
   2   6 -13   10.12    4.55
   2   6 -12   99.23   11.68
   2   6 -11  109.01   11.75
   2   6 -10    3.89    4.01
   2   6  -9  145.95   12.45
   2   6  -8  404.83   19.95
   2   6  -7   40.97    6.65
   2   6  -7   28.40    5.31
   2   6  -6  108.07    9.81
   2   6  -6   92.85    9.05
   2   6  -5  967.03   27.66
   2   6  -5  975.11   26.36
   2   6   0   33.08    5.02
   2   6   1  147.24    9.47
   2   6   2  496.29   13.11
   2   6   2  493.02   16.95
   2   6   3  125.15    6.84
   2   6   3  111.39    8.27
   2   6   4  455.74   13.33
   2   6   4  457.27   16.54
   2   6   5  405.43   15.81
   2   6   5  431.55   13.64
   2   6   6   19.04    3.42
   2   6   6   18.05    4.47
   2   6   7  135.69    9.95
   2   6   8  290.07   15.05
   2   6   9  112.26    9.98
   2   6   9  108.01    9.38
   2   6  10   33.73    5.85
   2   6  10   29.33    5.71
   2   6  11  227.96   15.06
   2   6  12  113.58   11.07
   2   6  13    1.05    2.00
   2   6  14   16.51    4.71
   2   6  15   16.79    5.67
   2   6  16    3.62    2.59
   2   7 -15   12.43    5.67
   2   7 -14    3.78    2.70
   2   7 -13   35.14    7.12
   2   7 -12   65.22    9.96
   2   7 -11    5.82    3.98
   2   7 -10  167.90   14.73
   2   7  -9  119.05   11.87
   2   7  -8    9.89    4.10
   2   7  -7  195.56   14.30
   2   7  -6  316.43   17.29
   2   7  -6  314.32   16.91
   2   7  -6  305.02   16.16
   2   7  -5   81.40    8.64
   2   7  -5   71.96    7.80
   2   7  -4  190.36   12.74
   2   7  -4  198.61   11.63
   2   7  -3  692.32   23.23
   2   7  -2  191.71   12.24
   2   7  -1   32.53    5.56
   2   7   0  327.45   15.29
   2   7   1  407.96   12.23
   2   7   1  430.85   17.35
   2   7   2    6.05    3.03
   2   7   2    3.63    1.82
   2   7   3  420.28   12.24
   2   7   3  444.51   17.59
   2   7   4  193.00    8.62
   2   7   4  204.14   12.19
   2   7   5    6.20    2.18
   2   7   5    6.38    3.50
   2   7   6  166.58   11.61
   2   7   6  178.51    9.36
   2   7   7  146.66   11.29
   2   7   7  128.21    8.50
   2   7   8   52.02    7.05
   2   7   9   33.36    6.11
   2   7   9   27.95    4.91
   2   7  10  157.01   12.77
   2   7  10  154.58   11.38
   2   7  11   47.48    6.98
   2   7  12    3.62    2.98
   2   7  13   45.86    7.03
   2   7  14   14.75    4.47
   2   7  15   -0.67    3.24
   2   8 -14   65.94   10.52
   2   8 -13   46.45    8.46
   2   8 -12   -1.24    2.20
   2   8 -11   46.13    8.92
   2   8 -10   25.62    6.37
   2   8 -10   36.23    7.75
   2   8  -9    2.25    3.20
   2   8  -8   23.05    5.61
   2   8  -7   79.91    9.65
   2   8  -6    8.52    2.96
   2   8  -6    3.50    2.77
   2   8  -5   54.46    6.82
   2   8  -5   44.16    6.91
   2   8  -4  320.18   17.26
   2   8  -4  316.89   14.89
   2   8  -3  105.22   10.00
   2   8  -3  106.86    8.16
   2   8  -2    1.38    3.17
   2   8  -1  223.94   13.71
   2   8   0  135.64   10.83
   2   8   1    1.68    3.25
   2   8   1    1.77    1.66
   2   8   2  195.38    8.12
   2   8   2  164.44   11.92
   2   8   3  202.55    8.26
   2   8   3  209.55   13.27
   2   8   4   -2.81    1.32
   2   8   4    0.74    2.72
   2   8   5  100.20    9.54
   2   8   5  104.02    6.46
   2   8   6  149.11   11.96
   2   8   6  136.23    7.92
   2   8   7   -0.22    1.02
   2   8   7   -1.11    2.72
   2   8   8   35.07    6.81
   2   8   9   24.10    5.25
   2   8  10    4.07    1.77
   2   8  10    2.74    2.23
   2   8  11   13.71    3.85
   2   8  11    7.19    4.06
   2   8  12   68.15    8.52
   2   8  13   15.71    4.41
   2   8  14    5.49    2.99
   2   9 -13   10.65    5.95
   2   9 -12   46.09    8.77
   2   9 -11   34.75    7.74
   2   9 -10    4.06    1.26
   2   9  -9   34.85    7.59
   2   9  -8   17.14    5.85
   2   9  -7   -3.99    3.02
   2   9  -6   67.02    8.99
   2   9  -6   75.48    8.50
   2   9  -5  191.70   14.59
   2   9  -5  184.61   12.31
   2   9  -4   25.70    4.74
   2   9  -4   13.38    4.95
   2   9  -3    5.62    2.23
   2   9  -3    2.56    3.63
   2   9  -2   15.24    3.30
   2   9  -2   15.06    4.75
   2   9  -1   22.88    3.57
   2   9  -1   23.39    5.82
   2   9   0  209.33   14.52
   2   9   1  180.42    8.02
   2   9   1  176.99   13.19
   2   9   2  287.03    9.36
   2   9   2  277.29   16.35
   2   9   3    0.78    1.85
   2   9   3    6.53    3.67
   2   9   4  106.21   10.53
   2   9   4   97.05    5.52
   2   9   5  105.85   10.57
   2   9   5  103.97    6.00
   2   9   6    2.93    1.35
   2   9   6    1.87    3.15
   2   9   7   52.73    7.84
   2   9   7   54.95    5.27
   2   9   8   73.99    9.61
   2   9   8   78.91    6.65
   2   9   9   37.23    7.18
   2   9  10   10.48    4.97
   2   9  10   17.85    3.72
   2   9  11   41.01    8.02
   2   9  11   48.51    6.61
   2   9  12    9.95    4.43
   2   9  12   20.80    4.42
   2  10 -11    1.94    3.12
   2  10 -10   37.65    7.96
   2  10  -9   35.71    8.01
   2  10  -8    8.39    4.53
   2  10  -7   98.55   12.10
   2  10  -6  125.64   13.30
   2  10  -5    7.44    3.69
   2  10  -5   19.15    5.74
   2  10  -4  132.64   12.91
   2  10  -4  124.88    9.88
   2  10  -3  160.63   14.03
   2  10  -3  139.02    9.54
   2  10  -2    4.99    2.47
   2  10  -2    7.05    4.29
   2  10  -1   69.95    5.85
   2  10  -1   57.23    8.28
   2  10   0  144.32    7.31
   2  10   0  123.31   12.06
   2  10   0  135.78    7.42
   2  10   1   89.12    5.21
   2  10   1   79.48    5.01
   2  10   1   94.74   10.57
   2  10   2    2.34    1.26
   2  10   2    5.99    4.67
   2  10   3  198.04    6.20
   2  10   3  203.21   15.36
   2  10   4   42.26    7.60
   2  10   4   43.26    3.04
   2  10   5    1.05    0.86
   2  10   5    0.56    3.54
   2  10   6   56.23    4.14
   2  10   6   51.80    8.37
   2  10   7   59.62    9.16
   2  10   7   64.75    4.89
   2  10   8    7.54    4.38
   2  10   8    8.50    2.40
   2  10   9   20.04    3.18
   2  10   9   19.51    6.40
   2  10  10   54.26    9.32
   2  10  11   -1.78    3.70
   2  10  12   -3.01    3.78
   2  11 -10   14.04    5.08
   2  11  -9    8.67    4.26
   2  11  -8   61.75   10.38
   2  11  -7   52.58    9.05
   2  11  -6   -4.82    4.20
   2  11  -5   93.56   11.81
   2  11  -4  145.97   14.37
   2  11  -3   15.20    5.77
   2  11  -2    8.25    4.47
   2  11  -1   74.26   10.26
   2  11   0   25.37    7.34
   2  11   0   30.53    3.24
   2  11   1   17.92    1.95
   2  11   1   20.99    6.14
   2  11   2  114.03   12.52
   2  11   3   74.80   10.54
   2  11   4   13.85    5.85
   2  11   5   66.54   10.01
   2  11   6   44.39    8.75
   2  11   7    3.71    4.21
   2  11   8   58.69    9.92
   2  11   9   38.97    8.58
   2  11  10    4.50    4.32
   2  11  11    9.16    5.47
   2  11  12   42.55    9.47
   2  11  13    6.00    5.11
   2  12  -8    3.74    3.74
   2  12  -7   12.32    4.45
   2  12  -6   63.13    9.86
   2  12  -5   51.97    9.49
   2  12  -4   -7.30    4.27
   2  12  -3   64.70   10.21
   2  12  -2  110.48   13.29
   2  12  -1    7.91    3.93
   2  12   0   45.40    8.48
   2  12   1   61.78    9.43
   2  12   2   45.82    9.05
   2  12   3   10.05    5.46
   2  12   4   68.58   10.72
   2  12   5   39.91    9.21
   2  12   6    4.30    2.51
   2  12   7   25.18    6.92
   2  12   8    6.02    4.36
   2  12   9    1.63    4.31
   2  12  10   14.15    5.68
   2  12  11   16.70    7.26
   2  12  12    9.08    4.02
   2  13  -5   -2.22    2.63
   2  13  -4   18.47    6.22
   2  13  -3   15.27    5.70
   2  13  -2   -1.03    3.94
   2  13  -1   17.15    5.75
   2  13   0   40.45    8.59
   2  13   1    4.52    3.87
   2  13   2    6.98    4.08
   2  13   3   72.43   11.03
   2  13   4    7.43    4.61
   2  13   5    9.10    4.36
   2  13   6   20.20    7.65
   2  13   7    1.91    4.01
   2  13   8   -1.08    3.73
   2  13   9   24.33    8.29
   2  13  10    1.45    3.50
   2  14   0   -3.66    3.67
   2  14   1    1.34    3.07
   2  14   2   27.29    7.79
   2  14   3    7.19    4.06
   2  14   4   10.98    4.82
   3 -10  -9   21.12    7.51
   3 -10  -8    2.21    3.16
   3 -10  -7   18.54    7.09
   3 -10   4  150.46   10.13
   3 -10   5   10.59    3.92
   3 -10   6   18.13    5.11
   3 -10   7   66.79    8.31
   3 -10   8   23.92    5.71
   3 -10   9    2.37    2.74
   3 -10  10   35.85    7.04
   3  -9 -11   23.41    5.96
   3  -9 -10   28.67    7.35
   3  -9  -9    8.14    5.20
   3  -9  -8   31.70    7.22
   3  -9  -7   66.35    9.75
   3  -9  -3    7.18    1.62
   3  -9  -2   15.62    2.13
   3  -9  -1   44.44    3.63
   3  -9   0   31.94    3.49
   3  -9   1    0.01    1.53
   3  -9   2   69.41    6.01
   3  -9   3  107.96    8.32
   3  -9   4   -0.79    1.82
   3  -9   5   61.19    7.27
   3  -9   6   56.44    7.20
   3  -9   7   17.09    4.65
   3  -9   8   12.94    5.44
   3  -9   9   38.15    6.94
   3  -9  10   15.71    5.72
   3  -9  11    8.26    3.81
   3  -9  12   37.12    8.36
   3  -9  13   18.22    6.10
   3  -8 -12   27.06    7.03
   3  -8 -11    8.79    3.64
   3  -8 -10    6.39    4.41
   3  -8  -9   51.16    8.21
   3  -8  -8   43.55    8.37
   3  -8  -7   10.74    5.08
   3  -8  -6   91.26   10.88
   3  -8  -5  111.69    7.01
   3  -8  -5   96.51    6.70
   3  -8  -4   26.25    3.31
   3  -8  -3   45.74    4.08
   3  -8  -2  110.71    6.21
   3  -8  -1   34.39    3.70
   3  -8   0    8.65    2.57
   3  -8   1  200.53    9.66
   3  -8   2   46.50    5.33
   3  -8   3    4.28    2.19
   3  -8   4  105.80    8.93
   3  -8   5   20.39    4.28
   3  -8   6    6.18    3.02
   3  -8   7   48.44    7.41
   3  -8   8   42.41    6.92
   3  -8   9   -2.38    2.75
   3  -8  10   22.58    5.83
   3  -8  11   73.36   10.44
   3  -8  12   25.11    7.09
   3  -8  13   -1.58    3.41
   3  -8  14    8.25    5.41
   3  -7 -13   31.11    7.82
   3  -7 -12   -0.75    2.39
   3  -7 -11    7.79    3.95
   3  -7 -10   35.78    7.58
   3  -7  -9   49.70    9.02
   3  -7  -8    8.87    4.63
   3  -7  -8    8.72    3.40
   3  -7  -7   -1.37    2.90
   3  -7  -7   -0.01    1.68
   3  -7  -6   42.21    7.20
   3  -7  -6   31.17    4.70
   3  -7  -4   65.89    5.72
   3  -7  -3  167.58    8.59
   3  -7  -2   38.02    4.24
   3  -7  -1   24.03    3.58
   3  -7   0  146.40    8.00
   3  -7   1  103.36    7.15
   3  -7   1  118.41    9.79
   3  -7   2    8.17    2.61
   3  -7   2   10.38    3.00
   3  -7   3  146.42   10.54
   3  -7   3  155.54    9.90
   3  -7   4  166.28   11.10
   3  -7   4  168.30   10.86
   3  -7   5    1.86    2.86
   3  -7   5   11.95    3.13
   3  -7   6   77.61    7.53
   3  -7   6  104.24    9.68
   3  -7   7   62.51    6.68
   3  -7   7   58.01    7.98
   3  -7   8    7.21    3.91
   3  -7   8    4.26    2.45
   3  -7   9   27.61    4.48
   3  -7   9   28.99    6.10
   3  -7  10   68.01    9.86
   3  -7  11    7.09    4.59
   3  -7  12   26.31    6.31
   3  -7  13   24.44    7.66
   3  -7  14    6.81    4.51
   3  -7  15   12.15    5.53
   3  -6 -14   25.93    6.44
   3  -6 -13   -1.77    3.95
   3  -6 -12   17.46    5.26
   3  -6 -11   63.68    9.51
   3  -6 -10   25.93    6.46
   3  -6  -9    0.98    3.70
   3  -6  -9    3.52    2.24
   3  -6  -8   11.79    3.31
   3  -6  -8    9.67    4.38
   3  -6  -7   40.39    7.26
   3  -6  -7   41.34    5.58
   3  -6  -6   67.89    8.57
   3  -6  -5  294.82   16.60
   3  -6  -3    9.99    2.95
   3  -6  -2  122.19    7.49
   3  -6  -2  120.06   10.14
   3  -6  -1   24.43    4.50
   3  -6  -1   28.28    3.81
   3  -6   0    9.21    2.58
   3  -6   0   16.67    3.83
   3  -6   1   56.36    5.38
   3  -6   1   61.10    6.55
   3  -6   2  330.98   13.16
   3  -6   2  356.44   15.30
   3  -6   3  162.64   10.23
   3  -6   3  165.42    9.91
   3  -6   4   13.47    3.23
   3  -6   4   12.36    3.28
   3  -6   5  195.70   12.28
   3  -6   6  172.81   10.07
   3  -6   6  187.82   12.65
   3  -6   7   35.50    6.28
   3  -6   7   24.10    4.11
   3  -6   8   30.72    6.45
   3  -6   8   39.17    4.93
   3  -6   9  118.63    8.35
   3  -6   9  109.21   11.47
   3  -6  10    7.71    2.95
   3  -6  10    5.08    4.63
   3  -6  11   56.77    9.22
   3  -6  12   80.98   11.24
   3  -6  13    6.46    5.30
   3  -6  14    5.03    3.48
   3  -6  15   15.79    7.13
   3  -5 -15   21.81    7.52
   3  -5 -14    9.16    3.76
   3  -5 -13   15.34    5.69
   3  -5 -12   88.93   11.12
   3  -5 -11    1.26    2.30
   3  -5 -10   11.45    5.29
   3  -5  -9  241.73   16.56
   3  -5  -9  264.96   15.55
   3  -5  -8  105.18   10.74
   3  -5  -8  105.31    9.53
   3  -5  -7    0.77    2.65
   3  -5  -6  397.68   18.93
   3  -5  -5  440.96   19.16
   3  -5  -4    1.69    2.94
   3  -5  -4    0.75    2.45
   3  -5  -3  179.86   11.84
   3  -5  -2  328.01   12.39
   3  -5  -2  353.72   16.04
   3  -5  -1   43.03    5.56
   3  -5  -1   35.01    4.48
   3  -5   0  118.14    7.58
   3  -5   0  122.33    8.84
   3  -5   1  670.10   17.93
   3  -5   1  679.92   19.89
   3  -5   2   99.28    7.43
   3  -5   2  102.13    7.62
   3  -5   3  133.15    8.97
   3  -5   3  132.52    8.43
   3  -5   4  492.06   15.89
   3  -5   4  507.95   17.93
   3  -5   5  225.20   12.73
   3  -5   6    1.79    2.54
   3  -5   6    3.17    1.81
   3  -5   7  258.25   11.06
   3  -5   7  238.17   14.82
   3  -5   8  199.20    9.66
   3  -5   8  229.05   15.06
   3  -5   9    0.17    3.21
   3  -5   9    0.45    1.43
   3  -5  10   66.74    5.76
   3  -5  10   60.34    9.04
   3  -5  11  139.54   13.70
   3  -5  12    4.40    4.45
   3  -5  13    5.76    4.54
   3  -5  14   25.29    7.19
   3  -5  15    3.75    3.93
   3  -5  16    0.95    4.08
   3  -4 -15   -0.62    3.50
   3  -4 -14   25.93    6.55
   3  -4 -13   39.93    7.31
   3  -4 -12    1.32    3.24
   3  -4 -11   51.35    8.23
   3  -4 -10  123.30   12.04
   3  -4  -9   34.31    6.35
   3  -4  -9   35.80    6.43
   3  -4  -8   19.96    5.41
   3  -4  -7  273.11   15.81
   3  -4  -6  171.83   12.19
   3  -4  -5   -2.24    1.99
   3  -4  -5    1.40    3.56
   3  -4  -4  376.39   17.25
   3  -4  -4  345.59   15.64
   3  -4  -3  627.52   21.38
   3  -4  -3  584.87   19.37
   3  -4  -2   31.34    4.71
   3  -4  -2   42.29    5.66
   3  -4  -1  175.04   10.33
   3  -4  -1  158.18    8.89
   3  -4   0  842.78   19.86
   3  -4   0  816.45   21.04
   3  -4   1  190.67    9.64
   3  -4   1  208.83   10.21
   3  -4   2   72.19    6.22
   3  -4   2   72.90    5.90
   3  -4   3  338.79   13.87
   3  -4   3  337.10   12.04
   3  -4   4  183.80    8.81
   3  -4   4  191.93   10.98
   3  -4   5  173.22    8.04
   3  -4   5  162.44   10.90
   3  -4   6  485.81   13.25
   3  -4   6  480.10   19.27
   3  -4   7  183.50    8.09
   3  -4   7  187.80   12.67
   3  -4   8   -4.39    3.31
   3  -4   8    0.49    0.99
   3  -4   9  100.86    6.24
   3  -4   9   95.59   10.49
   3  -4  10  103.68    6.53
   3  -4  10  119.04   12.26
   3  -4  11    0.18    1.26
   3  -4  11   -0.64    3.86
   3  -4  12  154.28   15.27
   3  -4  13  156.71   15.28
   3  -4  14   73.15   11.70
   3  -4  15    6.23    4.47
   3  -4  16   28.35    8.43
   3  -3 -16   -2.53    3.58
   3  -3 -15   28.62    6.96
   3  -3 -14   20.17    5.90
   3  -3 -13   -5.31    3.83
   3  -3 -12  126.58   13.03
   3  -3 -11  110.49   11.30
   3  -3 -10   19.33    4.98
   3  -3  -9   19.10    4.96
   3  -3  -8  150.06   11.70
   3  -3  -7  125.06   10.51
   3  -3  -6   23.12    4.83
   3  -3  -6   20.13    5.08
   3  -3  -5  373.79   16.19
   3  -3  -5  428.95   18.77
   3  -3  -4  389.18   17.01
   3  -3  -4  379.75   15.66
   3  -3  -3    0.41    2.47
   3  -3  -3    3.35    2.26
   3  -3  -2  696.24   19.04
   3  -3  -2  702.67   20.58
   3  -3  -1  101.72    7.49
   3  -3  -1   98.68    7.02
   3  -3   0  128.28    7.89
   3  -3   0  116.21    7.67
   3  -3   1  224.27   10.47
   3  -3   1  217.02    9.56
   3  -3   2  887.58   21.21
   3  -3   2  857.91   17.75
   3  -3   3  107.03    7.86
   3  -3   3   98.96    5.83
   3  -3   4   90.62    5.44
   3  -3   4   96.72    7.86
   3  -3   5  324.14    9.30
   3  -3   5  303.89   14.38
   3  -3   6   32.45    2.97
   3  -3   6   27.61    4.77
   3  -3   7    9.60    3.95
   3  -3   7   14.34    2.01
   3  -3   8  136.78    6.01
   3  -3   8  140.22   11.63
   3  -3   9  103.54    5.49
   3  -3   9   88.25    9.65
   3  -3  10    1.59    1.03
   3  -3  10   -4.26    4.11
   3  -3  11  129.73   12.99
   3  -3  11  126.90    6.60
   3  -3  12  171.28   15.06
   3  -3  12  153.10    7.63
   3  -3  13   12.36    5.60
   3  -3  14   -2.04    2.29
   3  -3  15    9.90    5.69
   3  -3  16    8.79    5.08
   3  -2 -16   23.75    6.79
   3  -2 -15   25.05    6.28
   3  -2 -14   -2.60    3.58
   3  -2 -13   88.83   10.98
   3  -2 -12   85.85   10.53
   3  -2 -11   32.00    6.29
   3  -2 -10    7.85    3.55
   3  -2  -9  108.13   10.09
   3  -2  -8   65.44    8.23
   3  -2  -7    5.75    3.50
   3  -2  -7    7.58    3.72
   3  -2  -6  142.87   11.23
   3  -2  -6  164.82   10.96
   3  -2  -5   34.00    5.26
   3  -2  -4  213.12   12.39
   3  -2  -4  227.15   11.59
   3  -2  -3  325.08   14.35
   3  -2  -3  357.69   13.79
   3  -2  -2   64.16    6.17
   3  -2  -2   57.87    5.44
   3  -2  -1   12.89    2.84
   3  -2  -1   13.17    2.90
   3  -2   0  197.86    9.09
   3  -2   0  205.34   10.14
   3  -2   0  213.99    8.87
   3  -2   1  774.40   16.38
   3  -2   1  767.16   15.40
   3  -2   1  775.33   19.43
   3  -2   2   18.87    2.49
   3  -2   2   13.90    2.21
   3  -2   2   15.36    3.33
   3  -2   3  546.33   17.17
   3  -2   3  533.05   11.28
   3  -2   4  307.77    8.17
   3  -2   4  323.33   13.69
   3  -2   5  200.78    5.58
   3  -2   5  197.16   11.46
   3  -2   6   18.93    1.70
   3  -2   6   12.10    3.93
   3  -2   7  402.27    7.49
   3  -2   7  371.87   17.44
   3  -2   8   86.38    9.16
   3  -2   8   94.68    3.93
   3  -2   9    8.92    1.59
   3  -2   9    7.51    3.75
   3  -2  10  159.06   13.44
   3  -2  10  150.35    5.96
   3  -2  11   93.78   10.95
   3  -2  11   95.70    5.29
   3  -2  12   26.70    6.49
   3  -2  12   27.05    3.25
   3  -2  13   47.01    8.72
   3  -2  14    2.60    5.02
   3  -2  15   -1.93    2.82
   3  -2  16   40.97    9.19
   3  -2  17   30.07    8.81
   3  -1 -16   17.06    6.17
   3  -1 -15    3.76    2.81
   3  -1 -14   12.09    5.02
   3  -1 -13   64.43    9.58
   3  -1 -12   -5.70    3.52
   3  -1 -11   32.22    6.41
   3  -1 -10  149.99   12.25
   3  -1  -9   49.22    7.27
   3  -1  -8  146.50   11.15
   3  -1  -7  285.25   14.75
   3  -1  -3  839.93   22.45
   3  -1  -3  824.93   20.13
   3  -1  -2   23.70    3.93
   3  -1  -2   20.21    3.59
   3  -1  -1  174.28    8.92
   3  -1  -1  195.68    8.61
   3  -1   0  193.38    8.57
   3  -1   0  190.64    7.82
   3  -1   1   65.85    4.53
   3  -1   1   76.03    6.49
   3  -1   1   68.33    4.33
   3  -1   2  728.22   12.18
   3  -1   2  729.77   12.62
   3  -1   2  761.57   19.60
   3  -1   3  645.23    9.92
   3  -1   3  674.21    9.76
   3  -1   4  294.14    4.70
   3  -1   8   40.11    6.54
   3  -1   9  319.58   17.39
   3  -1  10  202.57   14.60
   3  -1  11    3.10    3.99
   3  -1  12   85.47   10.83
   3  -1  13   49.74    8.94
   3  -1  14    7.19    3.87
   3  -1  15   48.41    9.31
   3  -1  16   63.14   11.34
   3  -1  17    1.14    3.46
   3   0 -16    1.94    3.78
   3   0 -15   27.76    7.26
   3   0 -14   27.14    6.30
   3   0 -13   -1.81    4.15
   3   0 -12  124.99   12.29
   3   0 -11   52.78    7.97
   3   0 -10    5.06    3.00
   3   0  -9   45.06    6.67
   3   0  -8  619.58   22.44
   3   0  -7   19.95    4.74
   3   0  -3   63.09    6.06
   3   0  -2  922.32   19.77
   3   0  -1  626.27   15.09
   3   0   0  224.14    8.30
   3   0   1  351.45    9.14
   3   0   1  333.92    9.45
   3   0   2  690.17   10.96
   3   0   2  713.24   11.50
   3   0   3    0.33    0.58
   3   0   3    0.65    0.76
   3   0   9   20.59    5.03
   3   0  10   18.83    5.42
   3   0  11  194.21   14.92
   3   0  12  159.07   14.34
   3   0  13   -0.06    2.37
   3   0  14   56.57    9.12
   3   0  15   57.26    9.58
   3   0  16    9.46    3.94
   3   0  17   23.50    7.44
   3   1 -16   40.74    8.55
   3   1 -15   28.72    6.75
   3   1 -14    7.48    4.14
   3   1 -13  147.16   14.03
   3   1 -12   29.94    7.16
   3   1 -11    8.48    4.06
   3   1 -10  249.71   15.73
   3   1  -9  140.55   11.41
   3   1  -8    4.62    3.50
   3   1  -3 1427.51   26.47
   3   1  -2  325.51   11.88
   3   1  -1   36.11    4.06
   3   1   0  469.11   12.14
   3   1   1 2714.95   26.19
   3   1   2    3.63    1.39
   3   1   3 1071.71    9.72
   3   1   3 1058.72   12.48
   3   1   8    4.34    3.27
   3   1   9  137.43   11.49
   3   1  10  465.16   21.50
   3   1  11  259.60   17.08
   3   1  12   27.55    6.37
   3   1  13  145.16   14.27
   3   1  14   74.92   11.02
   3   1  15    7.07    4.80
   3   1  16   16.67    5.59
   3   1  17   19.61    6.97
   3   2 -16   -1.18    2.53
   3   2 -15   -1.32    3.31
   3   2 -14   64.32    9.47
   3   2 -13   60.90    9.30
   3   2 -12   22.14    5.98
   3   2 -11  186.63   14.47
   3   2 -10  381.30   19.70
   3   2  -9  116.59   10.61
   3   2  -8  205.94   13.46
   3   2  -7  475.34   19.27
   3   2  -2  264.30   11.08
   3   2  -1 1285.03   22.79
   3   2   0  587.84   14.44
   3   2   1  117.53    6.16
   3   2   2  768.57   14.32
   3   2   3  480.85    8.98
   3   2   4    2.05    1.01
   3   2   5  256.56    5.89
   3   2   7  108.93    9.09
   3   2   8   66.05    7.68
   3   2   9  338.53   17.48
   3   2  10  103.25   10.18
   3   2  11   24.20    5.55
   3   2  12  121.63   12.11
   3   2  13   13.91    5.02
   3   2  14   -1.64    3.02
   3   2  15   25.05    6.57
   3   2  16   15.22    6.09
   3   2  17    4.45    3.33
   3   3 -16   20.15    6.25
   3   3 -15    2.14    3.00
   3   3 -14   -3.90    3.09
   3   3 -13    6.06    4.13
   3   3 -12  137.14   13.28
   3   3 -11   98.17   11.13
   3   3 -10   47.11    7.96
   3   3  -9    6.10    4.19
   3   3  -8   66.55    7.96
   3   3  -7   94.04    9.02
   3   3  -2  462.00   15.33
   3   3  -1   25.98    3.92
   3   3   0  129.10    7.49
   3   3   1  825.23   17.72
   3   3   2  452.80   15.29
   3   3   2  461.48   11.55
   3   3   3   13.04    2.12
   3   3   3   13.71    3.40
   3   3   4  411.02   10.04
   3   3   5  417.94   10.17
   3   3   6   39.98    3.51
   3   3   7  253.00   13.56
   3   3   8  239.57   13.89
   3   3   9    5.99    3.53
   3   3  10   23.93    5.35
   3   3  11   97.78   10.39
   3   3  12   24.99    5.72
   3   3  13    5.16    4.29
   3   3  14   29.75    7.20
   3   3  15   26.39    7.09
   3   3  16    6.22    4.85
   3   3  17   24.97    7.79
   3   4 -15    3.65    3.14
   3   4 -14    6.46    3.85
   3   4 -13   94.57   11.63
   3   4 -12    7.15    4.83
   3   4 -11   62.12    8.98
   3   4 -10  164.35   13.50
   3   4  -9   54.40    7.64
   3   4  -8   10.16    4.12
   3   4  -7  272.99   15.39
   3   4  -6  238.31   13.75
   3   4  -2   94.46    7.59
   3   4  -1    6.25    2.53
   3   4   0  196.67   10.02
   3   4   1  335.28   11.73
   3   4   2   59.62    5.95
   3   4   2   57.62    5.02
   3   4   3  504.48   16.36
   3   4   3  482.90   13.24
   3   4   4   53.24    4.54
   3   4   5   -0.41    1.27
   3   4   6  315.12   10.95
   3   4   7  145.96    7.96
   3   4   7  161.62   10.80
   3   4   8   11.51    3.61
   3   4   8   15.54    2.95
   3   4   9   44.41    6.70
   3   4  10  137.29   11.61
   3   4  11   48.41    7.64
   3   4  12   18.28    5.16
   3   4  13   47.50    7.89
   3   4  14   20.32    5.51
   3   4  15    9.05    3.60
   3   4  16   25.50    6.75
   3   4  17   16.54    5.49
   3   5 -15   10.18    4.26
   3   5 -14   45.88    8.84
   3   5 -13   16.56    5.15
   3   5 -12   29.43    6.53
   3   5 -11  103.10   11.64
   3   5 -10   74.96    9.74
   3   5  -9    3.77    2.97
   3   5  -8  112.92   10.93
   3   5  -7  232.85   14.83
   3   5  -6   43.16    6.34
   3   5  -5  228.23   13.69
   3   5  -4  565.90   20.63
   3   5  -2  213.84   12.10
   3   5  -1  458.12   16.90
   3   5   0  436.73   15.35
   3   5   1  208.73   10.35
   3   5   2  574.68   17.28
   3   5   2  574.33   16.63
   3   5   3  157.44    9.30
   3   5   3  175.28    9.09
   3   5   4   65.44    5.66
   3   5   5  512.69   15.37
   3   5   6  335.89   12.86
   3   5   7    3.80    2.69
   3   5   7    2.26    1.67
   3   5   8   87.94    7.28
   3   5   8   90.61    8.68
   3   5   9  101.93    7.99
   3   5   9   87.45    8.78
   3   5  10    1.17    2.20
   3   5  11  181.62   13.86
   3   5  12  214.21   15.88
   3   5  13   22.04    6.24
   3   5  14   15.13    4.63
   3   5  15   35.48    7.50
   3   5  16   18.29    6.03
   3   5  17    3.43    3.20
   3   5  18   18.44    6.14
   3   6 -14    0.97    4.74
   3   6 -13   34.53    7.56
   3   6 -12   70.63   10.19
   3   6 -11   14.15    4.77
   3   6 -10   20.10    6.02
   3   6  -9  239.26   16.77
   3   6  -8  107.13   11.10
   3   6  -7   26.02    5.95
   3   6  -6  249.06   15.55
   3   6  -5  193.76   13.23
   3   6  -4    6.12    3.45
   3   6  -3  327.12   16.21
   3   6  -2  781.16   23.46
   3   6  -1   -0.06    2.39
   3   6   0  143.72    9.74
   3   6   1  524.05   17.79
   3   6   2  272.28   12.14
   3   6   2  274.37   12.83
   3   6   3   76.16    6.54
   3   6   3   75.28    6.99
   3   6   4  416.97   15.34
   3   6   5  502.52   17.01
   3   6   6   71.95    6.86
   3   6   7  229.61   12.30
   3   6   7  235.89   12.84
   3   6   8  120.44    9.21
   3   6   8  110.77    9.56
   3   6   9    1.93    2.31
   3   6   9    0.99    2.27
   3   6  10  168.68   11.61
   3   6  10  156.20   12.35
   3   6  11  318.58   18.08
   3   6  12   57.55    8.71
   3   6  13   -1.53    1.64
   3   6  14   22.00    5.95
   3   6  15   -0.87    3.19
   3   6  16   13.96    4.72
   3   6  17   22.81    7.65
   3   6  18   10.15    4.37
   3   7 -14   39.61    9.15
   3   7 -13  121.36   14.27
   3   7 -12   19.20    6.03
   3   7 -11   36.04    8.22
   3   7 -10  135.73   13.74
   3   7  -9   71.64   10.04
   3   7  -8   26.55    6.32
   3   7  -7  207.75   15.39
   3   7  -6  125.04   11.46
   3   7  -5    9.96    4.39
   3   7  -4  319.20   17.19
   3   7  -4  306.88   16.45
   3   7  -3  245.83   14.53
   3   7  -2   33.99    5.99
   3   7  -1  304.89   15.37
   3   7   0  358.00   16.34
   3   7   1   51.66    6.47
   3   7   2  157.36    9.24
   3   7   2  180.81   11.44
   3   7   3  257.30   11.88
   3   7   3  287.85   14.18
   3   7   4   75.37    7.54
   3   7   5   38.18    5.63
   3   7   6  312.98   15.12
   3   7   7  172.99   11.50
   3   7   8   -0.02    1.97
   3   7   8   -1.60    2.75
   3   7   9   35.44    5.77
   3   7   9   43.57    6.31
   3   7  10   71.74    8.53
   3   7  10   63.84    7.99
   3   7  11   12.20    3.65
   3   7  11   23.93    4.84
   3   7  12    3.98    2.91
   3   7  13   12.46    4.89
   3   7  14    2.64    3.13
   3   7  15   12.40    4.44
   3   7  16   22.41    6.15
   3   7  17    4.09    2.90
   3   8 -13   -2.07    3.20
   3   8 -12   30.03    7.56
   3   8 -11   51.42    9.34
   3   8 -10   -1.66    4.10
   3   8  -9   17.54    5.25
   3   8  -8   80.50   10.56
   3   8  -7   21.84    6.40
   3   8  -7   37.70    7.67
   3   8  -6   42.18    7.38
   3   8  -5  197.44   14.66
   3   8  -4  298.54   17.22
   3   8  -3   15.00    5.29
   3   8  -2  116.69   10.56
   3   8  -1  237.86   14.61
   3   8   0   31.07    5.76
   3   8   1  152.83   11.67
   3   8   2  340.28   13.58
   3   8   2  350.31   17.11
   3   8   3   63.99    5.96
   3   8   3   66.49    7.77
   3   8   4   74.58    6.72
   3   8   4   83.09    8.60
   3   8   5  173.16   12.17
   3   8   6   50.15    7.09
   3   8   7   43.33    6.99
   3   8   8   92.36    9.63
   3   8   8   88.66    8.25
   3   8   9   35.86    5.54
   3   8   9   33.56    6.13
   3   8  10   -0.96    1.71
   3   8  10    5.34    2.05
   3   8  11   24.77    5.96
   3   8  11   20.86    4.75
   3   8  12   28.19    6.05
   3   8  13    3.65    2.46
   3   8  14   16.48    4.70
   3   8  15   19.71    5.13
   3   8  16    4.58    2.63
   3   9 -12   38.86    8.08
   3   9 -11    5.24    4.22
   3   9 -10   31.37    7.49
   3   9  -9   56.31    9.18
   3   9  -8   11.06    4.53
   3   9  -7   23.80    6.32
   3   9  -6   98.03   11.42
   3   9  -5   36.12    6.58
   3   9  -4   -2.89    3.04
   3   9  -3  114.49   11.43
   3   9  -2  135.52   12.15
   3   9  -1    7.29    4.03
   3   9   0   18.89    5.23
   3   9   1   50.63    7.37
   3   9   2    4.50    2.28
   3   9   2   -0.11    2.87
   3   9   3   26.72    3.78
   3   9   3   38.63    6.57
   3   9   4  112.42    7.72
   3   9   4  105.81   10.41
   3   9   5   31.08    4.23
   3   9   5   33.78    6.54
   3   9   6   -3.95    3.30
   3   9   7  101.42   10.33
   3   9   8   21.38    5.39
   3   9   8   12.65    3.84
   3   9   9    3.40    2.00
   3   9   9   11.60    4.32
   3   9  10   37.33    7.08
   3   9  10   54.36    6.91
   3   9  11   43.09    6.77
   3   9  11   43.36    7.69
   3   9  12    5.55    3.10
   3   9  12   -6.27    3.56
   3   9  13   19.31    4.53
   3  10 -10   37.40    8.34
   3  10  -9    4.99    3.10
   3  10  -8    8.27    4.36
   3  10  -7   62.00    9.68
   3  10  -6   16.32    5.18
   3  10  -5   25.84    6.65
   3  10  -4  151.23   14.05
   3  10  -4  141.26   11.17
   3  10  -3   91.33   11.43
   3  10  -3   74.20    7.70
   3  10  -2   26.56    6.63
   3  10  -1   87.03   10.61
   3  10   0   18.11    5.53
   3  10   1    0.25    2.86
   3  10   2  136.27    8.35
   3  10   2  149.04   13.11
   3  10   3  111.34    7.62
   3  10   3  108.65   11.24
   3  10   4   52.77    8.14
   3  10   4   56.04    5.21
   3  10   5   -0.42    1.04
   3  10   5    6.24    3.85
   3  10   6   30.98    6.53
   3  10   6   47.26    5.22
   3  10   7   -0.57    1.94
   3  10   8   26.77    6.56
   3  10   9   51.37    6.32
   3  10   9   46.99    8.11
   3  10  10   19.28    4.11
   3  10  10   27.44    6.43
   3  10  11   -1.00    2.62
   3  10  12   19.87    5.64
   3  11  -9   28.22    7.91
   3  11  -8   53.00    9.35
   3  11  -7   17.31    5.93
   3  11  -6    4.88    2.83
   3  11  -5   51.83    8.94
   3  11  -4   36.05    7.32
   3  11  -3   19.24    5.75
   3  11  -2  115.01   12.72
   3  11  -1   88.76   10.87
   3  11   0    0.54    1.51
   3  11   1   67.68    9.92
   3  11   1   67.50    5.85
   3  11   2   81.08   10.70
   3  11   2   79.32    6.07
   3  11   3    3.95    2.04
   3  11   3    0.58    3.49
   3  11   4   65.82   10.14
   3  11   4   69.53    5.46
   3  11   5   94.49   11.30
   3  11   6   26.21    6.74
   3  11   7   46.03    8.23
   3  11   8   69.11   10.20
   3  11   9   10.01    5.17
   3  11  10    8.88    4.24
   3  11  11   19.55    6.46
   3  11  12   14.94    6.13
   3  11  13   -5.91    4.05
   3  12  -7   40.69    9.34
   3  12  -6   46.35    9.77
   3  12  -5    3.79    4.16
   3  12  -4    2.32    2.55
   3  12  -3   70.07   10.61
   3  12  -2   21.65    6.52
   3  12  -1   10.88    5.36
   3  12   0   70.33   10.13
   3  12   1   58.73    9.73
   3  12   2   -3.80    4.76
   3  12   3   43.11    8.45
   3  12   4   78.90   11.03
   3  12   5    1.62    3.34
   3  12   6   20.74    6.36
   3  12   7   51.71    9.55
   3  12   8    9.94    5.37
   3  12   9   -0.60    3.52
   3  12  10   14.14    4.99
   3  12  11    5.98    5.03
   3  12  12   -7.78    6.19
   3  13  -4   62.64   11.21
   3  13  -3    9.18    5.55
   3  13  -2    9.97    4.25
   3  13  -1   51.49    9.74
   3  13   0   30.63    7.33
   3  13   1    5.07    3.34
   3  13   2   23.27    7.09
   3  13   3   20.21    7.15
   3  13   4    6.37    4.87
   3  13   5   16.32    6.42
   3  13   6   27.01    7.88
   3  13   7    3.56    4.46
   3  13   8    5.50    4.87
   3  13   9    2.59    3.02
   3  13  10   14.09    5.79
   3  14   2   -1.15    4.10
   3  14   3   -0.40    2.96
   3  14   4   13.10    5.21
   3  14   5   19.22    8.43
   4 -11  -5   19.09    6.27
   4 -10  -7    5.77    5.03
   4 -10  -6   11.58    4.68
   4 -10  -5    0.57    3.69
   4  -9  -9    7.51    5.38
   4  -9  -8   12.62    4.52
   4  -9  -7    6.35    4.20
   4  -9  -6    2.40    4.08
   4  -9  -5   60.33    9.33
   4  -9  -4   37.14    7.98
   4  -9  -1   46.25    4.93
   4  -9   0   -0.63    1.64
   4  -9   1   29.37    4.48
   4  -9   2   52.81    6.00
   4  -9   3   17.92    4.20
   4  -9   4    2.31    2.06
   4  -9   5  160.37   12.04
   4  -9   6   59.17    7.90
   4  -9   7    2.26    3.43
   4  -9   8   14.26    5.19
   4  -9   9   16.06    5.65
   4  -9  10   -4.96    3.04
   4  -9  11   20.88    5.85
   4  -9  12   33.85    8.19
   4  -9  13    4.98    3.91
   4  -8 -10   17.22    5.19
   4  -8  -9   38.74    8.39
   4  -8  -8    3.76    4.08
   4  -8  -7    4.79    4.66
   4  -8  -6   38.60    7.67
   4  -8  -6   35.49    5.20
   4  -8  -5   61.36    9.36
   4  -8  -5   77.20    7.06
   4  -8  -4    8.67    4.87
   4  -8  -4   12.56    3.52
   4  -8  -3   54.95    5.61
   4  -8  -2   54.95    5.75
   4  -8  -1   -1.57    2.29
   4  -8   0   59.17    6.02
   4  -8   1   67.17    6.62
   4  -8   2    1.45    2.25
   4  -8   3   45.52    6.24
   4  -8   4   92.87    8.60
   4  -8   5   30.25    5.78
   4  -8   6   34.74    6.39
   4  -8   7   16.25    5.12
   4  -8   8    3.49    3.22
   4  -8   9    3.17    2.37
   4  -8  10   24.12    6.61
   4  -8  11   30.92    6.99
   4  -8  12    6.21    3.18
   4  -8  13   16.11    5.23
   4  -7 -11   23.95    7.22
   4  -7 -10   19.90    5.82
   4  -7  -9    1.33    4.22
   4  -7  -8   14.41    5.64
   4  -7  -7    8.89    5.36
   4  -7  -6    8.54    4.83
   4  -7  -5    1.69    3.97
   4  -7  -4   64.12    8.79
   4  -7  -4   73.16    7.17
   4  -7  -3   47.85    7.29
   4  -7  -3   52.95    6.10
   4  -7  -2   -1.45    1.87
   4  -7  -1   89.33    7.53
   4  -7   0   80.10    7.16
   4  -7   1    1.61    2.44
   4  -7   2   74.41    7.29
   4  -7   3   70.63    7.41
   4  -7   4   17.13    4.59
   4  -7   4   16.56    3.56
   4  -7   5   57.50    6.83
   4  -7   5   66.43    7.74
   4  -7   6  106.94    8.77
   4  -7   6  113.07   10.67
   4  -7   7   -1.18    3.30
   4  -7   7    2.38    1.96
   4  -7   8    9.07    4.32
   4  -7   9   56.50    8.81
   4  -7  10   23.32    6.56
   4  -7  11    0.26    3.62
   4  -7  12   17.43    6.14
   4  -7  13   13.54    5.46
   4  -7  14   -1.59    4.30
   4  -6 -12   19.04    5.46
   4  -6 -11   38.28    8.10
   4  -6 -10    8.07    4.40
   4  -6  -9   54.79    9.36
   4  -6  -8   76.94   10.33
   4  -6  -7   -4.16    3.67
   4  -6  -6   -1.25    2.80
   4  -6  -5  175.64   13.63
   4  -6  -4   43.87    7.23
   4  -6  -3   35.64    6.61
   4  -6  -3   40.38    5.70
   4  -6  -2  238.19   12.56
   4  -6  -2  264.75   15.12
   4  -6  -1  154.11   10.24
   4  -6   0    6.35    2.73
   4  -6   0    3.12    1.75
   4  -6   1   15.25    3.74
   4  -6   1   16.20    3.98
   4  -6   2   48.00    6.14
   4  -6   2   39.60    5.59
   4  -6   3    6.38    3.07
   4  -6   3    9.07    3.17
   4  -6   4   14.27    3.97
   4  -6   4    9.56    2.65
   4  -6   5  193.26   11.22
   4  -6   5  177.80   12.60
   4  -6   6    4.14    3.28
   4  -6   6    5.25    1.98
   4  -6   7   28.14    6.19
   4  -6   7   37.40    4.84
   4  -6   8   80.22    6.50
   4  -6   8   64.26    8.81
   4  -6   9   23.54    6.11
   4  -6  10   16.77    5.25
   4  -6  11   64.90    9.82
   4  -6  12   42.27    8.56
   4  -6  13    7.06    4.60
   4  -6  14   19.68    6.84
   4  -5 -13   15.61    6.43
   4  -5 -12   31.54    7.72
   4  -5 -11    0.83    1.55
   4  -5 -10   50.00    8.63
   4  -5  -9   45.54    8.17
   4  -5  -8    9.67    4.72
   4  -5  -7   11.17    4.87
   4  -5  -6  129.97   11.97
   4  -5  -5   56.98    7.89
   4  -5  -4   79.99    9.11
   4  -5  -3  294.63   15.83
   4  -5  -2   98.98    8.37
   4  -5  -2   92.01    8.78
   4  -5  -2   86.97    8.65
   4  -5  -1   19.31    4.52
   4  -5  -1   23.99    4.60
   4  -5  -1   27.88    4.84
   4  -5   0  157.43   10.26
   4  -5   0  145.27   10.38
   4  -5   1  117.11    9.01
   4  -5   1   96.31    8.12
   4  -5   2   -1.24    2.18
   4  -5   2    0.95    1.53
   4  -5   3  195.74   12.11
   4  -5   3  193.94   10.66
   4  -5   4  272.67   12.26
   4  -5   4  274.79   14.66
   4  -5   5   39.26    6.28
   4  -5   5   40.17    4.84
   4  -5   6  199.33    9.63
   4  -5   6  217.15   14.29
   4  -5   7  231.49   10.07
   4  -5   7  221.62   15.24
   4  -5   8   66.93    5.31
   4  -5   8   80.24    9.94
   4  -5   9    5.14    4.08
   4  -5   9    3.29    1.45
   4  -5  10   68.84    9.63
   4  -5  11   26.05    6.97
   4  -5  12    9.00    4.76
   4  -5  13   76.84   12.36
   4  -5  14   48.41   10.62
   4  -5  15    6.57    4.52
   4  -4 -14   32.93    7.46
   4  -4 -13   25.21    6.16
   4  -4 -12   -3.83    3.50
   4  -4 -11   59.96    9.64
   4  -4 -10   48.73    8.69
   4  -4  -9    3.05    3.31
   4  -4  -8  143.87   12.89
   4  -4  -7   54.64    8.14
   4  -4  -6   47.80    7.67
   4  -4  -5  106.04   10.12
   4  -4  -4  295.21   15.79
   4  -4  -3   42.88    6.13
   4  -4  -3   29.74    5.47
   4  -4  -2   75.42    7.88
   4  -4  -2   70.85    7.26
   4  -4  -1  510.56   18.98
   4  -4  -1  519.86   18.45
   4  -4  -1  502.86   17.96
   4  -4   0  157.66   10.47
   4  -4   0  151.79    9.57
   4  -4   0  141.67    9.68
   4  -4   1    2.25    2.10
   4  -4   1    2.57    1.61
   4  -4   1    4.98    3.05
   4  -4   2  505.67   18.63
   4  -4   2  493.79   16.15
   4  -4   3  445.78   17.94
   4  -4   3  441.12   14.51
   4  -4   4   39.23    6.14
   4  -4   4   40.33    4.31
   4  -4   5  248.99   10.22
   4  -4   5  237.43   14.22
   4  -4   6  385.12   11.49
   4  -4   6  381.72   18.54
   4  -4   7   42.23    3.77
   4  -4   7   43.00    7.28
   4  -4   8    0.83    3.46
   4  -4   8    0.59    1.02
   4  -4   9   57.59    3.99
   4  -4   9   47.08    7.93
   4  -4  10   41.55    7.67
   4  -4  11    5.91    4.57
   4  -4  12   68.92   11.10
   4  -4  13   51.02    9.50
   4  -4  14   -1.06    4.75
   4  -4  15   28.78    7.41
   4  -3 -14    4.33    4.10
   4  -3 -13   10.81    4.59
   4  -3 -12   80.46   11.07
   4  -3 -11   71.26    9.89
   4  -3 -10    6.97    5.30
   4  -3  -9  110.88   11.62
   4  -3  -8  114.69   11.27
   4  -3  -7    5.22    3.54
   4  -3  -6   40.12    6.72
   4  -3  -5  429.89   18.61
   4  -3  -4  140.80   11.31
   4  -3  -4  170.18   11.55
   4  -3  -3  175.78   11.99
   4  -3  -3  165.51   10.85
   4  -3  -2  340.21   15.73
   4  -3  -2  301.37   13.93
   4  -3  -1  211.89   11.81
   4  -3  -1  211.51   11.19
   4  -3   0   65.55    6.25
   4  -3   0   72.31    7.28
   4  -3   0   77.45    6.62
   4  -3   1  269.37   13.60
   4  -3   1  271.74   11.33
   4  -3   1  246.69   11.24
   4  -3   2  174.65   11.06
   4  -3   2  151.48    8.22
   4  -3   2  159.47    8.14
   4  -3   3   33.50    5.53
   4  -3   3   24.94    3.42
   4  -3   3   30.27    3.58
   4  -3   4  340.13   16.01
   4  -3   4  325.24   10.54
   4  -3   4  322.75   10.08
   4  -3   5  337.09   10.17
   4  -3   5  337.47   16.61
   4  -3   6   12.42    4.57
   4  -3   6   14.78    1.96
   4  -3   7  119.68    4.62
   4  -3   7  116.15   10.60
   4  -3   8  123.41    4.02
   4  -3   8  135.64   12.14
   4  -3   9   19.85    6.12
   4  -3   9   13.93    1.29
   4  -3  10   34.33    7.59
   4  -3  11   99.65   11.80
   4  -3  12   32.98    7.72
   4  -3  13   20.19    7.08
   4  -3  14   35.59    8.78
   4  -3  15    2.47    4.84
   4  -3  16    9.60    5.56
   4  -2 -14    1.85    2.86
   4  -2 -13   17.43    5.59
   4  -2 -12   19.90    5.41
   4  -2 -11   19.97    6.18
   4  -2 -10   78.79    9.91
   4  -2  -9   50.64    8.09
   4  -2  -8   -0.26    3.39
   4  -2  -7   49.14    7.31
   4  -2  -6  208.29   13.40
   4  -2  -5   33.42    5.77
   4  -2  -5   34.67    6.11
   4  -2  -4  180.23   12.39
   4  -2  -4  187.56   11.82
   4  -2  -3  473.59   19.08
   4  -2  -3  461.56   17.19
   4  -2  -2   89.05    7.94
   4  -2  -2   85.59    7.23
   4  -2  -1   66.99    6.61
   4  -2  -1   72.06    6.37
   4  -2   0  189.33   10.05
   4  -2   0  198.82   11.66
   4  -2   0  196.39    9.60
   4  -2   1  231.17   10.24
   4  -2   1  243.90   12.90
   4  -2   1  231.35    9.69
   4  -2   2    2.54    1.61
   4  -2   2    4.31    1.79
   4  -2   2    0.44    2.46
   4  -2   3  204.28    7.61
   4  -2   3  209.58   12.34
   4  -2   3  191.55    7.73
   4  -2   4  286.35   14.77
   4  -2   4  278.42    8.23
   4  -2   4  270.97    7.83
   4  -2   5   47.31    6.74
   4  -2   5   52.57    2.89
   4  -2   6  183.81   12.68
   4  -2   7  112.77   10.37
   4  -2   8    5.14    3.61
   4  -2   9  119.03   11.90
   4  -2  10  249.59   17.26
   4  -2  11   25.64    6.50
   4  -2  12   22.93    7.41
   4  -2  13   70.54   10.74
   4  -2  14    7.56    4.58
   4  -2  15    2.50    3.72
   4  -2  16   32.34    9.34
   4  -1 -15    0.51    2.38
   4  -1 -14   56.13   10.33
   4  -1 -13   -1.57    2.98
   4  -1 -12    1.11    3.19
   4  -1 -11  118.34   12.11
   4  -1 -10   36.01    7.06
   4  -1  -9   -1.94    4.18
   4  -1  -8  136.01   11.83
   4  -1  -7   77.74    8.88
   4  -1  -6   10.84    4.19
   4  -1  -5  156.76   11.07
   4  -1  -5  168.52   12.39
   4  -1  -4  209.20   13.12
   4  -1  -4  183.80   11.49
   4  -1  -3   16.87    4.00
   4  -1  -3   22.48    4.48
   4  -1  -2  422.82   16.62
   4  -1  -2  406.32   15.03
   4  -1  -1  628.10   18.95
   4  -1  -1  607.47   17.36
   4  -1   0  102.78    7.28
   4  -1   0  115.91    7.14
   4  -1   1  106.70    6.73
   4  -1   1  107.36    8.77
   4  -1   1   97.67    5.98
   4  -1   2    0.43    1.09
   4  -1   2   -0.66    0.55
   4  -1   2    0.30    2.57
   4  -1   3   11.50    1.89
   4  -1   3   13.38    2.01
   4  -1   3   14.90    4.09
   4  -1   4   32.76    2.33
   4  -1   4   27.11    5.38
   4  -1   4   32.83    2.35
   4  -1   5  378.88   17.23
   4  -1   6  192.22   12.89
   4  -1   7   -1.77    3.21
   4  -1   8   44.68    7.55
   4  -1   9   62.83    8.41
   4  -1  10    6.84    4.32
   4  -1  11   71.15   10.06
   4  -1  12   97.14   12.18
   4  -1  13   20.57    6.82
   4  -1  14    6.38    4.53
   4  -1  15   73.26   12.49
   4  -1  16   32.34    8.65
   4   0 -15   27.78    6.65
   4   0 -14   14.87    5.71
   4   0 -13   22.87    5.77
   4   0 -12   88.10   11.62
   4   0 -11   40.63    7.58
   4   0 -10    1.00    3.32
   4   0  -9  151.17   12.76
   4   0  -8   89.41    9.48
   4   0  -7    0.59    3.45
   4   0  -6   81.57    8.40
   4   0  -5  389.58   17.07
   4   0  -4    2.85    3.35
   4   0  -3  471.64   16.83
   4   0  -2  663.36   19.00
   4   0  -1   88.03    6.63
   4   0   0  450.44   13.48
   4   0   1  282.24    9.94
   4   0   1  263.64   10.13
   4   0   2  104.77    5.54
   4   0   2  106.74    5.72
   4   0   3 1083.41   15.27
   4   0   3 1076.15   14.39
   4   0   4 2158.29   16.01
   4   0   7  188.86   13.21
   4   0   8  118.47   11.04
   4   0   9   -2.34    3.60
   4   0  10   56.95    8.34
   4   0  11  138.46   13.26
   4   0  12   60.72    9.94
   4   0  13   41.79    8.03
   4   0  14   71.27   10.99
   4   0  15   24.00    7.55
   4   0  16    5.68    3.63
   4   1 -15    3.93    4.43
   4   1 -14   21.32    6.39
   4   1 -13   34.15    7.45
   4   1 -12   21.45    7.20
   4   1 -11   95.69   11.51
   4   1 -10  118.13   12.13
   4   1  -9   34.33    6.82
   4   1  -8   48.44    7.32
   4   1  -7  265.38   15.57
   4   1  -6  247.52   14.37
   4   1  -5   48.69    6.77
   4   1  -4  305.83   14.55
   4   1  -3  474.96   17.00
   4   1  -2    6.68    2.84
   4   1  -1  221.48   10.39
   4   1   0  948.50   19.92
   4   1   1  359.40   11.36
   4   1   2   50.29    4.15
   4   1   3 1188.81   16.78
   4   1   7  263.90   15.39
   4   1   8    7.12    3.74
   4   1   9  104.91   11.03
   4   1  10  346.29   19.85
   4   1  11   39.38    7.68
   4   1  12   70.48   10.26
   4   1  13  126.36   13.95
   4   1  14   -1.99    4.03
   4   1  15    4.25    4.06
   4   1  16   29.04    8.62
   4   1  17    6.31    3.77
   4   2 -15   -2.84    3.61
   4   2 -14   28.40    7.88
   4   2 -13   -2.07    4.91
   4   2 -12   55.43    9.54
   4   2 -11  201.09   16.11
   4   2 -10    9.14    5.07
   4   2  -9   42.59    7.62
   4   2  -8  256.06   16.04
   4   2  -7   86.19    9.20
   4   2  -6   37.02    5.83
   4   2  -5  740.98   23.76
   4   2  -4  419.99   17.18
   4   2  -3   -0.20    3.30
   4   2  -2  513.77   17.14
   4   2  -1  415.02   14.54
   4   2   0    1.47    2.15
   4   2   1  112.14    6.94
   4   2   2  366.32   11.40
   4   2   3   36.71    3.48
   4   2   3   31.29    2.79
   4   2   4   12.16    1.47
   4   2   6   64.05    7.78
   4   2   7   16.59    4.42
   4   2   8  296.42   16.85
   4   2   9  278.62   17.06
   4   2  10   -4.78    3.60
   4   2  11  103.73   11.49
   4   2  12   95.76   11.42
   4   2  13    7.51    4.31
   4   2  14   24.79    6.47
   4   2  15   19.96    7.17
   4   2  16   15.68    5.59
   4   2  17   -1.06    3.87
   4   3 -14   -5.28    3.09
   4   3 -13   29.26    7.01
   4   3 -12   42.68    8.18
   4   3 -11   10.14    4.40
   4   3 -10   91.74   10.99
   4   3  -9  204.42   15.29
   4   3  -8  118.23   11.27
   4   3  -7   12.72    4.33
   4   3  -6  202.93   13.48
   4   3  -5  196.27   12.93
   4   3  -4   83.84    8.26
   4   3  -3  973.26   25.67
   4   3  -2  710.62   20.89
   4   3  -1   58.62    6.02
   4   3   0  356.42   13.55
   4   3   1  152.26    8.50
   4   3   2  330.55   11.88
   4   3   2  320.17   14.99
   4   3   3  170.01   11.22
   4   3   3  179.86    7.28
   4   3   4  330.77   15.40
   4   3   4  306.05    8.77
   4   3   5  114.51    9.48
   4   3   5  130.06    5.25
   4   3   6   35.78    5.78
   4   3   6   35.83    2.67
   4   3   7  214.64   13.70
   4   3   8   22.18    4.99
   4   3   9   61.37    8.40
   4   3  10   75.18    9.44
   4   3  11   37.19    7.20
   4   3  12    2.67    3.06
   4   3  13   71.82   10.11
   4   3  14   30.17    7.13
   4   3  15   -1.56    3.37
   4   3  16   21.40    6.87
   4   3  17   12.69    4.76
   4   4 -14   22.43    6.02
   4   4 -13   48.52    8.78
   4   4 -12   10.03    4.54
   4   4 -11   51.92    8.91
   4   4 -10  119.06   12.28
   4   4  -9   34.64    7.12
   4   4  -8   -6.13    4.27
   4   4  -7   20.82    5.19
   4   4  -6   31.53    6.22
   4   4  -5   49.58    6.91
   4   4  -4  233.05   13.74
   4   4  -3  323.66   15.51
   4   4  -2    3.15    2.88
   4   4  -1   20.93    4.23
   4   4   0   69.43    6.79
   4   4   1    8.38    2.91
   4   4   2  240.84   13.06
   4   4   2  240.87   10.12
   4   4   3  411.36   17.20
   4   4   3  419.05   12.63
   4   4   4   12.04    2.55
   4   4   4    6.81    3.03
   4   4   5  227.56   13.23
   4   4   5  226.93    8.73
   4   4   6  415.37   11.70
   4   4   6  419.17   18.26
   4   4   7   23.55    4.89
   4   4   7   21.76    3.04
   4   4   8   21.39    3.01
   4   4   8   13.75    4.55
   4   4   9   38.92    6.48
   4   4  10   80.10    9.62
   4   4  11    7.19    3.45
   4   4  12  113.84   12.13
   4   4  13   82.34   11.01
   4   4  14    0.63    2.17
   4   4  15   10.19    3.17
   4   4  16   27.63    7.43
   4   4  17   -3.48    4.03
   4   5 -14   11.04    6.70
   4   5 -13   -6.83    4.68
   4   5 -12   46.42    9.37
   4   5 -11   51.85    9.49
   4   5 -10    3.72    4.63
   4   5  -9   35.64    7.13
   4   5  -8  184.56   14.94
   4   5  -7   21.01    5.31
   4   5  -6    9.92    4.12
   4   5  -5  225.27   14.62
   4   5  -4   26.38    6.05
   4   5  -3   50.70    6.82
   4   5  -2  184.95   12.04
   4   5  -1  300.59   14.73
   4   5   0   59.07    6.70
   4   5   0   56.72    6.23
   4   5   1  237.74   11.53
   4   5   2  356.02   16.00
   4   5   2  342.69   13.25
   4   5   3    0.15    1.96
   4   5   3   -4.13    3.24
   4   5   4  487.41   18.70
   4   5   4  483.07   14.83
   4   5   5  505.46   19.66
   4   5   5  523.43   15.19
   4   5   6   90.03    6.54
   4   5   6   99.54    9.18
   4   5   7    0.75    1.71
   4   5   7    3.42    2.54
   4   5   8  134.66    8.21
   4   5   8  138.17   11.33
   4   5   9   95.44    6.91
   4   5   9   98.36   10.14
   4   5  10   -3.90    3.07
   4   5  11   84.81   10.42
   4   5  12   63.75    9.25
   4   5  13    2.74    2.60
   4   5  14   18.27    5.26
   4   5  15    1.39    2.53
   4   5  16    5.40    3.08
   4   5  17    9.50    5.80
   4   6 -13   28.06    7.83
   4   6 -12   42.51    9.06
   4   6 -11    1.80    2.69
   4   6 -10  100.23   12.02
   4   6  -9   77.49   10.22
   4   6  -8   16.26    5.50
   4   6  -7  119.52   12.02
   4   6  -6  292.19   17.83
   4   6  -5   80.88    9.49
   4   6  -4   41.06    6.93
   4   6  -3  521.67   21.67
   4   6  -2  208.10   13.53
   4   6  -1   31.64    5.29
   4   6  -1   30.57    5.45
   4   6   0  299.19   14.37
   4   6   1  165.56   10.54
   4   6   2   25.14    4.49
   4   6   2   24.83    4.77
   4   6   3  175.40   11.56
   4   6   3  183.44   10.58
   4   6   4  143.32   10.62
   4   6   4  144.17    9.11
   4   6   5   53.06    6.68
   4   6   5   53.61    5.72
   4   6   6   60.26    7.43
   4   6   6   59.68    6.16
   4   6   7  275.94   12.73
   4   6   7  318.94   16.61
   4   6   8   66.20    6.65
   4   6   8   70.71    8.32
   4   6   9   59.82    8.03
   4   6   9   58.46    6.42
   4   6  10  110.92    8.57
   4   6  10   87.28    9.77
   4   6  11   26.11    6.03
   4   6  12   12.69    4.19
   4   6  13   92.77   11.31
   4   6  14   31.14    6.65
   4   6  15   -1.68    2.56
   4   6  16   -2.47    2.29
   4   6  17    7.05    3.80
   4   7 -12   23.04    6.64
   4   7 -11   66.53   10.96
   4   7 -10   88.73   11.41
   4   7  -9   -4.19    3.32
   4   7  -8   92.71   10.79
   4   7  -7  169.95   14.63
   4   7  -6   31.59    7.19
   4   7  -5  147.44   13.21
   4   7  -4  352.44   19.20
   4   7  -3  100.89   10.21
   4   7  -3   89.65    9.56
   4   7  -2  128.26   10.91
   4   7  -1  376.67   17.73
   4   7   0  144.78   10.99
   4   7   1    3.76    3.13
   4   7   2  211.81   12.63
   4   7   2  198.15   12.26
   4   7   3  342.27   15.79
   4   7   3  324.44   15.11
   4   7   4   16.03    3.76
   4   7   4   14.11    4.25
   4   7   5  105.93    9.36
   4   7   5   99.18    8.44
   4   7   6  204.37   12.91
   4   7   6  200.78   11.82
   4   7   7    2.49    2.91
   4   7   7    3.48    3.06
   4   7   8   68.37    7.28
   4   7   8   71.60    8.32
   4   7   9   91.58    8.63
   4   7   9   84.94    9.51
   4   7  10   42.74    7.21
   4   7  10   54.28    6.95
   4   7  11    5.15    3.26
   4   7  11    2.72    3.17
   4   7  12   42.85    7.70
   4   7  13   60.58    9.04
   4   7  14    1.44    2.01
   4   7  15    8.83    3.60
   4   7  16   21.35    5.90
   4   7  17    3.54    3.40
   4   8 -11   55.42   10.01
   4   8 -10   -0.49    4.49
   4   8  -9   30.18    7.78
   4   8  -8   59.68    9.16
   4   8  -7    9.54    5.71
   4   8  -6   25.41    6.11
   4   8  -5  131.48   12.78
   4   8  -5  123.17   12.07
   4   8  -4    2.50    3.25
   4   8  -3   52.61    7.91
   4   8  -2  299.12   17.33
   4   8  -1  230.87   14.88
   4   8   0    0.74    2.45
   4   8   1   83.01    8.20
   4   8   1   85.06    8.94
   4   8   2  170.67   11.28
   4   8   2  154.39   11.78
   4   8   3    1.03    2.46
   4   8   3    0.44    2.31
   4   8   4  237.39   13.34
   4   8   4  224.95   13.58
   4   8   5  111.68    9.53
   4   8   5  108.22    9.51
   4   8   6    1.69    2.77
   4   8   6    0.62    1.94
   4   8   7   16.78    4.40
   4   8   7   23.17    4.69
   4   8   8   80.66    8.57
   4   8   8   71.57    8.09
   4   8   9    4.31    2.11
   4   8   9    5.46    2.92
   4   8  10   16.11    4.23
   4   8  10   13.26    4.23
   4   8  11   29.28    5.82
   4   8  11   38.18    6.94
   4   8  12   11.62    4.58
   4   8  13   15.88    5.73
   4   8  14   24.35    5.83
   4   8  15    9.20    4.58
   4   8  16   -2.28    4.10
   4   9 -10   68.01   10.28
   4   9  -9   25.37    7.04
   4   9  -9   38.74    8.10
   4   9  -8    4.63    3.65
   4   9  -7   45.15    7.76
   4   9  -6   21.53    6.10
   4   9  -5   -1.63    4.07
   4   9  -4   50.91    8.67
   4   9  -3  101.00   11.25
   4   9  -2   68.56    8.96
   4   9  -1   -0.26    2.78
   4   9   0   11.54    4.64
   4   9   1    2.85    3.01
   4   9   1   -1.88    1.75
   4   9   2   61.97    7.07
   4   9   2   58.57    8.46
   4   9   3  302.94   14.93
   4   9   3  292.54   16.94
   4   9   4   74.20    7.72
   4   9   4   67.55    8.26
   4   9   5    3.36    3.20
   4   9   5    7.06    3.42
   4   9   6   22.95    4.36
   4   9   6   19.16    4.85
   4   9   7   66.04    7.57
   4   9   7   65.78    8.25
   4   9   8   -2.62    3.18
   4   9   8    5.41    3.42
   4   9   9   37.80    5.97
   4   9   9   34.80    6.15
   4   9  10   71.62    8.51
   4   9  10   57.60    8.21
   4   9  11    6.56    3.52
   4   9  11    7.05    3.80
   4   9  12    3.94    2.86
   4   9  12    2.63    2.36
   4   9  13   20.86    5.48
   4   9  14    1.77    2.29
   4  10  -9   10.41    4.66
   4  10  -8   45.74    9.39
   4  10  -7   90.67   12.39
   4  10  -6    1.68    3.83
   4  10  -5   52.23    9.15
   4  10  -4  100.28   11.54
   4  10  -3    0.65    2.59
   4  10  -2   84.00   10.54
   4  10  -1  125.13   12.26
   4  10   0   13.48    5.03
   4  10   0    7.30    3.22
   4  10   1   37.09    7.02
   4  10   1   51.04    6.27
   4  10   2   64.55    6.96
   4  10   2   58.70    8.81
   4  10   3   51.56    6.07
   4  10   3   40.99    7.38
   4  10   4   -5.23    2.52
   4  10   4    1.97    2.93
   4  10   5   51.52    6.37
   4  10   5   58.66    7.93
   4  10   6   50.58    6.30
   4  10   6   57.08    8.36
   4  10   7   -0.05    1.54
   4  10   7    0.45    2.79
   4  10   8   34.83    5.67
   4  10   8   24.84    5.63
   4  10   9   33.53    5.66
   4  10   9   38.35    7.48
   4  10  10   -1.28    2.13
   4  10  10    3.19    2.73
   4  10  11   10.55    4.74
   4  10  12   12.94    4.86
   4  11  -7   -3.14    3.64
   4  11  -6   32.92    8.15
   4  11  -5   50.44    9.14
   4  11  -4    1.42    3.50
   4  11  -3   35.17    7.36
   4  11  -2  103.56   12.42
   4  11  -1   12.32    5.41
   4  11   0   12.42    4.20
   4  11   0   15.81    3.45
   4  11   1   38.56    5.70
   4  11   1   36.76    7.97
   4  11   2   48.48    8.41
   4  11   2   44.63    5.96
   4  11   3    1.45    2.25
   4  11   3    6.50    4.44
   4  11   4   65.02    9.72
   4  11   4   75.98    7.43
   4  11   5   31.85    4.78
   4  11   5   32.72    7.22
   4  11   6    1.98    1.30
   4  11   6    5.91    4.62
   4  11   7   43.11    8.35
   4  11   8   24.93    5.99
   4  11   9    2.68    2.21
   4  11  10   11.32    4.74
   4  11  11   16.89    5.33
   4  12  -5    1.07    3.52
   4  12  -4   35.74    7.88
   4  12  -3   45.76    8.67
   4  12  -2    1.23    3.60
   4  12  -1   43.53    8.44
   4  12   0   81.28   11.19
   4  12   1   20.20    6.20
   4  12   2   14.76    5.57
   4  12   3  110.34   13.29
   4  12   4   12.66    4.75
   4  12   5    0.06    3.79
   4  12   6   30.75    6.93
   4  12   7   25.39    6.73
   4  12   8    3.93    4.15
   4  12   9   12.80    4.28
   4  12  10   12.34    5.48
   4  12  11    4.82    3.42
   4  13  -2   23.27    7.73
   4  13  -1   36.14    8.91
   4  13   0    4.99    2.96
   4  13   1   34.60    7.46
   4  13   2   30.38    8.43
   4  13   3   11.68    4.94
   4  13   4   12.79    5.28
   4  13   5   18.67    6.68
   4  13   6    6.65    5.42
   4  13   7   -2.39    5.25
   4  13   8    7.31    4.07
   4  13   9    5.17    3.16
   4  13  10    4.66    4.31
   5 -11  -3    9.60    5.34
   5 -11  -2   -4.11    3.36
   5 -10  -5    1.91    3.07
   5 -10  -4   23.05    6.96
   5 -10  -3    7.17    4.44
   5 -10  -2   -0.28    0.84
   5 -10  -1   46.95    9.08
   5  -9  -7   -2.36    4.13
   5  -9  -6   27.54    6.52
   5  -9  -5   15.97    5.86
   5  -9  -4    7.13    4.61
   5  -9  -3   17.08    6.03
   5  -9  -2   47.21    8.03
   5  -9  -1   26.20    6.00
   5  -9   4   12.62    4.63
   5  -9   5   48.86    6.96
   5  -9   6    8.89    3.48
   5  -9   7   16.86    4.67
   5  -9   8   14.53    5.45
   5  -9   9   11.00    5.31
   5  -9  10    7.79    4.50
   5  -8  -8    5.01    5.14
   5  -8  -7   43.73    8.69
   5  -8  -6   49.23    9.58
   5  -8  -5    2.46    4.09
   5  -8  -4   32.28    6.47
   5  -8  -4   22.04    4.74
   5  -8  -3   68.25    9.54
   5  -8  -3   54.98    6.93
   5  -8  -2   16.98    4.11
   5  -8  -2   10.01    3.76
   5  -8  -1    8.02    3.04
   5  -8  -1   16.84    4.47
   5  -8   0   58.79    6.94
   5  -8   0   61.07    8.01
   5  -8   1   21.89    4.64
   5  -8   2    3.54    1.75
   5  -8   3   73.19    8.32
   5  -8   4   21.67    4.82
   5  -8   5    0.57    3.48
   5  -8   6   25.06    6.04
   5  -8   7   14.95    5.15
   5  -8   8    4.32    3.24
   5  -8   9    5.04    2.61
   5  -8  10   12.61    5.47
   5  -8  11   -0.25    2.06
   5  -8  12    0.31    4.33
   5  -7 -10    4.38    4.13
   5  -7  -9    1.51    3.11
   5  -7  -8   30.24    7.73
   5  -7  -7   45.36    9.31
   5  -7  -6    2.58    4.77
   5  -7  -5    4.61    4.23
   5  -7  -5   -2.48    2.02
   5  -7  -4   10.55    5.13
   5  -7  -4   15.23    4.43
   5  -7  -3    5.09    3.18
   5  -7  -3   -1.38    2.35
   5  -7  -2   27.36    6.20
   5  -7  -2   27.05    4.99
   5  -7  -1  110.58    9.68
   5  -7  -1  116.65   11.04
   5  -7   0   33.30    6.32
   5  -7   0   39.86    6.53
   5  -7   1    9.12    3.89
   5  -7   1   12.71    4.32
   5  -7   2  104.68    9.69
   5  -7   3   19.68    4.35
   5  -7   4    9.18    3.64
   5  -7   5   22.48    5.43
   5  -7   6   59.09    8.31
   5  -7   7   -1.07    3.59
   5  -7   8   29.71    6.61
   5  -7   9   27.95    6.21
   5  -7  10   -1.18    1.42
   5  -7  11   11.13    4.20
   5  -7  12    8.56    5.13
   5  -7  13    0.97    3.29
   5  -6 -11   10.29    5.61
   5  -6 -10    9.28    5.24
   5  -6  -9   66.38   10.53
   5  -6  -8   19.55    5.82
   5  -6  -7   -4.84    4.92
   5  -6  -6    8.63    3.71
   5  -6  -5    0.83    3.18
   5  -6  -4   -9.20    3.32
   5  -6  -4    2.30    2.53
   5  -6  -3  111.21    9.99
   5  -6  -3  110.02   11.10
   5  -6  -2   90.81    9.12
   5  -6  -2   78.13    9.42
   5  -6  -1    8.73    3.76
   5  -6  -1   20.97    5.00
   5  -6   0   41.12    6.18
   5  -6   0   40.88    6.48
   5  -6   1   50.83    7.00
   5  -6   1   41.09    6.38
   5  -6   2    0.64    2.26
   5  -6   2    1.97    1.99
   5  -6   2    0.99    1.28
   5  -6   3    6.75    2.78
   5  -6   3   10.38    2.94
   5  -6   3    6.19    2.87
   5  -6   4   41.97    6.84
   5  -6   4   36.27    5.30
   5  -6   5   76.52    7.34
   5  -6   5   83.88    9.57
   5  -6   6    7.12    3.80
   5  -6   7  101.15   11.17
   5  -6   8   74.14   10.12
   5  -6   9    5.89    3.71
   5  -6  10    5.37    4.12
   5  -6  11   20.95    6.57
   5  -6  12   -0.78    2.25
   5  -6  13   12.03    5.82
   5  -5 -11    5.07    4.35
   5  -5 -10   31.55    7.64
   5  -5  -9   15.49    6.75
   5  -5  -8   16.27    6.46
   5  -5  -7  114.01   12.49
   5  -5  -6   39.20    7.35
   5  -5  -5   -1.66    3.38
   5  -5  -4  150.84   12.82
   5  -5  -3  174.47   12.38
   5  -5  -3  191.82   13.68
   5  -5  -2   10.05    3.87
   5  -5  -2    2.99    3.57
   5  -5  -1   88.43    9.20
   5  -5  -1  100.83    9.47
   5  -5   0   92.90    9.21
   5  -5   0   81.42    8.22
   5  -5   0   89.22    8.54
   5  -5   1   14.76    4.38
   5  -5   1    9.25    3.17
   5  -5   1   10.32    3.11
   5  -5   2   38.52    6.60
   5  -5   2   35.61    5.23
   5  -5   2   27.47    4.78
   5  -5   3  164.21   12.40
   5  -5   3  142.88    9.67
   5  -5   3  152.13    9.69
   5  -5   4   64.41    8.33
   5  -5   4   53.61    5.94
   5  -5   4   65.65    6.21
   5  -5   5    3.26    2.95
   5  -5   5    5.96    2.20
   5  -5   5    3.36    2.37
   5  -5   6  166.06    8.62
   5  -5   6  164.17   13.71
   5  -5   6  172.25    8.74
   5  -5   7   92.91   10.78
   5  -5   8   -0.03    4.32
   5  -5   9   52.86    8.78
   5  -5  10   44.29    8.70
   5  -5  11    5.80    4.15
   5  -5  12    9.79    6.46
   5  -5  13   25.58    7.17
   5  -5  14   11.52    6.99
   5  -4 -12    5.05    4.98
   5  -4 -11   23.59    6.71
   5  -4 -10    6.96    5.64
   5  -4  -9   26.53    6.67
   5  -4  -8  104.61   11.69
   5  -4  -7   53.70    8.68
   5  -4  -6   44.36    8.00
   5  -4  -5   44.26    7.52
   5  -4  -4  204.15   14.21
   5  -4  -3    3.10    3.14
   5  -4  -2  146.68   11.73
   5  -4  -2  139.93   11.10
   5  -4  -2  147.86   11.11
   5  -4  -1  225.35   13.97
   5  -4  -1  245.23   14.58
   5  -4  -1  258.63   14.14
   5  -4   0   59.98    6.70
   5  -4   0   65.74    8.26
   5  -4   0   71.51    7.36
   5  -4   1   69.25    7.02
   5  -4   1   78.17    7.35
   5  -4   1   59.58    8.01
   5  -4   2  357.47   17.66
   5  -4   2  331.95   14.25
   5  -4   2  366.97   14.56
   5  -4   3   66.05    8.30
   5  -4   3   62.93    6.06
   5  -4   3   58.52    5.77
   5  -4   4   26.22    5.74
   5  -4   4   21.45    3.59
   5  -4   4   26.41    3.73
   5  -4   5   87.11    6.28
   5  -4   5   92.70   10.07
   5  -4   5   94.73    6.23
   5  -4   6  118.30    6.33
   5  -4   6  136.69    6.69
   5  -4   6  144.30   12.66
   5  -4   7   33.82    3.16
   5  -4   7   26.02    6.56
   5  -4   7   31.89    3.09
   5  -4   8  110.41   12.12
   5  -4   8  103.86    4.14
   5  -4   9   68.31   10.08
   5  -4  10    0.85    3.78
   5  -4  11   31.55    8.08
   5  -4  12   48.80    9.62
   5  -4  13    6.38    5.42
   5  -4  14   35.47    8.88
   5  -3 -12   20.04    6.99
   5  -3 -11   -3.99    2.47
   5  -3 -10   39.80    7.88
   5  -3  -9  174.44   15.34
   5  -3  -8   19.20    5.40
   5  -3  -7   41.14    7.45
   5  -3  -6   91.76   10.19
   5  -3  -5   72.60    8.82
   5  -3  -4    0.51    2.45
   5  -3  -3  143.16   11.82
   5  -3  -3  161.42   11.72
   5  -3  -2  264.42   14.98
   5  -3  -2  296.23   15.03
   5  -3  -1   19.67    4.38
   5  -3  -1   20.21    5.14
   5  -3  -1   21.42    4.54
   5  -3   0  211.79   12.24
   5  -3   0  202.40   13.40
   5  -3   0  213.09   11.71
   5  -3   1  251.09   14.99
   5  -3   1  250.23   11.86
   5  -3   1  257.75   12.54
   5  -3   2    7.07    2.51
   5  -3   2    6.65    2.56
   5  -3   2    6.16    4.12
   5  -3   3   77.31    8.64
   5  -3   3   64.12    5.53
   5  -3   3   71.99    5.67
   5  -3   4  138.18   11.65
   5  -3   4  151.26    7.72
   5  -3   4  147.50    7.44
   5  -3   5   78.22    5.15
   5  -3   5   76.32    9.25
   5  -3   5   83.99    4.94
   5  -3   6   -0.39    0.68
   5  -3   6    0.72    0.92
   5  -3   7  196.23   15.01
   5  -3   8   28.11    6.79
   5  -3   9    0.42    3.19
   5  -3  10   59.48    9.91
   5  -3  11   36.67    7.43
   5  -3  12   -4.77    3.51
   5  -3  13   45.21    8.62
   5  -3  14   46.17    9.90
   5  -3  15    8.87    5.83
   5  -2 -13   18.61    6.40
   5  -2 -12    0.90    3.89
   5  -2 -11   52.61    9.25
   5  -2 -10   87.20   11.33
   5  -2  -9   11.69    6.02
   5  -2  -8    1.16    3.41
   5  -2  -7  144.49   12.84
   5  -2  -6    1.03    3.47
   5  -2  -5   14.33    4.57
   5  -2  -4   70.89    8.40
   5  -2  -3   54.08    7.42
   5  -2  -3   69.87    7.79
   5  -2  -2   38.66    5.85
   5  -2  -2   42.25    6.41
   5  -2  -1  325.61   15.41
   5  -2  -1  323.09   14.39
   5  -2   0  118.69    8.73
   5  -2   0  118.69   10.33
   5  -2   0  119.54    8.51
   5  -2   1    0.70    1.36
   5  -2   1    0.53    1.84
   5  -2   1   -0.44    3.68
   5  -2   2   62.65    7.94
   5  -2   2   66.48    5.58
   5  -2   2   72.13    5.82
   5  -2   3  120.33    6.83
   5  -2   3  121.08    6.72
   5  -2   4   13.68    4.53
   5  -2   4    6.98    1.82
   5  -2   4   10.21    1.98
   5  -2   5   37.45    2.74
   5  -2   5   36.14    6.64
   5  -2   5   35.03    2.87
   5  -2   6  337.32   18.73
   5  -2   7  122.46   11.73
   5  -2   8   27.07    6.58
   5  -2   9   70.27    9.78
   5  -2  10   42.27    8.03
   5  -2  11    7.85    4.83
   5  -2  12   41.04    8.62
   5  -2  13   23.29    6.85
   5  -2  14   -8.00    4.79
   5  -2  15    8.79    5.79
   5  -1 -13   12.59    5.07
   5  -1 -12   17.99    5.83
   5  -1 -11   25.00    6.54
   5  -1 -10    5.74    4.41
   5  -1  -9   31.23    7.60
   5  -1  -8  110.85   11.62
   5  -1  -7   20.12    5.34
   5  -1  -6   92.35    9.93
   5  -1  -5   55.24    7.58
   5  -1  -4  143.44   11.00
   5  -1  -4  156.17   12.72
   5  -1  -3  143.89   11.50
   5  -1  -3  163.35   11.34
   5  -1  -2  398.43   17.85
   5  -1  -2  372.22   15.94
   5  -1  -1  117.78    9.26
   5  -1  -1  134.87    9.30
   5  -1   0    2.31    2.42
   5  -1   0    1.88    2.00
   5  -1   0    3.74    3.24
   5  -1   1   84.50    6.40
   5  -1   1   83.96    6.79
   5  -1   1   96.17    9.62
   5  -1   2  116.81    6.88
   5  -1   2  114.37    7.11
   5  -1   2  122.38   10.60
   5  -1   3    0.34    1.13
   5  -1   3    0.01    0.80
   5  -1   4  125.50    5.49
   5  -1   4  127.03   11.23
   5  -1   4  129.58    5.32
   5  -1   5  197.43    4.48
   5  -1   5  247.26   15.63
   5  -1   6  154.06   12.80
   5  -1   7  135.03   12.43
   5  -1   8  146.95   13.12
   5  -1   9   62.69    9.41
   5  -1  10   -2.18    3.83
   5  -1  11   64.81   10.26
   5  -1  12   52.70    9.57
   5  -1  13    9.03    5.28
   5  -1  14   24.07    7.25
   5  -1  15   25.26    8.04
   5   0 -13   10.07    4.02
   5   0 -12   19.18    7.26
   5   0 -11    4.36    4.14
   5   0 -10   38.68    8.08
   5   0  -9   85.51   11.08
   5   0  -8   -4.71    4.77
   5   0  -7  104.41   10.81
   5   0  -6  162.15   12.64
   5   0  -5   42.17    6.66
   5   0  -4    0.66    3.04
   5   0  -3  305.16   15.06
   5   0  -2  223.40   12.49
   5   0  -1    0.11    1.22
   5   0  -1   -0.49    2.73
   5   0   0  340.14   13.52
   5   0   0  299.66   13.37
   5   0   1  387.94   13.30
   5   0   1  379.07   13.83
   5   0   1  405.94   18.78
   5   0   2    5.24    2.00
   5   0   2    3.42    1.74
   5   0   2   -0.48    3.84
   5   0   3   86.37    5.26
   5   0   3   94.02    5.34
   5   0   3   89.12    9.30
   5   0   4  125.48    5.27
   5   0   4  126.05   10.95
   5   0   4  120.88    4.36
   5   0   5    3.14    3.87
   5   0   6  119.61   11.40
   5   0   7  390.61   20.35
   5   0   8   24.19    6.55
   5   0   9    1.48    3.76
   5   0  10   25.70    6.37
   5   0  11   39.09    8.39
   5   0  12    1.40    3.49
   5   0  13   65.09   10.70
   5   0  14   34.99    8.58
   5   0  15    5.74    3.17
   5   1 -13   32.53    7.26
   5   1 -12   -1.66    3.00
   5   1 -11   78.59   10.73
   5   1 -10   53.89    9.02
   5   1  -9    1.02    4.07
   5   1  -8  145.08   13.55
   5   1  -7  118.30   11.61
   5   1  -6   14.61    4.75
   5   1  -5   20.34    5.04
   5   1  -4  312.32   16.15
   5   1  -3  184.04   12.03
   5   1  -2   25.32    5.03
   5   1  -1  643.06   19.76
   5   1   0  177.72    9.95
   5   1   1    3.78    2.40
   5   1   1    1.86    3.26
   5   1   2  389.36   12.48
   5   1   2  384.56   18.55
   5   1   3  388.94   11.39
   5   1   3  364.21   10.49
   5   1   3  366.23   18.26
   5   1   4   22.50    2.03
   5   1   4   19.10    2.38
   5   1   4   19.51    4.78
   5   1   5   81.45    9.37
   5   1   6  458.57   21.33
   5   1   7   39.14    6.77
   5   1   8   77.75    9.72
   5   1   9   90.90   10.75
   5   1  10   28.74    7.04
   5   1  11   49.97    9.23
   5   1  12  147.51   14.96
   5   1  13   53.51    9.51
   5   1  14    9.78    4.90
   5   1  15   29.32    8.01
   5   1  16   42.96   10.57
   5   2 -13    2.15    2.01
   5   2 -12   72.08   10.94
   5   2 -11   54.79    9.55
   5   2 -10   12.08    4.67
   5   2  -9  272.10   18.53
   5   2  -8  296.50   18.73
   5   2  -7   61.22    8.47
   5   2  -6   80.70    9.31
   5   2  -5  104.87   10.00
   5   2  -4  239.00   14.48
   5   2  -3  310.42   15.57
   5   2  -2  469.31   18.02
   5   2  -1  111.03    8.61
   5   2   0   84.79    7.21
   5   2   1  397.58   14.21
   5   2   1  392.77   18.72
   5   2   2  138.13    7.94
   5   2   2  146.36   11.64
   5   2   3    4.92    2.03
   5   2   3    2.03    2.82
   5   2   4  247.78   15.21
   5   2   4  223.71    6.55
   5   2   5  228.08   14.75
   5   2   6   95.14    9.96
   5   2   7  198.16   14.45
   5   2   8  274.47   17.43
   5   2   9   42.91    7.56
   5   2  10   44.72    8.09
   5   2  11   90.68   11.79
   5   2  12   34.10    7.69
   5   2  13    2.44    2.46
   5   2  14   33.71    8.11
   5   2  15   28.15    7.52
   5   2  16    1.84    2.63
   5   3 -13   19.18    6.48
   5   3 -12    5.37    5.08
   5   3 -11    4.70    3.02
   5   3 -10   74.68   10.51
   5   3  -9  136.88   13.53
   5   3  -8   25.26    6.47
   5   3  -7   18.03    5.49
   5   3  -6   62.34    8.99
   5   3  -5   -1.48    3.27
   5   3  -4  124.72   10.73
   5   3  -3  416.23   18.43
   5   3  -2  114.17    9.58
   5   3  -1   40.92    5.79
   5   3   0  148.56    9.73
   5   3   1   61.13    6.12
   5   3   1   46.10    7.20
   5   3   2   61.34    5.86
   5   3   2   60.65    7.88
   5   3   3  241.46   14.86
   5   3   3  266.87    9.59
   5   3   4  241.78   14.93
   5   3   4  229.60    7.91
   5   3   5    2.52    3.81
   5   3   5    1.56    0.88
   5   3   6  184.58   13.61
   5   3   7  362.51   19.39
   5   3   8    4.94    3.83
   5   3   9   34.91    7.13
   5   3  10   47.22    8.25
   5   3  11   19.19    6.46
   5   3  12    5.64    2.99
   5   3  13   46.20    8.38
   5   3  14   23.73    7.09
   5   3  15   -2.12    3.53
   5   3  16   14.56    5.21
   5   4 -13    2.62    4.12
   5   4 -12    2.03    3.05
   5   4 -11   65.24   10.44
   5   4 -10   24.12    6.37
   5   4  -9   27.74    6.92
   5   4  -8  156.60   14.43
   5   4  -7   92.29   10.97
   5   4  -6   29.12    6.81
   5   4  -5   21.00    5.55
   5   4  -4  222.35   14.59
   5   4  -3   37.07    6.26
   5   4  -2   86.94    8.61
   5   4  -1  341.64   15.93
   5   4   0  112.68    9.04
   5   4   1   11.68    3.27
   5   4   1   11.04    3.98
   5   4   2  141.49    9.17
   5   4   2  139.34   11.58
   5   4   2  140.74    8.36
   5   4   3   73.88    8.60
   5   4   3   72.34    5.76
   5   4   4    5.82    1.86
   5   4   4    6.30    3.43
   5   4   5  109.59   10.16
   5   4   5  110.35    6.00
   5   4   6  106.93    5.48
   5   4   6  110.53   10.68
   5   4   7   15.81    4.72
   5   4   7   13.16    2.08
   5   4   8   81.76    9.59
   5   4   9   25.59    5.83
   5   4  10   15.88    5.39
   5   4  11   14.93    5.75
   5   4  12   65.72    9.84
   5   4  13   13.54    6.03
   5   4  14    4.65    4.61
   5   4  15   24.06    6.47
   5   4  16   -1.30    3.25
   5   5 -12   44.14    9.70
   5   5 -11   15.06    5.69
   5   5 -10    1.60    2.84
   5   5  -9  142.86   14.30
   5   5  -8   50.24    8.60
   5   5  -7   -5.33    4.21
   5   5  -6   83.52   10.28
   5   5  -5   50.75    8.21
   5   5  -4   45.19    7.43
   5   5  -3  185.58   13.41
   5   5  -2  291.92   16.14
   5   5  -1   38.56    6.12
   5   5   0   96.69    8.99
   5   5   1  280.21   16.24
   5   5   1  283.94   13.35
   5   5   2   69.92    8.38
   5   5   2   62.68    6.11
   5   5   3    9.58    2.97
   5   5   3    2.29    3.83
   5   5   4  170.63   12.88
   5   5   4  164.04    8.90
   5   5   5   24.86    5.43
   5   5   5   27.16    3.70
   5   5   6    6.84    3.87
   5   5   6    6.49    1.85
   5   5   7  199.85    8.82
   5   5   7  195.20   14.64
   5   5   8  128.73    6.96
   5   5   8  132.02   12.39
   5   5   9   19.63    5.10
   5   5  10   21.91    6.14
   5   5  11   15.00    5.83
   5   5  12    4.54    3.81
   5   5  13   54.60    9.29
   5   5  14   72.78   11.00
   5   5  15   20.21    5.81
   5   5  16    3.66    3.29
   5   6 -11   18.77    6.02
   5   6 -10   46.77    9.34
   5   6  -9   25.15    7.39
   5   6  -8   10.48    5.11
   5   6  -7   74.06   10.17
   5   6  -6   88.82   10.50
   5   6  -5   -2.97    3.99
   5   6  -4  126.84   11.89
   5   6  -3  255.07   16.34
   5   6  -2    2.05    3.26
   5   6  -1  156.76   12.26
   5   6   0  191.38   12.32
   5   6   1   28.42    5.01
   5   6   1    7.36    3.99
   5   6   2   49.16    6.10
   5   6   2   55.44    7.60
   5   6   3  202.32   13.83
   5   6   3  192.19   11.06
   5   6   4  153.49   12.26
   5   6   4  155.21    9.63
   5   6   5   -4.19    3.29
   5   6   5    0.41    1.78
   5   6   6  134.02   11.69
   5   6   6  151.36    9.16
   5   6   7  308.34   12.76
   5   6   7  316.47   18.12
   5   6   8    4.18    3.37
   5   6   8    1.22    1.77
   5   6   9   61.06    9.05
   5   6   9   49.14    5.24
   5   6  10   46.02    8.15
   5   6  11    3.68    3.20
   5   6  12   43.50    8.50
   5   6  13   84.95   11.31
   5   6  14   26.75    7.48
   5   6  15    5.33    3.51
   5   6  16   -6.51    3.75
   5   7 -11  134.75   15.35
   5   7 -10   21.20    6.96
   5   7  -9   10.07    4.92
   5   7  -8  126.16   13.70
   5   7  -7   97.65   11.92
   5   7  -6   12.39    5.08
   5   7  -5   60.53    9.22
   5   7  -4  155.59   13.90
   5   7  -3   -0.27    3.47
   5   7  -2  166.38   13.43
   5   7  -2  184.02   13.56
   5   7  -1  110.15   10.47
   5   7   0    3.02    2.72
   5   7   1  102.33   10.31
   5   7   1  110.72    9.73
   5   7   2  146.39   11.98
   5   7   2  153.18   11.17
   5   7   3   29.92    5.10
   5   7   3   27.78    5.59
   5   7   4   19.15    4.08
   5   7   4   16.14    4.83
   5   7   5  195.93   13.95
   5   7   5  191.25   11.35
   5   7   6   87.70    9.92
   5   7   6   83.84    7.58
   5   7   7   28.50    5.64
   5   7   7   23.09    4.67
   5   7   8   86.18    7.72
   5   7   8   91.48   10.50
   5   7   9   36.73    6.79
   5   7   9   42.90    5.71
   5   7  10    7.37    4.27
   5   7  10    5.42    3.10
   5   7  11   16.24    4.98
   5   7  12   40.91    8.31
   5   7  13    9.22    4.70
   5   7  14    7.50    3.93
   5   7  15    8.10    4.89
   5   7  16   -6.38    3.83
   5   8 -10   18.75    8.49
   5   8  -9   88.46   12.59
   5   8  -8   12.33    4.56
   5   8  -7    7.41    4.91
   5   8  -6   75.73   10.55
   5   8  -5   16.03    6.40
   5   8  -4   -6.26    4.18
   5   8  -4   -4.55    4.32
   5   8  -3  205.41   15.21
   5   8  -2  198.43   14.68
   5   8  -1   13.72    4.47
   5   8   0   94.69    9.69
   5   8   1  162.78   12.90
   5   8   1  142.14   11.74
   5   8   2   20.49    5.16
   5   8   2   14.57    4.94
   5   8   3   60.82    7.56
   5   8   3   57.04    8.12
   5   8   4  260.45   15.78
   5   8   4  257.52   14.58
   5   8   5   12.34    4.29
   5   8   5   11.05    3.93
   5   8   6   16.32    4.27
   5   8   6   12.82    3.48
   5   8   7   90.76    8.61
   5   8   7  118.11   11.28
   5   8   8   15.21    4.46
   5   8   8   24.47    4.74
   5   8   9    6.15    3.39
   5   8   9    1.44    1.08
   5   8  10   31.63    5.42
   5   8  10   40.41    7.31
   5   8  11   33.12    7.59
   5   8  12   -0.64    1.92
   5   8  13   10.00    4.11
   5   8  14   13.76    4.73
   5   8  15   -5.37    3.25
   5   9  -9    1.85    2.97
   5   9  -8    9.76    4.61
   5   9  -8   25.82    6.56
   5   9  -7   39.08    7.80
   5   9  -7   50.76   10.06
   5   9  -6    7.31    4.54
   5   9  -5   -1.26    4.16
   5   9  -4   37.92    8.32
   5   9  -3  100.21   11.49
   5   9  -2    1.97    3.88
   5   9  -1   68.66    9.40
   5   9   0  121.31   11.90
   5   9   1   24.85    5.81
   5   9   1   32.21    6.05
   5   9   2   10.29    4.31
   5   9   2    5.74    3.73
   5   9   3   16.65    4.94
   5   9   3   14.73    4.05
   5   9   4    5.48    2.99
   5   9   4    1.29    2.59
   5   9   5   19.04    4.75
   5   9   5   20.33    5.07
   5   9   6   77.53    8.86
   5   9   6   83.99    9.04
   5   9   7   58.20    8.09
   5   9   7   42.23    6.69
   5   9   8    3.05    2.12
   5   9   8   -1.81    2.77
   5   9   9   16.69    4.59
   5   9   9   20.99    5.14
   5   9  10   13.06    3.87
   5   9  10   19.72    4.54
   5   9  11    8.99    3.71
   5   9  12   22.93    6.40
   5   9  13   16.00    5.17
   5   9  14   -5.18    4.73
   5  10  -7   16.18    6.31
   5  10  -6   11.43    4.29
   5  10  -5   29.19    6.64
   5  10  -4   20.14    5.94
   5  10  -3    8.38    4.26
   5  10  -2   77.40   10.61
   5  10  -1   34.23    7.04
   5  10   0    5.57    3.65
   5  10   0    5.43    3.09
   5  10   1   45.15    7.60
   5  10   1   30.22    5.42
   5  10   2   12.92    4.42
   5  10   2    7.34    3.49
   5  10   3   -1.14    1.67
   5  10   3   -5.83    3.17
   5  10   4   22.96    4.90
   5  10   4   16.59    5.24
   5  10   5   61.51    8.80
   5  10   5   89.23    9.71
   5  10   6   30.54    5.61
   5  10   6   30.54    6.12
   5  10   7   -0.23    1.87
   5  10   7   10.97    4.20
   5  10   8   17.52    5.00
   5  10   8    8.98    3.17
   5  10   9   -4.79    2.66
   5  10   9    5.97    3.71
   5  10  10   11.15    3.53
   5  10  11   18.09    4.77
   5  11  -6   41.85    9.33
   5  11  -5   10.29    4.87
   5  11  -4    5.27    3.63
   5  11  -3   62.00   10.38
   5  11  -2   19.53    6.74
   5  11  -1   -0.47    4.02
   5  11   0   79.59   10.81
   5  11   0   64.98    8.04
   5  11   1   45.10    8.28
   5  11   1   31.94    5.90
   5  11   2   -3.40    1.89
   5  11   2   -4.14    3.22
   5  11   3   20.50    4.70
   5  11   3   15.95    4.88
   5  11   4   65.82    9.56
   5  11   4   78.06    8.87
   5  11   5    3.89    3.18
   5  11   5   -3.25    3.07
   5  11   6   32.55    6.08
   5  11   6   22.56    5.47
   5  11   7   45.66    8.32
   5  11   8    0.08    2.55
   5  11   9   11.52    4.21
   5  12  -4   34.16    8.19
   5  12  -3   25.43    7.18
   5  12  -2    4.74    4.06
   5  12  -1   27.37    7.26
   5  12   0   33.24    7.38
   5  12   1    2.34    2.28
   5  12   2   55.82    9.25
   5  12   3   33.64    8.00
   5  12   4    2.67    3.04
   5  12   5   23.41    6.45
   5  12   6   35.11    7.86
   5  12   7    3.61    3.04
   5  12   8    6.38    4.18
   5  13  -1   25.21    7.71
   5  13   0    4.75    4.48
   5  13   1   54.16   10.40
   5  13   2    0.04    2.10
   5  13   3   -7.25    4.26
   5  13   4    9.91    4.88
   5  13   5   21.80    7.35
   5  13   6    0.91    1.61
   5  13   7    0.39    2.67
   5  13   8   20.08    6.09
   6 -10  -3   -2.26    5.06
   6 -10  -2    6.19    4.77
   6 -10  -1   13.53    5.79
   6 -10   0    1.13    2.47
   6 -10   1   10.64    4.67
   6  -9  -5   11.52    5.90
   6  -9  -4    5.87    3.71
   6  -9  -3   16.95    5.99
   6  -9  -2    6.78    4.13
   6  -9  -1    2.62    4.12
   6  -9   0   19.62    5.34
   6  -9   1   25.57    6.17
   6  -9   2   -3.29    2.90
   6  -8  -6    3.17    4.85
   6  -8  -5    3.34    2.40
   6  -8  -4   24.01    6.48
   6  -8  -3    6.29    4.78
   6  -8  -2    0.48    1.93
   6  -8  -1   20.22    6.02
   6  -8   0   31.45    6.16
   6  -8   0   38.53    7.05
   6  -8   1   -1.54    2.88
   6  -8   1   -2.01    3.74
   6  -8   2   14.65    4.77
   6  -8   2   18.25    4.88
   6  -8   3   34.91    6.80
   6  -8   3   40.68    6.90
   6  -8   4    0.03    2.70
   6  -8   5   21.63    5.28
   6  -8   6   31.81    6.86
   6  -8   7    8.24    3.64
   6  -8   8   -0.88    1.95
   6  -8   9    5.37    3.44
   6  -8  10   -0.30    5.00
   6  -7  -8   12.19    6.45
   6  -7  -7    2.51    4.06
   6  -7  -6    7.17    4.72
   6  -7  -6    3.30    2.31
   6  -7  -5   27.37    6.74
   6  -7  -5   15.99    4.84
   6  -7  -4   11.80    4.94
   6  -7  -4    6.96    3.20
   6  -7  -3    0.78    2.30
   6  -7  -3    2.36    3.33
   6  -7  -2   29.93    6.90
   6  -7  -2   33.54    6.43
   6  -7  -1   23.88    5.93
   6  -7  -1   18.93    4.85
   6  -7   0    2.77    3.50
   6  -7   0    2.43    2.88
   6  -7   1   47.45    7.86
   6  -7   1   50.35    7.27
   6  -7   2   46.54    7.79
   6  -7   2   40.56    6.80
   6  -7   3   -4.74    3.14
   6  -7   3    2.13    1.80
   6  -7   4    9.04    4.18
   6  -7   4   15.83    3.99
   6  -7   5   20.02    5.88
   6  -7   6    7.61    3.77
   6  -7   7    6.19    3.24
   6  -7   8   26.11    6.91
   6  -7   9    3.66    4.17
   6  -7  10    0.15    1.08
   6  -7  11   14.66    5.96
   6  -6  -9   13.56    6.02
   6  -6  -8    7.02    3.91
   6  -6  -7   17.33    5.97
   6  -6  -6   28.40    7.90
   6  -6  -5    8.34    4.93
   6  -6  -5    5.07    3.06
   6  -6  -4   12.31    4.92
   6  -6  -4   17.14    4.56
   6  -6  -3   36.25    7.10
   6  -6  -3   44.37    7.21
   6  -6  -2   10.07    3.82
   6  -6  -2    9.15    3.62
   6  -6  -1    1.91    2.81
   6  -6  -1    6.74    3.00
   6  -6   0   89.83    9.95
   6  -6   0   75.58    8.61
   6  -6   1   62.37    8.47
   6  -6   1   60.58    7.43
   6  -6   2    0.81    3.70
   6  -6   2    3.55    2.75
   6  -6   3    4.94    3.67
   6  -6   3    1.97    1.26
   6  -6   4   17.97    5.30
   6  -6   4   17.11    3.81
   6  -6   5    5.47    2.92
   6  -6   5    9.71    3.18
   6  -6   6    4.86    3.90
   6  -6   7   38.85    8.43
   6  -6   8    6.78    3.91
   6  -6   9    6.69    4.24
   6  -6  10   41.65    9.18
   6  -6  11   -0.46    4.25
   6  -6  12  -12.63    6.15
   6  -5  -9    1.09    2.62
   6  -5  -8    7.20    4.94
   6  -5  -7   44.21    8.67
   6  -5  -6    4.13    3.18
   6  -5  -5   28.07    6.83
   6  -5  -4   43.54    7.67
   6  -5  -4   56.62    8.14
   6  -5  -3   10.08    4.47
   6  -5  -3   19.25    5.74
   6  -5  -2   16.40    4.93
   6  -5  -2   11.66    4.44
   6  -5  -1   62.59    8.06
   6  -5  -1   63.26    8.56
   6  -5   0   70.89    8.22
   6  -5   0   39.91    7.32
   6  -5   1    1.17    2.30
   6  -5   1    1.45    2.73
   6  -5   2   29.88    6.13
   6  -5   2   32.89    5.45
   6  -5   2   31.89    5.45
   6  -5   3   49.36    7.72
   6  -5   3   56.07    6.43
   6  -5   4   -4.29    3.50
   6  -5   4    2.49    2.23
   6  -5   5   52.76    8.53
   6  -5   5   52.29    5.49
   6  -5   6   64.06    9.66
   6  -5   7    8.40    3.04
   6  -5   8   27.46    7.55
   6  -5   9   59.62    9.80
   6  -5  10   17.25    6.36
   6  -5  11    2.42    5.29
   6  -5  12   21.98    6.89
   6  -4 -10    6.12    4.09
   6  -4  -9   36.06    8.46
   6  -4  -8   50.75    8.74
   6  -4  -7   -4.69    4.63
   6  -4  -6   23.31    6.51
   6  -4  -5   68.24    9.64
   6  -4  -4    3.60    4.47
   6  -4  -3   18.71    5.40
   6  -4  -3   13.65    4.73
   6  -4  -2   81.33    9.55
   6  -4  -2   81.79    9.31
   6  -4  -1   31.12    5.95
   6  -4  -1   35.04    6.95
   6  -4   0    2.14    2.40
   6  -4   0    5.32    3.20
   6  -4   0    0.68    3.64
   6  -4   1  185.92   14.37
   6  -4   1  165.64   11.35
   6  -4   1  185.10   11.68
   6  -4   2  102.26   11.02
   6  -4   2  116.86    8.94
   6  -4   2   94.58    8.01
   6  -4   3    5.23    4.81
   6  -4   3    4.39    2.46
   6  -4   3    2.55    1.37
   6  -4   4  130.81   12.70
   6  -4   4  121.44    8.19
   6  -4   4  140.64    8.48
   6  -4   5  100.80   11.67
   6  -4   5   99.73    6.47
   6  -4   6    4.38    4.23
   6  -4   6   12.99    2.11
   6  -4   7   20.29    6.66
   6  -4   8   75.55   11.16
   6  -4   9   38.79    8.04
   6  -4  10    1.27    4.71
   6  -4  11   33.63    7.90
   6  -4  12    2.57    4.10
   6  -4  13    1.37    6.29
   6  -3 -11    0.48    3.96
   6  -3 -10   70.12   10.96
   6  -3  -9   34.76    8.12
   6  -3  -8    4.32    3.01
   6  -3  -7   73.97   10.67
   6  -3  -6   61.98    8.99
   6  -3  -5    3.30    3.14
   6  -3  -4   30.11    6.44
   6  -3  -3  107.85   10.66
   6  -3  -2   49.09    7.10
   6  -3  -2   36.11    6.90
   6  -3  -1   13.07    3.96
   6  -3  -1   11.32    3.35
   6  -3  -1   10.44    4.63
   6  -3   0  208.07   13.14
   6  -3   0  246.70   16.49
   6  -3   0  259.48   14.10
   6  -3   1   85.97   10.24
   6  -3   1   86.87    8.09
   6  -3   1   93.28    8.12
   6  -3   2   21.16    3.92
   6  -3   2   25.91    4.60
   6  -3   2   23.63    6.78
   6  -3   3  111.37   11.58
   6  -3   3   97.61    7.12
   6  -3   3  100.38    7.17
   6  -3   4   36.46    4.19
   6  -3   4   43.87    8.04
   6  -3   4   35.86    4.23
   6  -3   5    2.92    3.97
   6  -3   5    0.94    1.48
   6  -3   5    1.84    1.37
   6  -3   6   66.58    3.60
   6  -3   6  102.55   11.79
   6  -3   7  107.47   11.94
   6  -3   8   19.77    6.12
   6  -3   9   34.75    8.31
   6  -3  10   68.06   10.22
   6  -3  11    7.01    4.98
   6  -3  12    9.97    4.56
   6  -3  13    8.93    5.76
   6  -2 -11   13.25    5.38
   6  -2 -10   29.80    7.26
   6  -2  -9    8.23    5.30
   6  -2  -8   53.86    9.68
   6  -2  -7   57.06    9.28
   6  -2  -6    0.79    3.55
   6  -2  -5   71.50    8.98
   6  -2  -4   72.20    9.13
   6  -2  -3   39.90    6.68
   6  -2  -2   50.58    7.09
   6  -2  -1  154.26   10.99
   6  -2  -1  151.01   11.37
   6  -2  -1  142.30   12.40
   6  -2   0   35.94    5.45
   6  -2   0   34.17    5.61
   6  -2   1   34.54    4.98
   6  -2   1   34.47    5.19
   6  -2   1   36.51    7.17
   6  -2   2  127.83    8.28
   6  -2   2  103.60   11.16
   6  -2   2  111.11    7.89
   6  -2   3  141.10    8.01
   6  -2   3  149.27   13.26
   6  -2   3  138.45    7.96
   6  -2   4    1.92    1.20
   6  -2   4    3.64    1.43
   6  -2   5   51.21    3.64
   6  -2   5   63.29    9.64
   6  -2   5   54.07    3.57
   6  -2   6   90.07   11.19
   6  -2   7   18.17    5.70
   6  -2   8   71.27   10.45
   6  -2   9   77.75   10.93
   6  -2  10    0.43    1.76
   6  -2  11   40.53    9.71
   6  -2  12   50.66    9.92
   6  -2  13   -1.36    4.35
   6  -1 -11   10.70    4.63
   6  -1 -10    0.13    3.50
   6  -1  -9   47.37    8.89
   6  -1  -8   52.82    8.92
   6  -1  -7   -0.08    2.92
   6  -1  -6   74.11    9.52
   6  -1  -5   85.63    9.49
   6  -1  -4   -6.55    4.04
   6  -1  -3   43.86    6.87
   6  -1  -2   47.49    7.20
   6  -1  -2   47.15    6.74
   6  -1  -1    2.02    2.82
   6  -1  -1    1.26    2.22
   6  -1  -1    0.56    4.06
   6  -1   0   45.63    5.70
   6  -1   0   37.66    5.60
   6  -1   0   39.06    7.40
   6  -1   1  242.30   11.90
   6  -1   1  232.12   12.11
   6  -1   1  220.68   15.63
   6  -1   2  138.49    8.38
   6  -1   2  136.64    8.60
   6  -1   2  120.25   11.98
   6  -1   3   15.86    2.92
   6  -1   3   15.77    2.77
   6  -1   4    3.11    3.56
   6  -1   4    2.06    1.01
   6  -1   4    1.48    1.03
   6  -1   5   -0.92    2.45
   6  -1   5   -0.44    0.43
   6  -1   5   -0.45    0.70
   6  -1   6   17.67    5.80
   6  -1   7   72.71   10.17
   6  -1   8   86.79   11.48
   6  -1   9   -1.45    3.67
   6  -1  10   11.63    4.61
   6  -1  11   15.45    5.16
   6  -1  12   -6.09    3.92
   6  -1  13    7.05    4.40
   6  -1  14   15.32    7.64
   6   0 -11    2.14    2.60
   6   0 -10   62.76   10.11
   6   0  -9   36.79    7.86
   6   0  -8    1.26    4.01
   6   0  -7   70.60    9.71
   6   0  -6   62.38    9.02
   6   0  -5    3.32    4.08
   6   0  -4   59.54    8.12
   6   0  -3   59.86    7.88
   6   0  -2   11.55    4.26
   6   0  -2   14.46    4.15
   6   0  -1   53.99    6.72
   6   0  -1   58.02    7.00
   6   0   0  312.74   14.24
   6   0   0  282.68   14.33
   6   0   0  292.48   18.08
   6   0   1   24.27    4.40
   6   0   1   22.28    5.73
   6   0   1   23.59    4.38
   6   0   2  104.77    7.32
   6   0   2  106.34    7.44
   6   0   2  100.29   11.18
   6   0   3  177.63    8.25
   6   0   3  179.04    8.51
   6   0   3  158.52   13.77
   6   0   4    0.42    1.16
   6   0   4   -2.08    1.25
   6   0   4   -3.22    3.93
   6   0   5  156.14   13.67
   6   0   6  231.48   17.01
   6   0   7  180.66   15.45
   6   0   8    5.73    3.95
   6   0   9   40.11    8.30
   6   0  10   43.71    9.04
   6   0  11    4.43    5.30
   6   0  12   22.30    7.10
   6   0  13   40.78    9.41
   6   0  14   14.08    5.82
   6   1 -11   32.44    7.39
   6   1 -10   10.89    6.28
   6   1  -9   28.65    7.69
   6   1  -8   63.00    9.76
   6   1  -7   42.65    7.63
   6   1  -6    7.23    4.02
   6   1  -5  100.45   10.77
   6   1  -4   50.83    7.73
   6   1  -3   93.54    9.60
   6   1  -2  130.95   10.56
   6   1  -1  218.92   12.76
   6   1   0   42.01    5.74
   6   1   0   48.16    8.25
   6   1   1  121.88    8.60
   6   1   1  124.73    9.05
   6   1   1  130.03   12.28
   6   1   2  248.86   11.29
   6   1   2  231.85   10.92
   6   1   2  246.66   16.67
   6   1   3   96.30    6.58
   6   1   3  102.54    6.42
   6   1   3   98.44   11.08
   6   1   4   38.10    3.15
   6   1   4   41.40    3.93
   6   1   4   38.23    7.74
   6   1   5  213.37   15.92
   6   1   6  187.68   15.20
   6   1   7   22.70    6.38
   6   1   8  176.48   15.39
   6   1   9  107.22   12.34
   6   1  10    0.03    3.14
   6   1  11   51.81    9.73
   6   1  12   50.85    9.86
   6   1  13    5.98    4.39
   6   1  14    4.88    2.94
   6   2 -11   -4.33    4.06
   6   2 -10   23.58    7.58
   6   2  -9   79.93   11.45
   6   2  -8   32.78    7.44
   6   2  -7   26.43    7.55
   6   2  -6  154.31   13.65
   6   2  -5   99.75   10.46
   6   2  -4   27.13    6.07
   6   2  -3  158.82   12.27
   6   2  -2  220.51   13.72
   6   2  -1   -2.17    2.98
   6   2   0  106.93    8.82
   6   2   1  176.84   10.62
   6   2   1  189.76   14.54
   6   2   2   22.31    3.96
   6   2   2   16.96    5.46
   6   2   3   40.96    4.77
   6   2   3   39.19    7.18
   6   2   4  125.28    6.01
   6   2   4  113.08    5.26
   6   2   5   48.87    7.57
   6   2   6    1.62    3.06
   6   2   7  105.77   11.91
   6   2   8  120.45   12.91
   6   2   9   13.59    5.85
   6   2  10   62.03   10.13
   6   2  11   68.77   10.83
   6   2  12   -3.30    3.09
   6   2  13   11.72    5.10
   6   2  14   25.88    8.23
   6   3 -11    2.74    2.78
   6   3 -10   47.85    9.63
   6   3  -9    1.16    4.46
   6   3  -8   30.27    7.67
   6   3  -7  265.39   18.50
   6   3  -6  135.69   13.29
   6   3  -5   28.32    6.74
   6   3  -4   97.37   10.38
   6   3  -3   41.69    6.98
   6   3  -2   20.00    5.26
   6   3  -1  315.23   15.94
   6   3   0  450.67   18.49
   6   3   1   31.11    5.02
   6   3   1   29.90    6.53
   6   3   2   66.92    6.67
   6   3   2   60.29    8.46
   6   3   3  199.71   10.39
   6   3   3  195.13    8.88
   6   3   4   27.20    3.01
   6   3   4   25.98    6.78
   6   3   5   37.59    7.69
   6   3   5   28.38    2.46
   6   3   6   74.95    9.60
   6   3   7   52.74    8.22
   6   3   8   11.51    4.85
   6   3   9   81.96   10.69
   6   3  10   22.18    6.16
   6   3  11    3.43    3.66
   6   3  12   38.39    8.20
   6   3  13    9.89    4.55
   6   3  14    4.20    3.17
   6   4 -11   21.85    6.81
   6   4 -10    6.91    5.74
   6   4  -9   13.03    5.50
   6   4  -8  103.84   12.78
   6   4  -7   48.22    8.50
   6   4  -6   16.19    5.37
   6   4  -5   45.46    7.71
   6   4  -4   -1.95    3.01
   6   4  -3   12.14    4.49
   6   4  -2  156.65   12.39
   6   4  -1  185.53   12.86
   6   4   0   21.17    4.61
   6   4   1   77.53    7.78
   6   4   1   75.11    9.37
   6   4   2   89.73    7.90
   6   4   2   83.41    6.87
   6   4   2   71.59    9.27
   6   4   3   -1.16    1.93
   6   4   3   -2.65    3.48
   6   4   4   70.24    5.35
   6   4   4   60.50    8.63
   6   4   5   58.00    8.40
   6   4   5   55.63    4.28
   6   4   6    0.63    2.53
   6   4   6    0.59    0.77
   6   4   7   22.75    5.95
   6   4   8  158.88   14.51
   6   4   9   38.56    8.31
   6   4  10    6.06    3.84
   6   4  11   17.86    6.30
   6   4  12   16.57    5.53
   6   4  13    5.65    3.91
   6   4  14   31.70    7.90
   6   5 -10   27.68    7.38
   6   5  -9   40.69    8.54
   6   5  -8    1.31    4.76
   6   5  -7   35.41    7.96
   6   5  -6   59.46    9.80
   6   5  -5   12.45    4.69
   6   5  -4   -5.55    3.24
   6   5  -3   38.83    6.76
   6   5  -2   68.07    8.83
   6   5  -1   13.02    4.13
   6   5   0   98.22    9.67
   6   5   1   85.31    8.61
   6   5   1   67.51    7.13
   6   5   1   64.08    9.37
   6   5   2    8.19    3.00
   6   5   2   14.38    5.25
   6   5   3   88.94   10.49
   6   5   3  101.21    7.55
   6   5   4   84.43   10.04
   6   5   4  100.23    7.16
   6   5   5   -1.60    2.93
   6   5   5    1.62    1.56
   6   5   6   53.37    8.10
   6   5   6   41.67    4.12
   6   5   7  152.71    6.74
   6   5   7  161.88   14.58
   6   5   8   83.58   10.38
   6   5   9   22.73    6.63
   6   5  10   43.94    8.17
   6   5  11   17.85    5.58
   6   5  12   -0.04    2.48
   6   5  13   21.09    6.09
   6   5  14    3.59    2.62
   6   6 -10   59.22   10.93
   6   6  -9    2.99    2.98
   6   6  -8   18.39    6.69
   6   6  -7   67.72   10.24
   6   6  -6   13.95    5.46
   6   6  -5   75.02    9.95
   6   6  -4   88.28   10.93
   6   6  -3   38.28    6.91
   6   6  -2    8.24    3.93
   6   6  -1  149.45   12.73
   6   6   0   77.79    8.77
   6   6   0   81.33    8.67
   6   6   1   -1.65    2.51
   6   6   1   -1.60    3.32
   6   6   2   90.76   10.42
   6   6   2   96.06    8.55
   6   6   3   87.81    7.73
   6   6   3   80.35   10.16
   6   6   4    4.43    2.37
   6   6   4   -1.24    1.74
   6   6   5   34.21    6.91
   6   6   5   36.15    4.55
   6   6   6   97.23   11.17
   6   6   6   76.18    6.32
   6   6   7   32.57    6.46
   6   6   7   31.20    4.14
   6   6   8   29.53    6.82
   6   6   9   94.05   11.42
   6   6  10   12.31    4.69
   6   6  11   -2.13    2.74
   6   6  12   29.65    8.23
   6   6  13   16.05    5.06
   6   6  14   -5.29    3.69
   6   7  -9   34.69    9.18
   6   7  -8   81.00   11.68
   6   7  -7    2.06    3.08
   6   7  -6   89.83   12.09
   6   7  -5  112.88   12.50
   6   7  -4    5.24    4.37
   6   7  -3   16.11    5.29
   6   7  -2  199.38   15.35
   6   7  -2  203.26   14.95
   6   7  -1   54.28    7.85
   6   7   0   14.89    4.64
   6   7   1  169.19   14.18
   6   7   1  197.67   13.44
   6   7   2  104.53   11.55
   6   7   2   97.29    9.35
   6   7   3   -2.45    1.80
   6   7   3   -3.24    4.13
   6   7   4  102.90   11.21
   6   7   4   91.51    8.23
   6   7   5   90.72   10.52
   6   7   5  107.91    8.55
   6   7   6    8.40    4.78
   6   7   6   10.90    3.47
   6   7   7   17.62    5.16
   6   7   7   11.48    3.18
   6   7   8   93.77   11.25
   6   7   9    0.90    2.97
   6   7  10   13.93    5.34
   6   7  11   50.77    9.17
   6   7  12   21.21    6.27
   6   7  13    2.05    2.85
   6   7  14   16.00    5.23
   6   8  -8    2.12    4.04
   6   8  -7   35.88    7.81
   6   8  -6   65.12   10.61
   6   8  -5    7.19    4.92
   6   8  -4    3.61    4.15
   6   8  -4    9.51    5.07
   6   8  -3   23.13    6.19
   6   8  -2   49.98    8.31
   6   8  -1   45.90    7.74
   6   8   0  230.27   17.24
   6   8   0  253.75   16.33
   6   8   1  193.78   15.24
   6   8   1  189.29   13.71
   6   8   2    3.05    2.41
   6   8   2    1.48    3.17
   6   8   3   42.92    6.38
   6   8   3   43.38    7.58
   6   8   4   33.63    5.44
   6   8   4   50.54    8.35
   6   8   5    2.92    2.52
   6   8   5    0.84    1.99
   6   8   6   44.97    7.43
   6   8   6   42.32    6.11
   6   8   7   66.29    7.36
   6   8   7   77.26   10.42
   6   8   8   13.58    5.45
   6   8   9   27.45    6.31
   6   8  10    9.53    3.71
   6   8  11   10.07    4.27
   6   8  12    4.60    3.72
   6   8  13   11.52    5.23
   6   8  14    9.09    4.40
   6   9  -7   13.74    6.32
   6   9  -7   34.79    9.21
   6   9  -6   -0.52    2.43
   6   9  -5   20.65    6.56
   6   9  -4   16.11    6.19
   6   9  -3   -3.64    3.78
   6   9  -2   10.10    4.61
   6   9  -1   71.23    9.84
   6   9   0   20.46    5.83
   6   9   0   24.95    7.22
   6   9   1   -2.05    3.40
   6   9   1   -0.86    1.70
   6   9   2   14.17    4.44
   6   9   2   26.29    5.55
   6   9   3   -7.00    3.43
   6   9   3   -0.13    1.14
   6   9   4   16.69    5.07
   6   9   4   21.08    5.80
   6   9   5   62.49    8.66
   6   9   5   44.33    6.94
   6   9   6   46.15    7.70
   6   9   6   58.17    7.48
   6   9   7   12.68    4.71
   6   9   7    7.62    2.97
   6   9   8   29.60    6.94
   6   9   9   33.34    7.61
   6   9  10   -2.14    2.58
   6   9  11   10.80    5.41
   6   9  12   11.66    4.59
   6   9  13    3.77    3.32
   6  10  -6   42.59    9.53
   6  10  -5   37.31    8.37
   6  10  -4    3.93    3.46
   6  10  -3    8.14    4.29
   6  10  -2   48.69    8.21
   6  10  -1    5.92    4.19
   6  10   0   30.35    6.73
   6  10   0   24.45    6.23
   6  10   1   63.19    9.37
   6  10   1   47.54    7.56
   6  10   2    2.52    1.73
   6  10   2    7.22    2.91
   6  10   3    6.13    3.84
   6  10   3    8.90    4.51
   6  10   4   21.02    5.37
   6  10   4   25.80    5.65
   6  10   5   21.01    5.67
   6  10   5   20.83    5.03
   6  10   6   -1.29    2.16
   6  10   6    0.44    2.36
   6  10   7   18.15    5.45
   6  10   7   20.47    4.68
   6  10   8   36.19    6.65
   6  10   9    4.17    2.31
   6  10  10   10.85    4.08
   6  11  -4   18.12    6.31
   6  11  -3   24.17    6.86
   6  11  -2    2.41    3.12
   6  11  -1   16.01    4.91
   6  11  -1   21.86    5.85
   6  11   0   48.58    9.49
   6  11   0   49.70    8.51
   6  11   1    9.18    5.42
   6  11   1   11.06    3.92
   6  11   2   10.04    3.94
   6  11   2    5.42    2.66
   6  11   3   47.25    7.80
   6  11   3   32.22    6.73
   6  11   4    7.30    3.04
   6  11   4   17.86    4.99
   6  11   5   -7.01    3.79
   6  11   5   -1.96    2.31
   6  11   6   11.82    4.35
   6  11   6   12.66    3.81
   6  12  -2   26.44    8.16
   6  12  -1   44.22    9.19
   6  12   0    0.25    2.51
   6  12   1   20.26    5.52
   6  12   2   33.90    7.11
   6  12   3   12.02    4.37
   6  12   4    5.78    3.77
   6  12   5   20.56    6.98
   6  13   2    3.29    2.47
   6  13   3    8.54    4.94
   6  13   4    7.57    5.32
   6  13   5    8.50    4.00
   7  -8  -4   21.95    6.96
   7  -8  -3    4.76    2.88
   7  -8  -2    7.56    3.68
   7  -8  -1   19.45    5.82
   7  -8   0   11.70    4.64
   7  -7  -5   20.22    6.13
   7  -7  -4    7.32    4.87
   7  -7  -3   -5.35    3.59
   7  -7  -2    1.50    3.23
   7  -7  -2   14.05    4.89
   7  -7  -1   -1.41    1.42
   7  -7  -1   -1.52    3.21
   7  -7   0   13.02    4.38
   7  -7   0   12.54    4.34
   7  -7   1   36.66    7.44
   7  -7   1   27.29    5.43
   7  -7   2   16.25    5.19
   7  -7   3    4.29    3.25
   7  -7   4    5.77    4.25
   7  -7   5    3.98    4.13
   7  -7   6    0.82    2.85
   7  -7   7   10.32    5.00
   7  -7   8   10.74    6.03
   7  -7   9   -2.81    3.74
   7  -6  -7    5.12    5.00
   7  -6  -6   13.34    5.69
   7  -6  -6    4.87    2.87
   7  -6  -5   -1.93    4.49
   7  -6  -5   -1.84    3.08
   7  -6  -4   -0.71    1.48
   7  -6  -4   -2.18    2.07
   7  -6  -3    0.66    1.78
   7  -6  -3    1.49    3.25
   7  -6  -2    2.83    2.32
   7  -6  -2   -3.63    3.46
   7  -6  -1   23.12    6.14
   7  -6  -1   29.65    6.46
   7  -6   0   15.52    5.09
   7  -6   0   21.78    5.31
   7  -6   1    6.41    3.53
   7  -6   1    6.04    3.50
   7  -6   2    8.68    4.63
   7  -6   3    9.74    3.93
   7  -6   4    2.61    1.90
   7  -6   5  -11.55    4.45
   7  -6   6   17.98    5.28
   7  -6   7   20.19    5.44
   7  -6   8   -4.67    5.08
   7  -6   9    7.36    5.67
   7  -6  10    4.03    5.47
   7  -5  -7   -6.15    4.55
   7  -5  -6   -5.40    4.47
   7  -5  -5   36.06    7.86
   7  -5  -5   27.12    6.46
   7  -5  -4   31.21    6.87
   7  -5  -4   21.27    5.53
   7  -5  -3    1.94    3.86
   7  -5  -3    0.17    1.84
   7  -5  -2   27.12    6.32
   7  -5  -2   45.05    7.56
   7  -5  -1   34.11    6.53
   7  -5  -1   49.13    8.31
   7  -5   0    1.98    2.20
   7  -5   0    0.91    3.62
   7  -5   1    9.41    4.44
   7  -5   1    7.37    3.95
   7  -5   2   44.86    8.22
   7  -5   2   37.26    5.64
   7  -5   3   10.57    4.04
   7  -5   4    9.36    4.41
   7  -5   5   33.66    7.41
   7  -5   6   25.79    7.66
   7  -5   7    0.42    2.57
   7  -5   8   18.41    7.01
   7  -5   9   14.03    6.76
   7  -5  10   -0.16    3.20
   7  -4  -8    6.53    4.61
   7  -4  -7   13.63    6.19
   7  -4  -6   28.76    6.64
   7  -4  -5   18.76    5.97
   7  -4  -4    2.46    2.94
   7  -4  -4    2.59    2.85
   7  -4  -3   46.84    8.04
   7  -4  -3   28.79    6.77
   7  -4  -2   49.52    7.41
   7  -4  -2   56.75    8.87
   7  -4  -1   -1.68    2.47
   7  -4  -1   -1.87    4.37
   7  -4   0   32.34    6.03
   7  -4   0   17.32    5.49
   7  -4   1   88.03    8.79
   7  -4   1   96.89   11.65
   7  -4   2   29.50    6.63
   7  -4   2   23.24    4.66
   7  -4   3   26.04    7.27
   7  -4   3   20.11    4.19
   7  -4   4   85.29   11.73
   7  -4   5   21.31    7.24
   7  -4   6    3.82    5.34
   7  -4   7   49.77    9.70
   7  -4   8   18.15    6.52
   7  -4   9    0.79    3.63
   7  -4  10   21.90    7.45
   7  -4  11   40.58    9.61
   7  -3  -9    5.40    3.78
   7  -3  -8   14.64    5.60
   7  -3  -7   55.48    9.81
   7  -3  -6   11.20    5.03
   7  -3  -5   -1.41    3.75
   7  -3  -4   47.83    8.14
   7  -3  -3   57.75    8.18
   7  -3  -3   77.74   10.20
   7  -3  -2   -0.49    3.09
   7  -3  -2   -3.93    4.24
   7  -3  -1   49.34    7.07
   7  -3  -1   44.28    7.97
   7  -3   0   67.02    8.05
   7  -3   0   92.60   11.34
   7  -3   1   14.78    3.92
   7  -3   1   12.04    5.33
   7  -3   2   44.12    5.52
   7  -3   2   50.69    8.73
   7  -3   3   92.66   11.96
   7  -3   3   86.47    7.14
   7  -3   4    8.38    5.59
   7  -3   5   11.38    5.79
   7  -3   6   58.23   10.29
   7  -3   7   30.88    6.35
   7  -3   8  -12.62    6.33
   7  -3   9   33.13    9.36
   7  -3  10   25.43    6.53
   7  -3  11   -8.92    5.74
   7  -2  -9   12.28    5.84
   7  -2  -8   61.17   10.09
   7  -2  -7   19.12    6.21
   7  -2  -6    6.23    3.56
   7  -2  -5   35.01    6.82
   7  -2  -4   43.80    7.67
   7  -2  -3    2.06    2.83
   7  -2  -2   32.28    5.96
   7  -2  -2   33.55    7.60
   7  -2  -1   12.41    3.82
   7  -2  -1    5.24    4.87
   7  -2   0    7.14    3.27
   7  -2   0    2.55    3.13
   7  -2   1   52.87    6.21
   7  -2   1   50.92    8.43
   7  -2   2   94.66    7.75
   7  -2   2   94.36   11.78
   7  -2   3    9.33    4.56
   7  -2   3    6.01    2.03
   7  -2   4   24.15    6.03
   7  -2   4   17.27    2.98
   7  -2   5   31.12    7.43
   7  -2   6   12.05    5.11
   7  -2   7   17.16    6.12
   7  -2   8   71.20   11.50
   7  -2   9   28.95    7.61
   7  -2  10    3.64    4.31
   7  -2  11   22.76    7.43
   7  -1  -9   33.10    7.17
   7  -1  -8    6.19    4.71
   7  -1  -7   17.86    6.10
   7  -1  -6   45.37    8.03
   7  -1  -5    8.24    4.58
   7  -1  -4    9.92    4.51
   7  -1  -3   74.66    8.82
   7  -1  -2   20.38    5.12
   7  -1  -2   18.08    5.29
   7  -1  -1   10.97    4.20
   7  -1  -1   12.91    5.60
   7  -1   0   66.15    7.27
   7  -1   0   58.72    7.01
   7  -1   0   57.48    9.73
   7  -1   1   60.32    6.73
   7  -1   1   62.07    6.69
   7  -1   1   60.25    9.86
   7  -1   2    1.24    1.84
   7  -1   2   -4.72    4.21
   7  -1   3   45.78    5.01
   7  -1   3   56.47    9.52
   7  -1   4   54.82    9.51
   7  -1   4   43.11    4.13
   7  -1   5    5.08    3.59
   7  -1   6   26.43    7.24
   7  -1   7   63.16   10.36
   7  -1   8    6.29    6.24
   7  -1   9   -0.43    4.60
   7  -1  10   35.58    8.26
   7  -1  11   26.39    9.01
   7  -1  12    3.02    3.72
   7   0  -9    3.02    4.34
   7   0  -8   21.24    6.37
   7   0  -7   42.64    8.52
   7   0  -6   -2.87    3.39
   7   0  -5   19.77    5.11
   7   0  -4   66.79    8.84
   7   0  -3   34.80    6.45
   7   0  -2    0.85    2.79
   7   0  -1   78.27    8.34
   7   0  -1   76.08    8.89
   7   0  -1   75.99   10.36
   7   0   0   67.07    7.54
   7   0   0   62.39    7.27
   7   0   1   -0.01    2.08
   7   0   1    2.42    2.40
   7   0   1   -5.09    5.23
   7   0   2   81.73    7.14
   7   0   2   77.58   10.81
   7   0   3   95.16    7.09
   7   0   3   90.59   12.09
   7   0   4    1.85    4.23
   7   0   4    1.66    1.49
   7   0   5   22.86    6.58
   7   0   6   31.45    7.46
   7   0   7    6.59    4.35
   7   0   8   24.92    7.10
   7   0   9   57.59   10.62
   7   0  10   25.88    6.71
   7   0  11    2.39    4.56
   7   0  12   17.00    7.32
   7   1  -9   21.39    5.89
   7   1  -8   17.80    6.68
   7   1  -7   -8.96    4.57
   7   1  -6   41.44    7.87
   7   1  -5   51.00    8.63
   7   1  -4    8.33    3.77
   7   1  -3   26.90    6.05
   7   1  -2  108.83   10.55
   7   1  -1   52.21    7.02
   7   1  -1   54.73    8.01
   7   1  -1   42.01    8.20
   7   1   0   -0.26    2.39
   7   1   0    6.35    4.63
   7   1   0    2.28    2.58
   7   1   1   78.07    7.46
   7   1   1   84.15    7.99
   7   1   1   80.19   10.56
   7   1   2  123.91    8.91
   7   1   2   90.87    7.51
   7   1   2   99.17   11.69
   7   1   3    3.23    2.36
   7   1   3   -8.09    4.92
   7   1   4   83.46    5.96
   7   1   4   80.53   10.93
   7   1   5   79.61   11.24
   7   1   6    7.78    6.18
   7   1   7   24.67    7.61
   7   1   8   74.95   11.34
   7   1   9   12.69    5.25
   7   1  10   -6.66    4.63
   7   1  11   17.02    6.66
   7   1  12   12.99    5.49
   7   2  -9   28.93    7.57
   7   2  -8    1.50    4.53
   7   2  -7  108.70   12.94
   7   2  -6  173.23   15.35
   7   2  -5   34.71    7.36
   7   2  -4   20.12    5.71
   7   2  -3  106.16   10.89
   7   2  -2    7.64    3.90
   7   2  -1   49.04    6.96
   7   2   0  115.15   10.10
   7   2   0  125.30   13.49
   7   2   1   75.85    7.73
   7   2   1   78.90    7.96
   7   2   1   98.25   12.02
   7   2   2    3.82    2.28
   7   2   2    0.61    2.31
   7   2   2    5.13    5.50
   7   2   3   99.58    7.77
   7   2   3  100.49   12.15
   7   2   4   88.48   11.09
   7   2   4   75.89    4.68
   7   2   5    0.03    3.21
   7   2   6   65.81   10.19
   7   2   7   81.98   11.10
   7   2   8   13.02    4.31
   7   2   9   22.13    6.14
   7   2  10   63.91   10.03
   7   2  11   18.16    6.99
   7   2  12    5.61    4.23
   7   3  -9   -0.37    3.24
   7   3  -8   54.25    9.88
   7   3  -7   81.80   11.94
   7   3  -6   28.41    6.67
   7   3  -5   15.79    5.47
   7   3  -4   42.81    7.35
   7   3  -3    6.01    3.97
   7   3  -2   41.63    6.65
   7   3  -1  116.18   10.62
   7   3   0   38.42    6.04
   7   3   0   40.63    7.90
   7   3   1   -2.51    2.56
   7   3   1   -1.07    3.58
   7   3   2   88.72    8.26
   7   3   2   92.83   11.51
   7   3   3   45.91    5.71
   7   3   3   57.27    5.29
   7   3   3   42.56    8.12
   7   3   4    8.14    1.97
   7   3   4   11.15    4.70
   7   3   5  101.37   12.39
   7   3   6   65.96   10.24
   7   3   7   -5.22    3.97
   7   3   8   40.44    8.03
   7   3   9   74.55   10.60
   7   3  10   34.12    8.44
   7   3  11    0.04    4.28
   7   3  12   33.59    9.06
   7   4  -9    4.42    4.34
   7   4  -8    7.19    3.82
   7   4  -7    1.83    2.23
   7   4  -6   75.14   10.50
   7   4  -5   41.23    7.78
   7   4  -4    0.74    1.79
   7   4  -3   37.94    6.74
   7   4  -2   60.94    8.54
   7   4  -1   22.80    5.76
   7   4   0   19.69    4.96
   7   4   0   12.65    6.21
   7   4   1  117.00   10.30
   7   4   1  118.96   13.27
   7   4   2   72.01    7.90
   7   4   2   71.29    6.87
   7   4   2   59.16    9.65
   7   4   3    9.91    2.71
   7   4   3   13.92    6.11
   7   4   4   51.53    4.83
   7   4   4   61.91    9.87
   7   4   5   25.94    7.06
   7   4   6   -5.39    3.95
   7   4   7   19.16    6.56
   7   4   8   40.92    8.63
   7   4   9    7.30    4.74
   7   4  10   28.42    6.93
   7   4  11   35.39    7.78
   7   4  12    6.51    3.51
   7   5  -8   -0.59    3.57
   7   5  -7   46.33    9.61
   7   5  -6   24.32    7.15
   7   5  -5   -5.15    3.10
   7   5  -4   36.93    7.22
   7   5  -3   64.44    9.43
   7   5  -2    1.97    3.26
   7   5  -1   39.52    6.86
   7   5   0   78.90    9.32
   7   5   0   99.90   12.52
   7   5   1   15.46    3.89
   7   5   1   22.19    5.04
   7   5   1   17.50    6.22
   7   5   2   15.02    3.81
   7   5   2   16.52    5.51
   7   5   3   79.16    7.13
   7   5   3   92.24   11.67
   7   5   4   16.91    3.13
   7   5   4    6.37    4.93
   7   5   5    5.93    3.35
   7   5   6   42.24    8.09
   7   5   7    7.72    4.75
   7   5   8    3.96    3.56
   7   5   9   52.32    9.37
   7   5  10   41.01    8.76
   7   5  11   13.45    5.98
   7   5  12    2.56    3.05
   7   6  -8   34.59    8.40
   7   6  -7   26.82    7.26
   7   6  -6    3.29    4.81
   7   6  -5   53.77    9.76
   7   6  -4   45.03    8.20
   7   6  -3    3.40    2.95
   7   6  -2   44.99    7.77
   7   6  -1   61.07    8.22
   7   6   0    2.06    3.09
   7   6   0    3.48    3.12
   7   6   0    8.80    4.21
   7   6   1   20.32    4.56
   7   6   1   19.82    6.09
   7   6   2   85.65    8.38
   7   6   2   79.46   10.84
   7   6   3   32.42    4.81
   7   6   3   25.37    7.08
   7   6   4   10.76    3.00
   7   6   4   11.99    4.76
   7   6   5   83.77   10.77
   7   6   6   45.93    8.66
   7   6   7   -7.73    3.82
   7   6   8   36.60    8.00
   7   6   9   54.37    9.30
   7   6  10    1.81    1.86
   7   6  11   12.81    5.85
   7   6  12   24.73    7.12
   7   7  -7    5.08    4.11
   7   7  -6   72.67   11.15
   7   7  -5   41.71    8.79
   7   7  -4    4.70    3.99
   7   7  -3   32.40    7.12
   7   7  -2   32.48    6.84
   7   7  -2   45.69    7.60
   7   7  -1    0.36    2.56
   7   7   0   29.69    5.86
   7   7   0   35.23    7.63
   7   7   1   76.47    8.77
   7   7   1   77.09   11.05
   7   7   2   20.87    4.63
   7   7   2   12.46    5.20
   7   7   3   33.57    5.59
   7   7   3   26.99    6.68
   7   7   4   48.52    6.30
   7   7   4   51.74    8.60
   7   7   5   13.71    4.73
   7   7   6    7.45    4.00
   7   7   7   25.38    6.01
   7   7   8   35.41    7.31
   7   7   9    3.46    2.60
   7   7  10   34.85    7.99
   7   7  11   21.70    6.09
   7   7  12    4.28    4.94
   7   8  -6   25.13    7.54
   7   8  -5    3.25    2.58
   7   8  -4   37.67    7.77
   7   8  -4   47.58    9.35
   7   8  -3   18.71    4.95
   7   8  -2    1.21    2.04
   7   8  -1   65.69    8.94
   7   8   0  111.37   13.13
   7   8   0  103.66   11.09
   7   8   1    7.40    3.61
   7   8   1    6.75    4.38
   7   8   2   54.41    7.52
   7   8   2   49.47    8.83
   7   8   3   83.33    9.16
   7   8   3   85.35   11.21
   7   8   4    3.23    2.61
   7   8   4    3.60    2.29
   7   8   5   13.76    5.15
   7   8   6   54.32    9.18
   7   8   7   16.93    5.99
   7   8   8    0.10    2.72
   7   8   9   48.35    8.76
   7   8  10   15.52    5.84
   7   8  11   -6.58    3.41
   7   8  12    4.56    5.06
   7   9  -5   60.04    9.54
   7   9  -4   30.22    7.56
   7   9  -3   -2.23    3.21
   7   9  -2   17.49    5.54
   7   9  -1   22.65    5.76
   7   9  -1   33.10    7.43
   7   9   0    2.42    3.54
   7   9   0   -5.11    3.05
   7   9   1   17.42    5.60
   7   9   1   34.00    6.99
   7   9   2   77.95    9.23
   7   9   2   72.31   10.60
   7   9   3   15.90    5.17
   7   9   3   11.75    5.23
   7   9   4   -3.70    2.49
   7   9   4   -2.97    2.25
   7   9   5   11.35    5.24
   7   9   6   -7.20    4.00
   7   9   7   15.11    5.47
   7   9   8   32.63    8.23
   7   9   9   22.45    6.16
   7   9  10    7.41    3.97
   7   9  11    6.61    4.23
   7  10  -4   13.00    5.40
   7  10  -3   31.02    7.20
   7  10  -2    5.24    4.09
   7  10  -1    4.18    2.57
   7  10  -1    2.92    4.07
   7  10   0   21.41    5.69
   7  10   0   21.56    6.07
   7  10   1   13.87    5.09
   7  10   1   15.84    4.83
   7  10   2   -1.32    3.28
   7  10   2    1.14    2.72
   7  10   3   17.95    4.63
   7  10   3   18.55    5.11
   7  10   4   12.92    4.76
   7  10   5    1.15    2.43
   7  10   6   -0.26    2.34
   7  10   7   22.99    6.56
   7  10   8   14.93    5.04
   7  10   9    2.11    3.29
   7  10  10   12.19    5.57
   7  11  -2   -7.19    4.18
   7  11  -2   -7.78    4.47
   7  11  -1   13.83    4.57
   7  11  -1    7.47    4.10
   7  11   0   14.26    5.15
   7  11   0   22.45    6.73
   7  11   1   -2.77    4.60
   7  11   1    3.14    3.86
   7  11   2   21.95    6.36
   7  11   2   19.80    6.08
   7  11   3   24.26    6.56
   7  11   3   29.67    6.62
   7  11   4   -5.93    3.04
   7  11   5   14.18    4.83
   7  12   1   11.24    6.23
   7  12   2    0.86    1.47
   8  -6  -4    3.99    4.80
   8  -6  -3    4.49    3.11
   8  -6  -3   -3.00    3.02
   8  -6  -2    4.93    3.93
   8  -6  -1    9.74    3.80
   8  -6   0    3.16    3.63
   8  -6   1   12.20    5.66
   8  -6   2   12.96    4.80
   8  -6   3   17.54    6.22
   8  -6   4    6.58    5.04
   8  -6   5   -3.84    3.88
   8  -6   6    1.35    4.53
   8  -5  -6   10.35    6.37
   8  -5  -5   11.94    5.68
   8  -5  -5   12.27    4.94
   8  -5  -4    0.23    3.90
   8  -5  -4    3.21    3.94
   8  -5  -3    6.41    3.00
   8  -5  -3    9.20    4.50
   8  -5  -2   12.45    4.81
   8  -5  -2    7.21    4.46
   8  -5  -1   -0.80    3.33
   8  -5   0   -1.91    2.70
   8  -5   1   30.36    6.92
   8  -5   2    4.52    4.54
   8  -5   3   -1.54    3.63
   8  -5   4    8.72    5.14
   8  -5   5    0.60    3.44
   8  -5   6   -2.36    2.82
   8  -5   7    2.20    2.18
   8  -4  -6   22.24    6.07
   8  -4  -6    7.83    4.16
   8  -4  -5   -3.84    3.14
   8  -4  -5   -2.11    2.22
   8  -4  -4    9.81    4.25
   8  -4  -4   12.71    4.31
   8  -4  -3   17.82    5.59
   8  -4  -3    9.19    4.31
   8  -4  -2    7.54    3.98
   8  -4  -2    7.40    4.19
   8  -4  -1    1.98    2.07
   8  -4  -1    1.66    2.06
   8  -4   0   20.40    5.72
   8  -4   1   21.02    6.98
   8  -4   2    0.96    1.52
   8  -4   3   34.63    8.45
   8  -4   4   34.96    8.56
   8  -4   5    0.89    3.45
   8  -4   6   12.38    5.78
   8  -4   7   34.38    8.18
   8  -3  -6    1.86    2.74
   8  -3  -5   24.19    7.13
   8  -3  -5   13.48    5.08
   8  -3  -4   33.35    7.33
   8  -3  -4   28.80    7.08
   8  -3  -3   13.88    5.04
   8  -3  -3    7.62    3.93
   8  -3  -2   11.18    4.49
   8  -3  -2   12.16    5.26
   8  -3  -1   38.96    6.59
   8  -3  -1   30.99    7.25
   8  -3   0   10.90    3.52
   8  -3   0   13.68    5.68
   8  -3   1    3.74    3.57
   8  -3   2   32.50    8.05
   8  -3   3   23.26    6.82
   8  -3   4    2.59    3.67
   8  -3   5   19.79    6.82
   8  -3   6    1.56    4.50
   8  -3   7    4.28    3.90
   8  -3   8    8.50    5.49
   8  -2  -7    9.54    4.52
   8  -2  -6   24.41    7.67
   8  -2  -5   28.83    6.39
   8  -2  -4    2.80    2.79
   8  -2  -4    7.54    5.01
   8  -2  -3   14.36    5.75
   8  -2  -3   13.38    6.01
   8  -2  -2   49.10    7.75
   8  -2  -2   38.17    8.55
   8  -2  -1   13.18    4.74
   8  -2  -1   29.26    7.70
   8  -2   0    6.08    3.81
   8  -2   0   -2.43    4.01
   8  -2   1   47.86   10.04
   8  -2   2   20.84    5.97
   8  -2   3    0.79    5.27
   8  -2   4   60.74   11.02
   8  -2   5   36.20    8.63
   8  -2   6    6.24    4.09
   8  -2   7    8.15    5.29
   8  -2   8   30.25    8.66
   8  -1  -7   26.02    6.88
   8  -1  -6   24.16    7.53
   8  -1  -5   -0.40    2.78
   8  -1  -4   12.82    4.59
   8  -1  -3   18.67    5.04
   8  -1  -3   34.33    8.16
   8  -1  -2    5.01    3.73
   8  -1  -2   15.01    5.44
   8  -1  -1    8.37    2.98
   8  -1  -1   29.14    7.13
   8  -1   0   18.28    4.82
   8  -1   0   25.46    7.52
   8  -1   1    1.39    2.93
   8  -1   1    3.88    4.12
   8  -1   2    5.59    5.02
   8  -1   3   68.22   10.95
   8  -1   4   50.65   10.38
   8  -1   5   18.35    6.49
   8  -1   6   -2.99    4.73
   8  -1   7    6.74    5.20
   8  -1   8    5.52    3.92
   8  -1   9   22.74    9.24
   8   0  -7   11.15    5.59
   8   0  -6   -0.07    2.90
   8   0  -5   27.73    6.64
   8   0  -4   20.82    5.30
   8   0  -3   -1.82    2.85
   8   0  -2   23.67    5.44
   8   0  -2   31.03    7.27
   8   0  -1   45.30    6.95
   8   0  -1   46.45    9.12
   8   0   0    0.86    2.33
   8   0   0   -8.88    5.57
   8   0   1   22.11    4.60
   8   0   1   19.28    7.10
   8   0   2   41.72    9.01
   8   0   3    8.33    5.47
   8   0   4   13.04    6.41
   8   0   5   33.01    9.11
   8   0   6   -1.08    4.52
   8   0   7   11.99    5.34
   8   0   8   70.34   11.71
   8   0   9   32.51    8.98
   8   1  -7   -3.64    4.14
   8   1  -6   30.31    7.96
   8   1  -5   18.06    6.02
   8   1  -4   -2.77    2.77
   8   1  -3   16.41    4.87
   8   1  -2   43.17    7.47
   8   1  -2   62.39   10.51
   8   1  -1    5.30    3.05
   8   1  -1   -2.87    3.46
   8   1   0   24.34    4.88
   8   1   0   33.21    8.89
   8   1   1   48.30    6.87
   8   1   1   46.70    9.32
   8   1   2   16.87    3.76
   8   1   2   22.13    6.50
   8   1   3    7.97    5.67
   8   1   4   73.77   11.34
   8   1   5   19.29    5.68
   8   1   6    6.87    3.37
   8   1   7   75.13   11.49
   8   1   8   44.69    9.92
   8   1   9    4.62    6.38
   8   2  -7   44.52    8.62
   8   2  -6    9.84    4.85
   8   2  -5   11.50    5.57
   8   2  -4   45.18    8.04
   8   2  -3   25.58    5.79
   8   2  -2    5.16    3.88
   8   2  -1   39.00    6.72
   8   2  -1   32.01    7.83
   8   2   0   42.27    6.86
   8   2   0   35.78    8.08
   8   2   1   -3.36    2.52
   8   2   1   -4.03    4.83
   8   2   2   19.34    4.53
   8   2   2   15.22    5.83
   8   2   3   66.11   10.56
   8   2   4   19.62    7.22
   8   2   5    5.15    4.36
   8   2   6   22.95    6.05
   8   2   7   24.24    6.97
   8   2   8    6.58    3.44
   8   2   9   23.21    7.15
   8   3  -7    3.98    2.86
   8   3  -6   16.55    5.79
   8   3  -5   94.56   11.96
   8   3  -4   39.09    7.85
   8   3  -3    1.27    2.50
   8   3  -2   50.72    7.63
   8   3  -1   32.65    6.20
   8   3  -1   31.63    7.63
   8   3   0    0.63    3.20
   8   3   0    8.96    5.50
   8   3   1   58.29    7.55
   8   3   1   88.98   12.13
   8   3   2  105.03    9.36
   8   3   2  115.75   13.83
   8   3   3   25.68    7.34
   8   3   4    8.21    5.84
   8   3   5   54.82    9.97
   8   3   6   12.03    4.80
   8   3   7  -10.46    4.95
   8   3   8   31.11    8.37
   8   3   9   10.03    4.45
   8   4  -7   -2.63    3.82
   8   4  -6   35.08    8.43
   8   4  -5    9.67    4.80
   8   4  -4   -2.25    3.53
   8   4  -3   16.99    5.34
   8   4  -2   26.68    6.37
   8   4  -1    1.25    2.77
   8   4  -1   -6.87    3.94
   8   4   0   52.62    7.64
   8   4   0   38.15    8.06
   8   4   1   51.16    7.29
   8   4   1   54.98    9.76
   8   4   2    7.69    3.04
   8   4   2    7.08    3.72
   8   4   3   12.40    5.36
   8   4   4   44.49    8.90
   8   4   5    2.88    2.75
   8   4   6    1.18    4.79
   8   4   7   19.55    6.36
   8   4   8    5.55    4.25
   8   4   9   11.02    5.45
   8   5  -6    6.57    4.94
   8   5  -5   17.32    5.64
   8   5  -4   18.24    6.06
   8   5  -3    8.62    4.38
   8   5  -2    4.23    2.85
   8   5  -1   36.24    7.08
   8   5  -1   26.76    6.98
   8   5   0   16.07    4.95
   8   5   0   23.12    7.27
   8   5   1   -2.85    2.52
   8   5   1    2.08    2.14
   8   5   1    1.24    2.05
   8   5   2   10.30    4.76
   8   5   3   25.02    6.48
   8   5   4    1.13    1.87
   8   5   5   44.43    8.87
   8   5   6   40.34    8.53
   8   5   7   -0.19    2.48
   8   5   8   13.04    5.95
   8   5   9   28.40    8.15
   8   6  -5   18.10    6.15
   8   6  -4    5.73    4.88
   8   6  -3   12.61    4.88
   8   6  -2   48.66    8.67
   8   6  -1   24.34    5.70
   8   6  -1    6.23    3.30
   8   6   0   10.12    3.50
   8   6   0    8.99    4.14
   8   6   1   29.89    5.15
   8   6   1   30.28    7.66
   8   6   2   21.63    6.13
   8   6   3   -2.85    3.48
   8   6   4   15.47    4.78
   8   6   5   26.61    6.61
   8   6   6    5.51    4.92
   8   6   7    7.55    4.12
   8   6   8   22.73    6.34
   8   6   9   11.48    5.59
   8   7  -5   -4.56    5.47
   8   7  -4   19.41    6.50
   8   7  -3   37.06    8.11
   8   7  -2   10.92    4.47
   8   7  -2   17.20    5.79
   8   7  -1   13.68    5.27
   8   7  -1    7.56    3.65
   8   7   0   46.00    7.98
   8   7   0   46.63    9.45
   8   7   1   19.13    5.91
   8   7   2    2.33    4.48
   8   7   3   42.76    9.78
   8   7   4   42.82    9.76
   8   7   5   -4.89    4.28
   8   7   6    6.54    4.11
   8   7   7   20.45    6.74
   8   7   8    5.69    4.58
   8   8  -4   22.39    6.79
   8   8  -3    9.90    4.04
   8   8  -2    1.19    4.03
   8   8  -2    1.95    2.45
   8   8  -1   19.94    5.54
   8   8  -1   31.24    7.62
   8   8   0   14.45    3.97
   8   8   0    7.51    4.27
   8   8   1   13.40    5.75
   8   8   2   81.59   11.72
   8   8   3   65.03   11.60
   8   8   4    4.88    4.32
   8   8   5   10.19    4.57
   8   8   6    4.66    4.08
   8   8   7  -13.68    6.10
   8   8   8   17.92    5.87
   8   9  -3    5.13    3.16
   8   9  -2    5.56    4.36
   8   9  -1    5.39    4.13
   8   9  -1   -3.32    3.09
   8   9   0    4.55    4.50
   8   9   1   16.13    6.43
   8   9   2    8.31    4.02
   8   9   3    9.43    4.57
   8   9   4   12.51    5.62
   8   9   5    9.40    5.04
   8   9   6    0.92    3.05
   8   9   7   22.19    7.45
   8  10   1    2.30    2.85
   8  10   2   13.83    5.23
   8  10   3   10.62    5.88
   8  10   4   -5.86    3.84
   8  10   5    0.61    1.57
   8  10   6    8.26    4.31
   9  -1  -5    2.71    4.14
   9  -1  -4   20.39    5.62
   9   0  -5   12.44    6.39
   9   0  -4   -1.09    3.32
   9   0  -3    0.92    3.12
   9   1  -5    0.28    1.97
   9   1  -4   13.18    5.22
   9   1  -3   12.57    4.62
   9   2  -5   41.00    8.16
   9   2  -4   51.91    9.20
   9   2  -3   10.63    4.68
   9   2  -2    5.58    3.87
   9   3  -5   27.82    6.72
   9   3  -4    9.33    6.10
   9   3  -3   -1.27    3.02
   9   3  -2   17.02    5.04
   9   4  -4   15.44    5.29
   9   4  -3   11.99    4.94
   9   4  -2    5.01    3.75
   9   5  -4   23.33    6.33
   9   5  -3    3.68    4.51
   9   5  -2    5.92    3.88
   9   6  -3    9.09    4.71
   9   6  -2   12.85    5.42
   0   0   0    0.00    0.00


TITL cp757e in P1
REM P1 (#1 in standard setting)
CELL 0.71073   7.088661  11.137259  14.292277  86.7030  83.4768  82.4197
ZERR    2.00   0.000394   0.000699   0.000849   0.0050   0.0047   0.0049
LATT -1
SFAC C H N O F Pd
UNIT 46.00 36.00 6.00 2.00 6.00 2.00
TREF
HKLF 4
END
_computing_structure_solution     'SHELXT 2014/5 (Sheldrick, 2014)'
;
_shelx_hkl_checksum                66002
_olex2_submission_special_instructions  'No special instructions were received'
_oxdiff_exptl_absorpt_empirical_details
;
Empirical correction (ABSPACK) includes:
- Absorption correction using spherical harmonics
- Frame scaling
;
_oxdiff_exptl_absorpt_empirical_full_max  1.318
_oxdiff_exptl_absorpt_empirical_full_min  0.856
